# Supplementary material for: A multiyear time series (2004–2012) of bacterial and archaeal community dynamics in a changing Arctic Ocean
Source: ISME Commun. 2024 Jan 10;4(1):ycad004. doi: 10.1093/ismeco/ycad004 (PMC10809757; doi:10.1093/ismeco/ycad004)
Supplement: Kraemer_etal_TableS1_ycad004 [file kraemer_etal_tables1_ycad004.xlsx]

## Sheet: Table_S1
Sample	Site	Year	Depth	Sample_ID	Longitude	Latitude	Bacteria_mL	Phyto_mL	Picophyto_mL	Nanophyto_mL	Temperature	Salinity	Nitrate	Silicate	Phosphate	SigmaTheta	Water layer
CB15-04-006-F-01	CB15	2004	6	532	-139.92	76.98	144113	2939	2454	485	-1.44	29.101	0	2.528	0.678	23.382	SML
CB15-04-027-F	CB15	2004	27	531	-139.92	76.98	163751	3711	3180	531	-1.362	29.932	0.024	2.477	0.703	24.0548	UAW
CB15-04-045-F	CB15	2004	45	530	-139.92	76.98	260702	5232	4276	956	-1.437	30.399	0.477	3.545	0.766	24.435	UAW
CB15-04-064-F	CB15	2004	64	529	-139.92	76.98	170276	400	178	222	-0.943	31.974	7.631	16.168	1.356	25.6994	PW
CB15-04-096-F	CB15	2004	96	527	-139.92	76.98	116435	54	15	38	-1.231	32.621	13.933	30.335	1.828	26.2325	PW
CB15-05-007-F	CB15	2005	7	651	-139.99	76.98	185262	2727	2451	277	-1.444	28.588	0.06	2.658	0.628	22.966	SML
CB15-05-026-F	CB15	2005	26	650	-139.99	76.98	209152	3314	2987	327	-1.36	28.979	0.06	2.706	0.636	23.282	UAW
CB15-05-057-F	CB15	2005	57	649	-139.99	76.98	193225	2353	2009	344	-1.303	31.004	1.554	5.481	0.887	24.9229	PW
CB15-05-080-F	CB15	2005	80	647	-139.99	76.98	116009	53	15	38	-1.272	32.045	10.149	22.098	1.542	25.7664	PW
CB15-05-117-F	CB15	2005	117	645	-139.99	76.98	115810	37.7143	22.7707	14.929	-1.194	32.716	15.247	35.343	1.966	26.3084	PW
CB15-06-007-F	CB15	2006	7	1025	-139.88	77.01	259412	5108	4862	246	-1.391	26.629	0	2.283	0.554	21.3771	SML
CB15-06-023-F	CB15	2006	23	1024	-139.88	77.01	185054	3882	3630	252	-1.131	28.041	0	2.436	0.614	22.5184	UAW
CB15-06-055-F	CB15	2006	55	1023	-139.88	77.01	161032	2406	1917	489	-1.072	31.493	4.176	10.883	1.113	25.3135	PW
CB15-06-097-F	CB15	2006	97	1022	-139.88	77.01	91351	101	71	29	-1.266	32.395	13.645	29.604	1.785	26.0502	PW
CB15-07-007-F	CB15	2007	7	1411	-140.25	77.04	297279	2972	2838	133	-1.046	24.969	0	2.468	0.549	20.0305	SML
CB15-07-022-F	CB15	2007	22	1410	-140.25	77.04	359221	4107	3843	264	-0.753	26.766	0	2.685	0.618	21.4808	UAW
CB15-07-046-F	CB15	2007	46	1409	-140.25	77.04	292328	3176	2963	213	-0.413	30.208	0.139	3.562	0.794	24.254	UAW
CB15-07-064-F	CB15	2007	64	1408	-140.25	77.04	157218	1559	1067	492	-0.585	31.643	5.607	12.426	1.272	25.4197	PW
CB15-07-106-F	CB15	2007	106	1407	-140.25	77.04	116138	24	13	11	-1.373	32.377	12.92	27.835	1.853	26.0384	PW
CB15-08-006-F	CB15	2008	6	1196	-140.01	76.99	360776	3220	3062	158	-1.238	25.216	0.449	3.198	0.5	20.2314	SML
CB15-08-022-F	CB15	2008	22	1195	-140.01	76.99	320670	2889	2735	154	-0.904	28.595	0.447	3.199	0.585	22.9629	UAW
CB15-08-053-F	CB15	2008	53	1194	-140.01	76.99	296473	6618	6451	167	-1.286	30.376	0.864	4.209	0.744	24.4133	UAW
CB15-08-084-F	CB15	2008	84	1193	-140.01	76.99	204162	167	100	67	-0.958	31.789	7.378	15.333	1.324	25.55	PW
CB15-08-113-F	CB15	2008	113	1192	-140.01	76.99	141693	37.7143	22.7707	14.929	-1.482	32.349	13.332	28.876	1.853	26.0185	PW
CB15-09-007-F	CB15	2009	7	906	-139.88	77.02	239045	2623	2454	169	-1.463	27.085	0.004	3.419	0.516	21.7473	SML
CB15-09-026-F	CB15	2009	26	905	-139.88	77.02	366520	2237	2090	147	-0.937	28.765	0.004	3.767	0.573	23.1012	UAW
CB15-09-036-F	CB15	2009	36	904	-139.88	77.02	398331	1794	1650	144	-0.963	29.597	0.005	3.647	0.634	23.7752	UAW
CB15-09-051-F	CB15	2009	51	903	-139.88	77.02	495370	2189	1822	367	-0.643	30.993	0.626	6.095	0.822	24.896	UAW
CB15-09-071-F	CB15	2009	71	902	-139.88	77.02	184039	401	293	107	-0.898	31.817	6.306	13.599	1.221	25.5709	PW
CB15-09-089-F	CB15	2009	89	901	-139.88	77.02	129950	82	68	14	-1.211	32.18	9.646	19.681	1.452	25.8743	PW
CB15-10-007-F	CB15	2010	7	1141	-139.73	76.99	257005	2794	2631	163	-1.444	26.683	0.001	2.36	0.535	21.4212	SML
CB15-10-028-F	CB15	2010	28	1140	-139.73	76.99	339010	2609	2077	532	-1.136	28.65	0.001	2.665	0.579	23.0118	UAW
CB15-10-048-F	CB15	2010	48	1139	-139.73	76.99	435950	2123	1537	586	-1.369	29.761	0.165	3.377	0.629	23.9162	UAW
CB15-10-086-F	CB15	2010	86	1138	-139.73	76.99	113808	68	38	30	-1.033	31.984	8.362	16.428	1.397	25.7103	PW
CB15-10-104-F	CB15	2010	104	1137	-139.73	76.99	93156	30	24	5	-1.281	32.339	11.328	22.912	1.629	26.0051	PW
CB15-11-007-F	CB15	2011	7	613	-139.98	77.08	145494	3549	3417	132	-1.169	26.243	0	2.426	0.556	21.0627	SML
CB15-11-027-F	CB15	2011	27	612	-139.98	77.08	144051	2354	2124	230	-1.176	27.92	0	2.358	0.616	22.4211	UAW
CB15-11-060-F	CB15	2011	60	611	-139.98	77.08	157973	9379	8897	482	-0.634	31.033	0.725	5.463	0.883	24.9281	PW
CB15-11-084-F	CB15	2011	84	608	-139.98	77.08	109282	381	239	142	-1.077	31.84	7.89	15.501	1.374	25.5949	PW
CB15-11-111-F	CB15	2011	111	607	-139.98	77.08	86921	37	24	13	-1.236	32.331	11.612	23.061	1.679	25.9974	PW
CB15-12-006-F-01	CB15	2012	6	1252	-140	77	274259	1173	1058	115	-0.47	26.734	0.06425	2.6675	0.5645	21.4498	SML
CB15-12-016-F	CB15	2012	16	1251	-140	77	259927	1293	1102	190	-0.737	27.386	0.149	2.77333	0.605667	21.9818	UAW
CB15-12-032-F	CB15	2012	32	1250	-140	77	182579	1741	1543	198	-1.042	29.138	0.0156667	2.93667	0.6235	23.4053	UAW
CB15-12-064-F	CB15	2012	64	1249	-140	77	169410	3312	2494	818	-0.275	31.325	3.02614	8.675	1.011	25.1513	PW
CB15-12-084-F	CB15	2012	84	1248	-140	77	136358	336	206	130	-0.699	31.877	8.685	17.8082	1.4178	25.6129	PW
CB15-12-114-F	CB15	2012	114	1247	-140	77	128761	57	42	16	-1.273	32.33	13.397	29.0933	1.83267	25.9976	PW
CB21-04-007-F	CB21	2004	7	676	-139.99	73.94	193687	2364	2039	325	-1.135	26.693	0.027	2.838	0.552	21.4268	SML
CB21-04-027-F	CB21	2004	27	675	-139.99	73.94	250713	4847	4488	358	-1.049	28.964	0	3.45	0.635	23.2645	UAW
CB21-04-069-F	CB21	2004	69	673	-139.99	73.94	102611	1647	980	667	-0.641	31.787	6.876	14.977	1.302	25.5381	PW
CB21-04-122-F	CB21	2004	122	671	-139.99	73.94	67665	6	2	4	-1.415	32.616	13.982	29.163	1.763	26.2335	PW
CB21-05-008-F	CB21	2005	8	763	-140.01	74.03	149939	2462	2028	435	-1.034	26.861	0.055	2.472	0.574	21.5617	SML
CB21-05-028-F	CB21	2005	28	762	-140.01	74.03	180427	4123	3668	455	-1.198	28.606	0.056	2.667	0.634	22.9771	UAW
CB21-05-055-F	CB21	2005	55	761	-140.01	74.03	299792	4464	3995	468	-0.894	30.866	0.746	4.325	0.835	24.8008	UAW
CB21-05-092-F	CB21	2005	92	759	-140.01	74.03	110520	55	24	30	-1.138	32.041	9.025	20.786	1.503	25.7595	PW
CB21-06-009-F	CB21	2006	9	1142	-140.13	74.01	149150	2021	1800	221	-1.217	24.267	0.034	2.328	0.473	19.4628	SML
CB21-06-021-F	CB21	2006	21	1141	-140.13	74.01	188532	2997	2660	337	-0.741	26.513	0.96	4.346	0.7975	21.2761	UAW
CB21-06-063-F	CB21	2006	63	1140	-140.13	74.01	104454	1253	635	618	-0.86	31.536	5.158	11.859	1.122	25.3422	PW
CB21-06-114-F	CB21	2006	114	1139	-140.13	74.01	83233	77	21	56	-1.25	32.466	12.462	27.059	1.641	26.1073	PW
CB21-06-154-F	CB21	2006	154	1137	-140.13	74.01	85133	37.7143	22.7707	14.929	-1.472	32.966	15.599	35.996	1.792	26.5191	PW
CB21-07-006-F	CB21	2007	6	1842	-140.06	73.97	96458	2354	2057	296	-0.803	23.459	0.052	2.228	0.462	18.8081	SML
CB21-07-021-F	CB21	2007	21	1841	-140.06	73.97	187286	3377	3169	208	-0.774	27.141	0	2.594	0.563	21.7844	UAW
CB21-07-042-F	CB21	2007	42	1840	-140.06	73.97	190343	4444	4314	130	-0.886	28.623	0.054	2.886	0.61	22.9852	UAW
CB21-07-062-F	CB21	2007	62	1839	-140.06	73.97	121066	3203	2528	675	-0.148	31.144	2.906	8.691	1.024	25.0003	PW
CB21-07-069-F	CB21	2007	69	1838	-140.06	73.97	90045	2024	1429	595	-0.4	31.492	4.632	11.189	1.14	25.291	PW
CB21-07-091-F	CB21	2007	91	1837	-140.06	73.97	157420	179	78	101	-1.002	32.041	9.237	19.661	1.476	25.7555	PW
CB21-08-005-F	CB21	2008	5	1432	-140	74.03	182926	2890	2685	206	0.378	23.223	0.493	3.28	0.477	18.6027	SML
CB21-08-022-F	CB21	2008	22	1431	-140	74.03	263962	2712	2559	153	-0.753	26.961	0.457	3.21	0.594	21.6385	UAW
CB21-08-042-F	CB21	2008	42	1430	-140	74.03	324927	4228	4069	159	-1.078	28.341	0.48	3.137	0.652	22.7605	UAW
CB21-08-082-F	CB21	2008	82	1429	-140	74.03	186022	623	488	136	-0.513	31.092	2.593	7.314	0.962	24.9717	PW
CB21-09-007-F	CB21	2009	7	988	-140.09	74	218326	2347	1845	502	-1.357	25.244	0.007	3.27	0.458	20.2544	SML
CB21-09-027-F	CB21	2009	27	987	-140.09	74	322561	2671	2519	152	-0.822	27.058	0.007	3.499	0.502	21.7181	UAW
CB21-09-046-F	CB21	2009	46	986	-140.09	74	334754	2020	1808	212	-0.765	28.622	0.037	3.044	0.626	22.9818	UAW
CB21-09-054-F	CB21	2009	54	985	-140.09	74	267923	1430	962	468	-0.592	29.744	0.711	4.412	0.737	23.8846	UAW
CB21-09-079-F	CB21	2009	79	984	-140.09	74	144527	181	96	85	-0.695	31.248	4.845	11.187	1.1	25.1039	PW
CB21-09-094-F	CB21	2009	94	983	-140.09	74	111799	39	34	6	-0.966	31.766	8.748	18.456	1.401	25.5317	PW
CB21-10-008-F	CB21	2010	8	1429	-140.02	74.01	172132	3072	2820	253	-1.351	25.033	0.073	2.125	0.437	20.0834	SML
CB21-10-023-F	CB21	2010	23	1428	-140.02	74.01	308941	2089	1884	206	-0.803	26.315	0.032	2.277	0.476	21.1169	UAW
CB21-10-062-F	CB21	2010	62	1427	-140.02	74.01	327460	2161	1403	758	-0.481	30.327	0.135	3.655	0.695	24.3524	UAW
CB21-10-077-F	CB21	2010	77	1426	-140.02	74.01	167319	681	329	351	-0.542	31.225	2.402	7.037	0.917	25.0802	PW
CB21-10-104-F	CB21	2010	104	1425	-140.02	74.01	139297	74	44	30	-0.958	31.98	8.122	15.841	1.352	25.7047	PW
CB21-11-006-F	CB21	2011	6	900	-139.94	73.98	237006	1594	1474	120	-0.694	25.634	0.031	2.244	0.507	20.565	SML
CB21-11-027-F	CB21	2011	27	899	-139.94	73.98	270406	2544	2298	246	-0.928	27.266	0.065	2.461	0.555	21.888	UAW
CB21-11-053-F	CB21	2011	53	898	-139.94	73.98	272361	6681	6258	423	-0.215	30.445	0.813	4.711	0.789	24.4386	UAW
CB21-11-069-F	CB21	2011	69	897	-139.94	73.98	160937	3006	2448	558	-0.537	31.17	4.569	10.279	1.091	25.0356	PW
CB21-11-089-F	CB21	2011	89	896	-139.94	73.98	126638	139	86	53	-0.879	31.877	7.631	15.172	1.329	25.6189	PW
CB21-12-007-F	CB21	2012	7	707	-139.97	74	185897	1627	1481	145	0.863	24.92	0.2	3.11	0.62	19.953	SML
CB21-12-027-F	CB21	2012	27	706	-139.97	74	142382	1741	1564	176	-0.778	28.769	0.87	4.37	0.77	23.101	UAW
CB21-12-052-F	CB21	2012	52	705	-139.97	74	152900	1933	1725	208	-1.251	29.606	0.07	3.58	0.74	23.7884	UAW
CB21-12-077-F	CB21	2012	77	704	-139.97	74	135586	1686	1045	641	-0.424	31.331	3.76	8.73	1.08	25.1618	PW
CB21-12-095-F	CB21	2012	95	703	-139.97	74	150809	399	270	130	-0.973	31.956	7.48	14.45	1.35	25.6858	PW
CB29-04-006-F	CB29	2004	6	881	-139.94	72.01	219479	2306	2037	269	-0.94	25.652	0	2.159	0.528	20.5824	SML
CB29-04-026-F	CB29	2004	26	880	-139.94	72.01	178935	3889	3646	243	-0.603	28.917	0	2.357	0.619	23.2164	UAW
CB29-04-071-F	CB29	2004	71	878	-139.94	72.01	119682	1655	910	745	-0.988	31.87	8.456	15.414	1.333	25.6166	PW
CB29-04-146-F	CB29	2004	146	876	-139.94	72.01	86066	12	6	6	-1.401	32.623	14.189	29.733	1.766	26.2388	PW
CB29-05-007-F	CB29	2005	7	811	-139.99	72	186798	3213	2968	245	-1.042	26.735	0	2.552	0.585	21.4598	SML
CB29-05-027-F	CB29	2005	27	810	-139.99	72	183101	3233	2944	290	0.033	29.85	0	2.55	0.676	23.9493	UAW
CB29-05-075-F	CB29	2005	75	808	-139.99	72	101476	418	265	152	-1.018	32.027	8.01	17.281	1.39	25.7447	PW
CB29-05-119-F	CB29	2005	119	806	-139.99	72	101960	37.7143	22.7707	14.929	-1.474	32.714	13.504	29.388	1.775	26.3146	PW
CB29-06-021-F	CB29	2006	21	193	-139.98	72	132030	2834	2693	141	-1.208	28.667	0.033	2.455	0.611	23.0267	UAW
CB29-06-060-F	CB29	2006	60	192	-139.98	72	87508	3042	2669	373	-0.657	31.685	2.942	7.94	0.93	25.4562	PW
CB29-06-092-F	CB29	2006	92	191	-139.98	72	76433	90	61	29	-1.278	32.353	5.851	13.545	1.249	26.0164	PW
CB29-06-115-F	CB29	2006	115	190	-139.98	72	75793	37.7143	22.7707	14.929	-1.414	32.596	12.79	23.481	1.608	26.2172	PW
CB29-07-005-F	CB29	2007	5	257	-140.05	71.99	215601	3114	2877	237	-0.183	26.025	0	2.229	0.543	20.8715	SML
CB29-07-021-F	CB29	2007	21	256	-140.05	71.99	187215	2855	2693	162	-0.7	28.134	0	2.387	0.624	22.5858	UAW
CB29-07-036-F	CB29	2007	36	255	-140.05	71.99	170662	1665	1450	215	-0.852	29.33	3.042	8.483	0.942	23.5565	UAW
CB29-07-065-F	CB29	2007	65	254	-140.05	71.99	192161	2305	2077	228	-0.763	31.388	6.084	14.579	1.26	25.2194	PW
CB29-07-102-F	CB29	2007	102	253	-140.05	71.99	112139	226	135	91	-1.235	32.341	11.799	25.641	1.677	26.0055	PW
CB29-08-006-F	CB29	2008	6	1569	-140	72	216121	2337	2157	180	2.366	23.332	0	2.876	0.451	18.6188	SML
CB29-08-022-F	CB29	2008	22	1568	-140	72	275767	2825	2661	163	-0.57	27.041	0	2.964	0.549	21.6998	UAW
CB29-08-078-F	CB29	2008	78	1567	-140	72	189673	585	416	170	-0.738	30.1	0.218	4.807	0.731	24.1766	UAW
CB29-08-098-F	CB29	2008	98	1566	-140	72	289434	5236	4977	259	-0.583	31.503	4.369	10.887	1.16	25.3064	PW
CB29-09-007-F	CB29	2009	7	238	-140.02	71.99	293536	2370	2320	49	-1.377	25.826	0.014125	2.54225	0.52725	20.7261	SML
CB29-09-022-F	CB29	2009	22	237	-140.02	71.99	308654	1993	1902	91	-1.328	25.977	0	2.824	0.535	20.8483	UAW
CB29-09-047-F	CB29	2009	47	236	-140.02	71.99	320406	2196	1938	258	-1.077	29.401	0	2.879	0.545	23.619	UAW
CB29-09-081-F	CB29	2009	81	235	-140.02	71.99	179647	432	212	220	-1.14	31.182	0	2.433	0.659	25.0633	PW
CB29-10-007-F	CB29	2010	7	350	-140.04	72	207555	3249	3087	163	-1.157	24.687	0	2.647	0.463	19.8028	SML
CB29-10-028-F	CB29	2010	28	349	-140.04	72	195019	1676	1522	154	-0.789	27.773	0	2.387	0.542	22.2957	UAW
CB29-10-054-F	CB29	2010	54	348	-140.04	72	150311	3027	2413	614	-0.839	29.746	0.081	3.111	0.676	23.8928	UAW
CB29-10-079-F	CB29	2010	79	347	-140.04	72	175010	1885	1022	862	-0.786	31.194	1.578	6.12	0.894	25.0631	PW
CB29-10-101-F	CB29	2010	101	346	-140.04	72	134786	166	103	63	-1.099	31.87	6.821	13.427	1.262	25.6198	PW
CB29-11-007-F	CB29	2011	7	972	-139.99	72	280192	2402	2156	246	2.348	24.646	0.071	2.839	0.524	19.6684	SML
CB29-11-027-F	CB29	2011	27	971	-139.99	72	263640	2993	2761	232	-0.604	28.554	0.071	2.621	0.601	22.9231	UAW
CB29-11-047-F	CB29	2011	47	970	-139.99	72	250728	2247	2130	117	-1.053	30.006	0.103	3.421	0.69	24.1084	UAW
CB29-11-074-F	CB29	2011	74	969	-139.99	72	174559	2375	1999	376	-0.936	31.666	5.216	11.367	1.159	25.4498	PW
CB29-11-082-F	CB29	2011	82	968	-139.99	72	141571	1277	994	283	-1.106	31.941	7.405	14.579	1.318	25.6775	PW
CB29-11-108-F	CB29	2011	108	967	-139.99	72	105824	64	40	24	-1.356	32.36	11.571	23.297	1.632	26.0242	PW
CB29-12-006-F	CB29	2012	6	521	-140.01	72	357688	1759	1527	232	5	25.648	0.02	2.53	0.53	20.2706	SML
CB29-12-022-F	CB29	2012	22	520	-140.01	72	333677	1968	1720	248	1.631	29.171	0	2.49	0.67	23.3269	UAW
CB29-12-031-F	CB29	2012	31	519	-140.01	72	270798	2172	2022	150	0.741	29.659	0.02	2.89	0.72	23.7654	UAW
CB29-12-042-F	CB29	2012	42	518	-140.01	72	290595	3193	2953	240	-0.606	30.107	0	3.25	0.75	24.1784	UAW
CB29-12-050-F	CB29	2012	50	517	-140.01	72	277978	2948	2646	302	-0.607	30.714	0.01	3.77	0.79	24.6692	UAW
CB29-12-074-F	CB29	2012	74	516	-140.01	72	243446	673	402	271	-0.982	31.818	6.3	12.46	1.26	25.5743	PW
CB29-12-100-F	CB29	2012	100	515	-140.01	72	123062	88	57	31	-1.323	32.329	11.5	22.81	1.65	25.9982	PW
CB9-04-006-F-01	CB9	2004	6	354	-149.78	78.01	192974	2634	2109	525	-1.459	29.537	0	4.181	0.729	23.736	SML
CB9-04-025-F	CB9	2004	25	353	-149.78	78.01	223939	3483	1956	1527	-1.372	30.599	0.018	3.342	0.759	24.5959	UAW
CB9-04-056-F	CB9	2004	56	351	-149.78	78.01	160821	257	73	184	-1.294	31.877	8.938	18.742	1.447	25.6308	PW
CB9-04-094-F	CB9	2004	94	349	-149.78	78.01	109756	31	15	15	-1.351	32.637	14.078	32.462	1.863	26.2488	PW
CB9-05-006-F	CB9	2005	6	481	-149.84	78	198925	1315	762	553	-1.392	28.501	0.017	2.046	0.599	22.8948	SML
CB9-05-026-F	CB9	2005	26	480	-149.84	78	299219	6608	3741	2867	-1.441	30.033	0.067	2.396	0.654	24.1381	UAW
CB9-05-048-F	CB9	2005	48	479	-149.84	78	179537	2206	1290	916	-1.347	30.424	1.254	4.794	0.816	24.4535	UAW
CB9-05-097-F	CB9	2005	97	477	-149.84	78	118414	107	21	87	-1.217	32.338	12.625	27.387	1.776	26.0025	PW
CB9-06-007-F	CB9	2006	7	768	-149.87	77.98	240590	4037	3663	374	-1.404	27.874	0	2.702	0.629	22.3865	SML
CB9-06-052-F	CB9	2006	52	767	-149.87	77.98	299654	3705	3212	493	-1.238	30.737	0.74	3.904	0.859	24.705	UAW
CB9-06-077-F	CB9	2006	77	766	-149.87	77.98	108217	153	80	73	-1.474	32.074	10.578	22.847	1.638	25.795	PW
CB9-06-097-F	CB9	2006	97	765	-149.87	77.98	103413	42	27	15	-1.449	32.349	13.394	29.691	1.851	26.0177	PW
CB9-06-118-F	CB9	2006	118	764	-149.87	77.98	113458	37.7143	22.7707	14.929	-1.356	32.643	15.921	34.368	2.014	26.2538	PW
CB9-07-007-F	CB9	2007	7	1020	-149.77	77.94	314579	2378	2190	188	-0.737	26.225	0.026	3.298	0.558	21.0432	SML
CB9-07-022-F	CB9	2007	22	1019	-149.77	77.94	281357	3532	3362	170	-1.02	27.831	0	2.93	0.601	22.3467	UAW
CB9-07-049-F	CB9	2007	49	1018	-149.77	77.94	326771	4680	4016	664	0.185	31.119	1.133	4.772	0.888	24.9662	PW
CB9-07-065-F	CB9	2007	65	1017	-149.77	77.94	174646	827	515	313	-0.32	31.826	5.651	11.256	1.268	25.5578	PW
CB9-07-097-F	CB9	2007	97	1016	-149.77	77.94	134787	16	8	8	-1.177	32.361	11.207	21.722	1.627	26.0201	PW
CB9-08-007-F	CB9	2008	7	757	-150.28	77.98	170002	872	725	148	-1.197	28.234	0.306	2.114	0.634	22.6757	SML
CB9-08-022-F	CB9	2008	22	756	-150.28	77.98	232359	1152	879	272	-1.179	29.97	0.219	2.051	0.634	24.082	UAW
CB9-08-027-F	CB9	2008	27	755	-150.28	77.98	234713	1129	782	346	-1.289	30.106	0.263	2.051	0.634	24.1945	UAW
CB9-08-032-F	CB9	2008	32	754	-150.28	77.98	322379	1579	1230	349	-1.325	30.195	0.263	1.925	0.698	24.2674	UAW
CB9-08-038-F	CB9	2008	38	753	-150.28	77.98	371035	8053	7284	769	-1.239	30.446	0.263	1.988	0.691	24.4691	UAW
CB9-08-048-F	CB9	2008	48	751	-150.28	77.98	308221	5920	5643	277	-1.127	30.719	0.263	1.862	0.73	24.6878	UAW
CB9-08-080-F	CB9	2008	80	748	-150.28	77.98	149794	339	138	201	-0.533	31.6	1.605	5.263	0.794	25.3831	PW
CB9-09-003-F	CB9	2009	3	586	-150.12	78.02	214918	3051	2970	81	-1.373	26.056	0	3.075	0.526	20.9125	SML
CB9-09-026-F	CB9	2009	26	583	-150.12	78.02	319965	2387	2199	188	-0.721	27.869	0.026	3.366	0.583	22.372	UAW
CB9-09-035-F	CB9	2009	35	581	-150.12	78.02	386808	3004	2667	337	-0.732	28.595	0.084	3.713	0.634	22.9592	UAW
CB9-09-041-F	CB9	2009	41	579	-150.12	78.02	394644	3262	2945	317	-0.613	29.724	0.052	3.946	0.661	23.869	UAW
CB9-09-074-F	CB9	2009	74	576	-150.12	78.02	175387	454	208	247	-0.722	31.625	5.047	11.276	1.138	25.4098	PW
CB9-09-109-F	CB9	2009	109	574	-150.12	78.02	115626	11	8	3	-1.302	32.346	10.802	22.273	1.558	26.0114	PW
CB9-10-008-F	CB9	2010	8	925	-150.08	77.98	199660	3510	3304	206	-1.386	25.983	0	2.496	0.5	20.8534	SML
CB9-10-028-F	CB9	2010	28	924	-150.08	77.98	385760	4064	3489	576	-0.775	28.525	0	2.597	0.588	22.9036	UAW
CB9-10-050-F	CB9	2010	50	923	-150.08	77.98	495789	3076	2451	624	-0.47	30.821	0.498	4.299	0.762	24.7512	UAW
CB9-10-081-F	CB9	2010	81	922	-150.08	77.98	135721	60	33	27	-0.785	31.921	7.627	15.133	1.325	25.6514	PW
CB9-10-104-F	CB9	2010	104	921	-150.08	77.98	111304	52	41	11	-1.147	32.277	11.337	22.875	1.61	25.9511	PW
CB9-11-027-F	CB9	2011	27	516	-150.17	78.03	282764	2896	2692	204	-1.184	29.08	0	3.078	0.649	23.361	UAW
CB9-11-054-F	CB9	2011	54	515	-150.17	78.03	145518	3976	3003	973	-0.148	31.155	1.739	5.97	0.913	25.0091	PW
CB9-11-078-F	CB9	2011	78	514	-150.17	78.03	107819	77	48	28	-0.784	31.927	10.366	20.854	1.561	25.6563	PW
CB9-11-113-F	CB9	2011	113	513	-150.17	78.03	73468	33	28	4	-1.33	32.326	12.965	27.034	1.766	25.9959	PW
CB9-12-008-F-01	CB9	2012	8	897	-149.97	78.01	212795	1204	1136	67	-0.656	26.619	0.01	2.65	0.57	21.3604	SML
CB9-12-017-F	CB9	2012	17	896	-149.97	78.01	225845	1448	1326	122	-0.803	26.872	0	2.75	0.61	21.5673	UAW
CB9-12-035-F	CB9	2012	35	895	-149.97	78.01	256655	1556	1435	122	-0.779	29.574	0.01	3	0.67	23.7522	UAW
CB9-12-069-F	CB9	2012	69	894	-149.97	78.01	146910	1266	921	345	-0.469	31.569	4.85	10.47	1.15	25.3557	PW
CB9-12-080-F	CB9	2012	80	893	-149.97	78.01	108161	335	226	109	-0.694	31.817	7.12	14.26	1.32	25.5642	PW
CB9-12-114-F	CB9	2012	114	892	-149.97	78.01	123259	42	36	5	-1.236	32.35	11.21	23.9	1.63	26.0128	PW
