# Supplementary material for: A multiyear time series (2004–2012) of bacterial and archaeal community dynamics in a changing Arctic Ocean
Source: ISME Commun. 2024 Jan 10;4(1):ycad004. doi: 10.1093/ismeco/ycad004 (PMC10809757; doi:10.1093/ismeco/ycad004)
Supplement: Kraemer_etal_TableS2_ycad004 [file kraemer_etal_tables2_ycad004.xlsx]

## Sheet: Table S2
	Kingdom	Phylum	Class	Order	Family	Genus	Species	asv_seq		CB15-04-182-F	CB15-04-140-F	CB15-04-096-F	CB15-04-064-F	CB15-04-045-F	CB15-04-027-F	CB15-04-006-F-01	CB15-04-006-F-02	CB15-04-006-F-03	CB15-04-006-F-04	CB15-04-006-F-05	CB15-04-006-F-06	CB15-05-117-F	CB15-05-080-F	CB15-05-057-F	CB15-05-026-F	CB15-05-007-F	CB15-06-158-F	CB15-06-097-F	CB15-06-055-F	CB15-06-023-F	CB15-06-007-F	CB15-07-192-F	CB15-07-106-F	CB15-07-064-F	CB15-07-046-F	CB15-07-022-F	CB15-07-007-F	CB15-08-157-F	CB15-08-113-F	CB15-08-084-F	CB15-08-053-F	CB15-08-022-F	CB15-08-006-F	CB15-09-199-F	CB15-09-089-F	CB15-09-071-F	CB15-09-051-F	CB15-09-036-F	CB15-09-026-F
ASV_00001	k__Bacteria	p__Proteobacteria	c__Alphaproteobacteria	o__Rickettsiales	f__Pelagibacteraceae	g__	s__	TACGAAGGGACCTAGCGTAGTTCGGAATTACTGGGCTTAAAGAGTTCGTAGGTGGTTGAAAAAGTTGGTGGTGAAATCCCAGAGCTTAACTCTGGAACTGCCATCAAAACTTTTCAGCTAGAGTATGATAGAGGAAAGCAGAATTTCTAGTGTAGAGGTGAAATTCGTAGATATTAGAAAGAATACCAATTGCGAAGGCAGCTTTCTGGATCATTACTGACACTGAGGAACGAAAGCATGGGTAGCGAAGAGG	ASV_00001	1318	2900	6550	11352	10611	9260	10175	10477	15884	4284	1769	2460	4402	3768	30455	18529	20381	2300	3649	12794	22080	95658	7298	12975	2351	7851	7680	19995	4342	8271	11586	40333	37502	16315	3194	5393	7444	12180	19730	32640
ASV_00002	k__Bacteria	p__Proteobacteria	c__Gammaproteobacteria	o__Vibrionales	f__Pseudoalteromonadaceae	g__Pseudoalteromonas	s__	TACGGAGGGTGCGAGCGTTAATCGGAATTACTGGGCGTAAAGCGTACGCAGGCGGTTTGTTAAGCGAGATGTGAAAGCCCCGGGCTCAACCTGGGAACTGCATTTCGAACTGGCAAACTAGAGTGTGATAGAGGGTGGTAGAATTTCAGGTGTAGCGGTGAAATGCGTAGAGATCTGAAGGAATACCGATGGCGAAGGCAGCCACCTGGGTCAACACTGACGCTCATGTACGAAAGCGTGGGGAGCAAACGGG	ASV_00002	2456	7617	4010	3251	1553	3009	728	302	1364	189	43	92	753	2369	418	28195	173	9243	12757	15792	5143	1584	1508	6106	45	76	429	161	33258	3258	658	1548	3777	926	30	13	279	378	698	233
ASV_00003	k__Bacteria	p__Proteobacteria	c__Gammaproteobacteria	o__Oceanospirillales	f__Oceanospirillaceae	g__	s__	TACGGAGGGTGCAAGCGTTAATCGGAATTACTGGGCGTAAAGCGCGCGTAGGTGGTTTGTTAAGTGGAATGTGAAAGCCCTGGGCTCAACCTAGGAATTGCATCCCAAACTGGCAAACTAGAGTACAAGAGAGGGGTGTGGAATTTCCTGTGTAGCGGTGAAATGCGTAGATATAGGAAGGAACATCAGTGGCGAAGGCGACGCCCTGGCTTGATACTGACACTGAGGTGCGAAAGCGTGGGGAGCAAACAGG	ASV_00003	393	313	11	393	5663	23359	32008	27779	57965	13659	4044	6949	6	19	2719	6330	4542	763	418	1165	8784	15552	145	46	72	1001	2482	3390	597	647	364	10019	17900	8432	228	543	546	1276	9391	15633
ASV_00004	k__Bacteria	p__Bacteroidetes	c__Flavobacteriia	o__Flavobacteriales	f__Flavobacteriaceae	g__Polaribacter	s__	TACGGAGGGTCCGAGCGTTATCCGGAATCATTGGGTTTAAAGGGTCCGCAGGCGGTCGATTAAGTCAGAGGTGAAATCCCATAGCTCAACTATGGAACTGCCTTTGATACTGGTTGACTTGAGTCATATGGAAGTAGATAGAATGTGTAGTGTAGCGGTGAAATGCATAGATATTACACAGAATACCGATTGCGAAGGCAGTCTACTACGTATGTACTGACGCTGAGGGACGAAAGCGTGGGGAGCGAACAGG	ASV_00004	60	8	4	110	741	2339	4879	3028	8688	2464	559	1261	7	9	446	956	969	4	270	141	765	1482	4	2	6	140	1401	3051	18	327	177	3362	13608	2072	13	2	39	137	4275	6915
ASV_00005	k__Bacteria	p__Proteobacteria	c__Gammaproteobacteria	o__Oceanospirillales	f__SUP05	g__	s__	TACGGAGGGTGCAAGCGTTAATCGGAATTACTGGGCGTAAAGCGTGCGTAGGCGGTTTATTAAGTCAGATGTGAAAGCCCCGGGCTTAACCTGGGAACTGCATTTGAAACTGGTCAACTAGAGTATGGTAGAGGAAAGTGGAATTTCTGGTGTAGCGGTGAAATGCGTAGATATCAGAAGGAACATCAATGGCGAAGGCAACTTTCTGGACCAATACTGACGCTGAGGTACGAAAGCGTGGGTAGCAAACAGG	ASV_00005	293	215	465	5956	11647	5711	4093	2887	7535	1320	505	720	414	1216	5376	3001	2390	108	709	3286	5140	2294	219	287	490	1852	1525	439	272	1112	3136	2400	6006	6843	69	2070	5163	9410	15791	12556
ASV_00006	k__Bacteria	p__Proteobacteria	c__Gammaproteobacteria	o__Oceanospirillales	f__Halomonadaceae	g__Candidatus Portiera	s__	TACGGAAGGTCCAAGCGTTAATCGGAATTACTGGGCGTAAAGCGCGCGTAGGTGGTTTATTAAGTTGGGTGTGAAATCCCCGGGCTCAACCTGGGAACTGCATCCAAAACTGATTCACTAGAGTACGATAGAGGGAGGTAGAATTCACAGTGTAGCGGTGGAATGCGTAGATATTGTGAAGAATACCAATGGCGAAGGCAGCCTCCTGGATCTGTACTGACACTGAGGTGCGAAAGCGTGGGTAGCGAACAGG	ASV_00006	12	12	176	1167	3272	1145	286	354	537	110	69	45	30	518	8147	2703	1290	536	33	2070	2987	2487	4	186	218	1595	985	1123	46	567	1418	5537	5237	3586	71	420	2876	7369	15532	16866
ASV_00008	k__Bacteria	p__Proteobacteria	c__Gammaproteobacteria	o__Oceanospirillales	f__Halomonadaceae	g__Candidatus Portiera	s__	TACGGAAGGTGCAAGCGTTAATCGGAATTACTGGGCGTAAAGCGCGCGTAGGTGGTTTGTTAAGTTGGATGTGAAAGCCCTGGGCTCAACCTAGGAACTGCATCCAAAACTAACTCACTAGAGTACGATAGAGGGAGGTAGAATTCATAGTGTAGCGGTGGAATGCGTAGATATTATGAAGAATACCAGTGGCGAAGGCGGCCTCCTGGATCTGTACTGACACTGAGGTGCGAAAGCGTGGGTAGCGAACAGG	ASV_00008	7	269	2	199	2796	2412	1844	1397	3372	670	228	335	2	49	1614	2889	3581	153	42	506	3282	4964	1	152	21	597	658	906	3	754	350	7185	4075	2011	93	26	270	848	5309	7463
ASV_00009	k__Bacteria	p__Proteobacteria	c__Deltaproteobacteria	o__Sva0853	f__SAR324	g__	s__	TACATAGGGTGCGAGCGTTGTTCGGAATTACTGGGCGTAAAGGGCGCGCAGGCGGAATAGTAAGTCGGAGGTGAAAGCCCGGGGCTCAACCCCGGAGGGTCTTTCGAAACTGCTAATCTAGAGAGGGTCAGGGGCCGGCAGAATTCCTGGTGTAGAGGTGAAATTCGTAGATATCAGGAGGAATACCGGTGGCGAAGGCGGCCGGCTGGGGCCACTCTGACGCTGAGGCGCGAAAGCGTGGGGAGCAAACAGG	ASV_00009	2239	4985	6460	17032	330	99	14	13	4	49	2	23	4350	1568	1542	1	3	3113	4601	4391	31	128	4392	9756	2036	450	1	66	2238	7790	1523	2	31	1482	695	1570	2574	600	450	152
ASV_00010	k__Bacteria	p__Proteobacteria	c__Alphaproteobacteria	o__Rhodobacterales	f__Rhodobacteraceae	g__Octadecabacter	s__	TACGGAGGGGGTTAGCGTTGTTCGGAATTACTGGGCGTAAAGCGCACGTAGGCGGATTAGTAAGTTAGAGGTGAAATCCCAGGGCTCAACCCTGGAACTGCCTTTAATACTGCTAGTCTTGAGTTCGAGAGAGGTAAGTGGAATTCCGAGTGTAGAGGTGAAATTCGTAGATATTCGGAGGAACACCAGTGGCGAAGGCGGCTTACTGGCTCGATACTGACGCTGAGGTGCGAAAGTGTGGGGAGCAAACAGG	ASV_00010	4	1	4	7	1311	2918	2909	3153	5863	2174	599	1173	7	5	528	753	423	1	268	139	1129	3473	3	13	2	113	701	1455	302	6	36	5890	1841	300	703	383	34	147	1546	2832
ASV_00011	k__Bacteria	p__Proteobacteria	c__Gammaproteobacteria	o__Vibrionales	f__Pseudoalteromonadaceae	g__Pseudoalteromonas	s__	TACGGAGGGTGCGAGCGTTAATCGGAATTACTGGGCGTAAAGCGTACGCAGGCGGTTTGTTAAGCGAGATGTGAAAGCCCCGGGCTCAACCTGGGAACTGCATTTCGAACTGGCAAACTAGAGTGTGATAGAGGGTGGTAGAATTTCAGGTGTAGCGGTGAAATGCGTAGAGATCTGAAGGAATACCGATGGCGAAGGCAGCCACCTGGGTCAACACTGACGCTCATGTACGAAAGCGTGGGGAGCAAACAGG	ASV_00011	3867	3508	126	120	97	240	49	38	41	4	0	1	120	3863	362	2874	44	4369	622	729	776	56	31	510	70	1	135	192	682	65	19	32	102	31	5425	196	25511	2233	803	217
ASV_00012	k__Bacteria	p__Proteobacteria	c__Gammaproteobacteria	o__Alteromonadales	f__Alteromonadaceae	g__HTCC2207	s__	TACGGAGGGTGCGAGCGTTAATCGGAATTACTGGGCGTAAAGCGCGCGTAGGTGGTTTGATAAGCTAGCTGTGAAAGCCCTGGGCTCAACCTGGGAACTGCAGTTAGAACTGTCTGGCTAGAGTATAGTAGAGGGTGGCGGAATTTCCTGTGTAGCGGTGAAATGCGTAGATATAGGAAGGAACATCAGTGGCGAAGGCGGCCACCTGGACTAATACTGACACTGAGGTGCGAAAGCGTGGGGAGCAAACAGG	ASV_00012	2	327	152	504	4537	10985	6981	6925	12399	3064	1022	1613	20	16	1714	1917	945	3	31	1048	1966	4193	249	381	12	50	356	1044	62	11	138	2515	1916	2838	1	38	139	365	2217	1575
ASV_00013	k__Bacteria	p__Proteobacteria	c__Alphaproteobacteria	o__Rickettsiales	f__Pelagibacteraceae	g__	s__	TACGAAGGGACCTAGCGTAGTTCGGAATTACTGGGCTTAAAGAGTTCGTAGGTGGTTAAAAAAGTTGATGGTGAAATCCCAAGGCTCAACCTTGGAACTGCCATCAAAACTTTTTAGCTAGAGTATGATAGAGGAAAGTGGAATTTCTAGTGTAGAGGTGAAATTCGTAGATATTAGAAAGAACATCAAAAGCGAAGGCAACTTTCTGGATCATTACTGACACTGAGGAACGAAAGCATGGGTAGCGAAGAGG	ASV_00013	40	525	431	1032	1106	992	809	890	1539	437	136	244	455	385	2443	1697	2565	134	853	1322	1729	4341	240	1904	512	474	661	1399	759	2306	2059	3632	4764	2914	309	569	751	731	1019	2279
ASV_00014	k__Bacteria	p__Bacteroidetes	c__Flavobacteriia	o__Flavobacteriales	f__Flavobacteriaceae	g__	s__	TACGGAGGATCCAAGCGTTATCCGGAATCATTGGGTTTAAAGGGTCCGTAGGCGGTCTTTTAAGTCAGAGGTGAAATCCTACAGCTCAACTGTAGAATTGCCTTTGATACTGAAAGACTTGAGTTATTGTGAAGTAGTTAGAATGTGTGGTGTAGCGGTGAAATGCATAGAGATCACACAGAATACCGATTGCGAAGGCAGATTACTAACAATATACTGACGCTGAGGGACGAAAGCGTGGGTAGCGAACAGG	ASV_00014	11	57	4	132	1046	1161	645	948	1154	338	147	140	29	162	1030	845	559	4	74	431	1473	1286	2	165	11	430	523	389	4	4	93	2878	5602	3693	5	7	395	2973	7195	5595
ASV_00015	k__Bacteria	p__Proteobacteria	c__Alphaproteobacteria	o__Rickettsiales	f__Pelagibacteraceae	g__	s__	TACGAAGGGACCTAGCGTAGTTCGGAATTACTGGGCTTAAAGAGTTCGTAGGTGGTTGAAAAAGTTGGTGGTGAAATCCCAGAGCTTAACTCTGGAACTGCCATCAAAACTTTTCAGCTAGAGTATGATAGAGGAAAGCAGAATTTCTAGTGTAGAGGTGAAATTCGTAGATATTAGAAAGAATACCAACTGCGAAGGCAGCTTTCTGGATCATTACTGACACTGAGGAACGAAAGCATGGGTAGCGAAGAGG	ASV_00015	39	71	969	1581	958	561	821	1009	1263	422	156	231	199	119	2919	1574	1570	19	285	1006	1525	8017	452	308	209	691	506	1337	209	941	1475	3799	3335	1323	163	273	458	763	1646	2349
ASV_00016	k__Bacteria	p__Proteobacteria	c__Gammaproteobacteria	o__Alteromonadales	f__Alteromonadaceae	g__Alteromonas	s__	TACGGAGGGTGCGAGCGTTAATCGGAATTACTGGGCGTAAAGCGCACGCAGGCGGTTTGTTAAGCTAGATGTGAAAGCCCCGGGCTCAACCTGGGACGGTCATTTAGAACTGGCAGACTAGAGTCTTGGAGAGGGGAGTGGAATTCCAGGTGTAGCGGTGAAATGCGTAGATATCTGGAGGAACATCAGTGGCGAAGGCGACTCCCTGGCCAAAGACTGACGCTCATGTGCGAAAGTGTGGGTAGCGAACAGG	ASV_00016	3	0	1	10	276	224	703	1371	1141	197	203	103	138	240	434	90	2	7122	47310	1550	547	742	4091	1661	461	96	123	600	188	141	2	73	961	325	3692	258	4177	288	253	636
ASV_00017	k__Archaea	p__Crenarchaeota	c__Thaumarchaeota	o__Cenarchaeales	f__Cenarchaeaceae	g__Nitrosopumilus	s__	AACCAGCACCTCAAGTGGTCAGGATGATTATTGGGCCTAAAGCATCCGTAGCCGGCTCTGTAAGTTTTCGGTTAAATCTGTACGCTCAACGTACAGGCTGCCGGGAATACTGCAGAACTAGGGAGTGGGAGAGGTAGACGGTACTCGGTAGGAAGTGGTAAAATGCTTTGATCTATCGATGACCACCTGTGGCGAAGGCGGTCTACCAGAACACGTCCGACGGTGAGGGATGAAAGCTGGGGGAGCAAACCGG	ASV_00017	2280	983	2096	1196	76	9	6	3	1	18	0	14	1381	251	2	3	1	1615	650	80	0	1	670	3237	80	0	42	0	2459	1383	978	1	1	3	1589	3245	2269	27	43	26
ASV_00018	k__Bacteria	p__Bacteroidetes	c__Flavobacteriia	o__Flavobacteriales	f__Flavobacteriaceae	g__	s__	TACGGAGGATCCAAGCGTTATCCGGAATTATTGGGTTTAAAGGGTCCGTAGGTGGACAATTAAGTCAGAGGTGAAATCCTGCAGCTCAACTGTAGAATTGCCTTTGAAACTGGTTGTCTTGAGTCATTATGAAGTGGTTAGAATGTGTAGTGTAGCGGTGAAATGCATAGATATTACACAGAATACCAATTGCGAAGGCAGATCACTAATAATGTACTGACACTGATGGACGAAAGCGTGGGTAGCGAACAGG	ASV_00018	12	1	1	1060	1766	2430	1386	1208	2458	550	219	286	1	91	1667	685	541	1	9	1169	503	1383	4	1	96	584	307	216	4	49	105	2080	3270	1858	1	3	638	3447	2651	3216
ASV_00019	k__Bacteria	p__Proteobacteria	c__Alphaproteobacteria	o__Rickettsiales	f__	g__	s__	TACGGAGGGATCTAGCGTTATTCGGAATAACTGGGCGTAAAGCGAGCGTAGGCGGATTTGTAAGTTGGAGGTGAAATCCCAGGGCTTAACCCTGGAACTGCCTTCAAAACTACATTTCTTGAGTTTGGTAGAGGAGAGTGGAATTCCTAGTGTAGAGGTGAAATTCGTAGATATTAGGAGGAACACCAGTGGCGAAGGCGACTCTCTGGGCCAATACTGACGCTGAGGTTCGAAAGCGTGGGGAGCAAACGGG	ASV_00019	372	1	576	1	346	344	52	50	66	118	10	58	1	153	900	1898	1560	3	3	331	1419	2964	2	1	77	634	478	519	8	6	3	1815	2958	1327	5	144	119	1013	2026	3062
ASV_00020	k__Archaea	p__Crenarchaeota	c__Thaumarchaeota	o__Cenarchaeales	f__Cenarchaeaceae	g__Nitrosopumilus	s__	AACCAGCACCTCAAGTGGTCAGGATGATTATTGGGCCTAAAGCATCCGTAGCCGGCTCTGTAAGTTTTCGGTTAAATCTGTACGCTTAACGTACAGGCTGCCGGGAATACTGCAGAGCTAGGGAGTGGGAGAGGTAGACGGTACTCGGTAGGAAGTGGTAAAATGCTTTGATCTATCGATGACCACCTGTGGCGAAGGCGGTCTACCAGAACACGTCCGACGGTGAGGGATGAAAGCTGGGGGAGCAAACCGG	ASV_00020	186	574	1070	3837	321	41	64	1	124	1	3	1	422	226	991	57	14	79	582	484	53	1	232	886	374	322	38	2	112	1038	1110	214	645	1776	291	922	2667	2157	437	233
ASV_00021	k__Bacteria	p__Proteobacteria	c__Gammaproteobacteria	o__Pseudomonadales	f__Pseudomonadaceae	g__Pseudomonas	s__veronii	TACAGAGGGTGCAAGCGTTAATCGGAATTACTGGGCGTAAAGCGCGCGTAGGTGGTTTGTTAAGTTGGATGTGAAATCCCCGGGCTCAACCTGGGAACTGCATTCAAAACTGACTGACTAGAGTATGGTAGAGGGTGGTGGAATTTCCTGTGTAGCGGTGAAATGCGTAGATATAGGAAGGAACACCAGTGGCGAAGGCGACCACCTGGACTAATACTGACACTGAGGTGCGAAAGCGTGGGGAGCAAACAGG	ASV_00021	29434	3804	215	7874	6095	3124	10556	15382	19499	6544	2275	3397	34	303	314	37	8	4	26	79	35	443	2	4	3	63	6	5	2	1	103	1	9	1	2	594	1	1	1	246
ASV_00022	k__Bacteria	p__Proteobacteria	c__Alphaproteobacteria	o__	f__	g__	s__	TACGAAGGGGGCGAGCGTTATTCGGAATTATTGGGCGTAAAGGGCTCGCAGGCTGCTTGAACAGTTAGACGTGAAATCCCCGGGCTCAACCTGGGAACTGCGTTTAATACTAGCAAGCTAGAGTAATAGAGAGGAAAGTGGAATTCCCAGTGTAGAGGTGAAATTCGTAGATATTGGGAGGAACACCAGTGGCGAAAGCGGCTTTCTGGCTATTTACTGACGCTGAGGAGCGAAAGCGTGGGGAGCAAACAGG	ASV_00022	3	2	0	9	98	738	1775	1051	3010	646	180	341	0	3	332	573	861	1	24	41	551	3018	1	0	0	36	264	1238	3	1	6	3376	1998	191	2	81	56	28	1340	1338
ASV_00023	k__Bacteria	p__Proteobacteria	c__Gammaproteobacteria	o__Oceanospirillales	f__Halomonadaceae	g__Candidatus Portiera	s__	TACGGAGGGTCCAAGCGTTAATCGGAATTACTGGGCGTAAAGCGCGCGTAGGCGGTTTAATAAGTTGTATGTGAAAGCCCTGGGCTCAACCTAGGAACTGCATACAAAACTATTAAGCTTGAGGACGAGAGAGGAGAGTAGAATTTCAGGTGTAGCGGTGAAATGCGTAGATATCTGAAGGAATACCAATGGCGAAGGCAGCTCTCTGGCTCGTTTCTGACGCTAAGGTGCGAAAGCGTGGGTAGCAAACAGG	ASV_00023	760	924	2561	7441	398	11	10	11	5	2	0	2	1328	1153	414	0	5	711	858	878	42	1	898	1439	363	1	0	4	906	2023	4704	1	2	406	1277	2582	3773	1564	109	51
ASV_00024	k__Bacteria	p__Bacteroidetes	c__Flavobacteriia	o__Flavobacteriales	f__Flavobacteriaceae	g__Psychroserpens	s__	TACGGAGGATCCAAGCGTTATCCGGAATCATTGGGTTTAAAGGGTCCGTAGGTGGATAATTAAGTCAGAGGTGAAATCTTGCAGCTCAACTGTAAAATTGCCTTTGAAACTGGTTATCTTGAGTTATTATGAAGTAGTTAGAATATGTAGTGTAGCGGTGAAATGCATAGATATTACATAGAATACCAATTGCGAAGGCAGATTACTAATAATCAACTGACACTGATGGACGAAAGCGTGGGTAGCGAACAGG	ASV_00024	266	2	1	1	549	2808	2744	2499	4502	1023	399	509	4	65	185	950	906	2	0	186	753	1141	84	0	2	62	275	550	2	42	3	1678	2343	748	2	2	0	191	1663	1463
ASV_00025	k__Bacteria	p__Proteobacteria	c__Gammaproteobacteria	o__Alteromonadales	f__Alteromonadaceae	g__ZD0117	s__	TACGGAGGGTGCGAGCGTTAATCGGAATTACTGGGCGTAAAGCGCGCGTAGGCGGTTTGATAAGCTGGATGTGAAAGCCCCGGGCTCAACCTGGGAACTGCATCCAGAACTGTCTGACTAGAATACAATAGAGGTGAGTGGAATTTCCTGTGTAGCGGTGAAATGCGTAGATATAGGAAGGAACATCAGTGGCGAAGGCGACTCACTGGATTGATATTGACGCTGAGGTGCGAAAGCGTGGGGAGCGAACAGG	ASV_00025	1	1	1	1	0	1	50	34	101	167	2	54	2	0	0	184	192	1	1	2	85	1298	0	0	0	0	123	839	2	2	1	1672	736	142	1	0	25	2	172	468
ASV_00026	k__Bacteria	p__Bacteroidetes	c__Flavobacteriia	o__Flavobacteriales	f__Flavobacteriaceae	g__Polaribacter	s__	TACGGAGGGTCCGAGCGTTATCCGGAATCATTGGGTTTAAAGGGTCCGCAGGCGGTCGATTAAGTCAGAGGTGAAATCCCATAGCTCAACTATGGAACTGCCTTTGATACTGGTTGACTTGAGTCATATGGAAGTGGATAGAATGTGTAGTGTAGCGGTGAAATGCATAGATATTACACAGAATACCGATTGCGAAGGCAGTCCACTACGTATGTACTGACGCTGAGGGACGAAAGCGTGGGGAGCGAACAGG	ASV_00026	6	1	2	1	3	178	109	7	216	0	3	2	2	0	1	14	2	0	1	1	19	231	0	0	0	0	260	205	3	1	4	1354	2014	111	5	0	1	296	3067	4693
ASV_00027	k__Bacteria	p__Verrucomicrobia	c__Opitutae	o__Puniceicoccales	f__Puniceicoccaceae	g__Coraliomargarita	s__	TACGGAGACTGCAAGCGTTACTCGGATTCACTGGGCGTAAAGGGTGCGTAGGCGGATAGATGTGTGAGGTGTGAAATCTCGGGGCTCAACCTCGAAACTGCGCCTCAAACTGTCTATCTAGAGTATTGGAGAGGTAAGCGGAATTTCTGGTGTAGCGGTGAAATGCGTAGATATCAGAAGGAACACCAATGGCGAAGGCAGCTTACTGGACAATAACTGACGCTGAGGCACGAAAGCATGGGTAGCGAAAGGG	ASV_00027	4	0	1	2	8	2	30	1	2	0	0	0	1	0	0	5	3	2	0	0	0	1	0	2	1	185	14	24	1	2	3	1	0	0	2	51	10	211	6637	14818
ASV_00028	k__Bacteria	p__Proteobacteria	c__Deltaproteobacteria	o__Sva0853	f__SAR324	g__	s__	TACATAGGGTGCGAGCGTTGTTCGGAATTACTGGGCGTAAAGGGCGCGCAGGCGGAATAGTAAGTCGGAGGTGAAAGCCCGGGGCTCAACCCCGGAGGGTCTTTCGAAACTACTAATCTAGAGAGGGTCAGGGGCCGGCAGAATTCCTGGTGTAGAGGTGAAATTCGTAGATATCAGGAGGAATACCGGTGGCGAAGGCGGCCGGCTGGGGCCACTCTGACGCTGAGGCGCGAAAGCGTGGGGAGCAAACAGG	ASV_00028	3819	3065	4429	278	1	0	14	0	15	15	1	2	2500	6	29	3	16	3126	2814	90	0	1	5030	2577	14	2	16	1	1828	1381	2	0	0	2	1033	358	39	12	1	1
ASV_00029	k__Bacteria	p__Proteobacteria	c__Gammaproteobacteria	o__Alteromonadales	f__Alteromonadaceae	g__HTCC2207	s__	TACGGAGGGTGCGAGCGTTAATCGGAATTACTGGGCGTAAAGCGCGCGTAGGTGGTTTGATAAGCTAGCTGTGAAAGCCCCGGGCTCAACCTGGGAACTGCAGTTAGAACTGTCTGGCTAGAGTACAGTAGAGGGTGGCGGAATTTCCTGTGTAGCGGTGAAATGCGTAGATATAGGAAGGAACATCAGTGGCGAAGGCGGCCACCTGGACTGATACTGACACTGAGGTGCGAAAGCGTGGGGAGCAAACAGG	ASV_00029	89	46	629	3166	3545	3120	1302	642	2264	228	124	123	536	211	2417	263	214	2	189	1884	356	271	11	39	476	252	151	8	13	33	569	87	244	2087	10	423	981	1126	1046	877
ASV_00030	k__Bacteria	p__Proteobacteria	c__Alphaproteobacteria	o__	f__	g__	s__	TACGGAAGGTCCTAGCGTTGTTCGGAATTACTGGGCGTAAAGAGTATGTAGGCGGAACAGAAAGTTAGAAGTGAAATCCCTGGGCTCAACCTAGGAATTGCTTTTAAAACTTCTGTTCTTGAATTCAGGAGAGGATAGTGGAATTTCCAGTGTAGAGGTGAAATTCGTAGATATTGGAAGGAACACCAGTGGCGAAGGCGGCTATCTGGACTGACATTGACGCTGAGATACGAAGGCATGGGTAGCAAACGGG	ASV_00030	3	1	0	49	184	283	334	336	596	172	59	50	16	24	657	830	1437	1	2	69	626	2987	1	41	0	299	591	1916	1	3	132	3265	1511	424	84	1	95	46	537	1998
ASV_00031	k__Bacteria	p__Proteobacteria	c__Alphaproteobacteria	o__	f__	g__	s__	TACGAAGGGGGCGAGCGTTATTCGGAATTATTGGGCGTAAAGGGCTCGCAGGCTGCTTGAACAGTTAGACGTGAAATCCCCGGGCTCAACCTGGGAACTGCGTTTAATACTAGCAAGCTAGAGTAATAGAGAGGAAAGTGGAACTCCCAGTGTAGAGGTGAAATTCGTAGATATTGGGAAGAACACCAGTGGCGAAAGCGGCTTTCTGGCTATTTACTGACGCTGAGGAGCGAAAGCGTGGGGAGCAAACAGG	ASV_00031	74	72	35	692	244	213	495	577	836	184	90	94	2	99	715	672	459	1	173	472	376	1173	62	264	44	87	139	280	155	381	717	1339	1694	715	72	216	265	219	1549	1366
ASV_00032	k__Bacteria	p__Proteobacteria	c__Alphaproteobacteria	o__Rickettsiales	f__Pelagibacteraceae	g__	s__	TACGAAGGGACCTAGCGTAGTTCGGAATTACTGGGCGTAAAGAGTATGTAGGCGGCTAGATAAGTTAATTGTGAAAGCCCAAAGCTTAACTTTGGAACTGCAATTAAAACTATTTAGCTGGAGTATGATAGAGGAAAGCGGAATACATAGTGTAGAGGTGAAATTCGTAGATATTATGTAGAACACCAGTTGCGAAGGCGGCTTTCTGGATCATTACTGACGCTGAGATACGAAAGTATGGGTAGCGAAGAGG	ASV_00032	1	1	3	21	258	468	1078	1302	2059	827	226	407	5	3	378	623	672	8	12	50	621	3791	1	2	3	55	199	1062	2	225	3	4363	1898	274	16	1	3	42	229	555
ASV_00033	k__Bacteria	p__Proteobacteria	c__Alphaproteobacteria	o__Rickettsiales	f__Pelagibacteraceae	g__	s__	TACGAAGGGACCTAGCGTAGTTCGGAATTACTGGGCTTAAAGAGTTCGTAGGTGGTTAAAATAGTTGATGGTGAAATCCCAAGGCTCAACCTTGGAACTGCCATCAAAACTTTTTAGCTAGAGTATGATAGAGGAAAGTGGAATTTCTAGTGTAGAGGTGAAATTCGTAGATATTAGAAAGAACATCAAAAGCGAAGGCAACTTTCTGGATCATTACTGACACTGAGGAACGAAAGCATGGGTAGCGAAGAGG	ASV_00033	3	69	131	719	511	458	706	674	1269	236	112	148	230	194	1204	779	974	24	67	348	760	1647	71	466	209	215	342	825	44	297	466	2199	2514	1222	302	16	264	311	678	739
ASV_00034	k__Bacteria	p__Proteobacteria	c__Gammaproteobacteria	o__Oceanospirillales	f__Halomonadaceae	g__Candidatus Portiera	s__	TACGGAAGGTGCAAGCGTTAATCGGAATTACTGGGCGTAAAGCGCGCGTAGGTGGTTTGTTAAGTTGGATGTGAAAGCCCTGGGCTCAACCTAGGAACTGCATCCAAAACTGACTGACTAGAGTACGATAGAGGGAGGTAGAATTCATAGTGTAGCGGTGGAATGCGTAGATATTATGAAGAATACCAGTGGCGAAGGCGGCCTCCTGGATCTGTACTGACACTGAGGTGCGAAAGCGTGGGTAGCGAACAGG	ASV_00034	2	0	67	2451	764	300	5	11	3	1	0	0	1	111	1385	107	154	0	0	657	164	197	1	1	183	242	111	23	4	7	1231	198	265	235	138	266	1445	2344	1197	1719
ASV_00035	k__Bacteria	p__Proteobacteria	c__Gammaproteobacteria	o__Alteromonadales	f__OM60	g__	s__	TACGGAGGGTGCGAGCGTTAATCGGAATTACTGGGCGTAAAGCGCGCGTAGGCGGTTTGTTAAGTCAGCTGTGAAAGCCCCGGGCTCAACCTGGGAACTGCAGTTGATACTGGCCGACTAGAGTACGAGAGAGGGAGGTAGAATTCCATGTGTAGCGGTGAAATGCGTAGATATATGGAGGAATACCAGTGGCGAAGGCGGCCTCCTGGCTCGATACTGACGCTGAGGTGCGAAAGCGTGGGGATCAAACAGG	ASV_00035	34	0	0	590	649	1791	1122	1259	2141	993	199	637	96	58	382	974	1312	59	250	303	715	2136	343	98	76	43	451	256	203	400	702	535	710	389	64	29	185	123	1139	2418
ASV_00036	k__Bacteria	p__Proteobacteria	c__Gammaproteobacteria	o__Oceanospirillales	f__Halomonadaceae	g__Candidatus Portiera	s__	TACGAAGGGTCCAAGCGTTAATCGGAATTACTGGGCGTAAAGCGCGCGTAGGCGGTTTAAAAAGTTGTATGTGAAAGCCCCGGGCTCAACCTGGGAACTGCATCCAAAACTATTAAGCTAGAGAACGAGAGAGGAGAGTAGAATTTCAGGTGTAGCGGTGAAATGCGTAGATATCTGAAGGAATACCAATGGCGAAGGCAGCTCTCTGGCTCGTTTCTGACGCTAAGGTGCGAAAGCGTGGGTAGCAAACAGG	ASV_00036	2	1	0	87	312	48	309	36	616	2	23	1	2	34	1629	408	157	2	0	205	261	170	0	0	9	263	351	66	3	11	3	608	492	890	122	98	251	1802	4320	4687
ASV_00037	k__Bacteria	p__SAR406	c__AB16	o__Arctic96B-7	f__A714017	g__SGSH944	s__	TACTAGGGGTGCAAGCGTTGTCCGGAATCATTGGGCGTAAAGGGTCCGTAGGCGTCTCAATAAGTCACTTGTTAAAGACACCGGCTTAACCGGTGGCCTGCATGTGAAACTGTTGAGATAGAGTATAGGAGAGGAAAGTGGAATTCCTGGTGTAGCGGTGACATGCGTAGATATCAGGAGGAACACCAATGGCGAAGGCAACTTTCTGGCCTATTACTGACGCTGAGGGACGAAAGCGTGGGGAGCAAACAGG	ASV_00037	567	1239	555	3636	21	4	7	4	1	22	0	11	871	689	247	1	0	383	790	757	30	1	666	1702	531	69	2	4	723	876	1553	0	1	263	440	779	2419	392	59	1
ASV_00039	k__Bacteria	p__Proteobacteria	c__Betaproteobacteria	o__Methylophilales	f__Methylophilaceae	g__	s__	TACATAGGGTGCAAGCGTTAATCGGAATTACTGGGCGTAAAGCGTTCGCAGGCGGTCTTATAAGTCAGATGTGAAATCCCCGAGCTCAACTTGGGAACTGCGTTTGAAACTGTAAGACTAGAGTGTGTCAGAGGGGGGTAGAATTCCATGTGTAGCAGTGAAATGCGTAGATATGTGGAGGAATACCAATGGCGAAGGCAGCCCCCTGGGATAACACTGACGCTCATGAACGAAAGCGTGGGGAGCAAACAGG	ASV_00039	23	58	58	490	1015	818	575	879	1117	196	128	101	35	157	1477	447	284	121	14	766	456	698	0	185	97	300	147	264	76	76	1108	662	631	364	2	134	744	912	1209	1192
ASV_00040	k__Archaea	p__Euryarchaeota	c__Thermoplasmata	o__E2	f__Marine group III	g__	s__	CACCGGCACCTCGAGTGGTAGCCACTATTATTGGGCCTAAAGCGTTCGTAGCCGGTTTGGTAAATTCTTGGGTAAATCGTACAGCTTAACTGTGCGGATTCCGGGGACACTACCAGACTTGAGACCGGGAGAGATCAGAGGTACTTGTAGGGGAGCGGTGAAATGTTGTAATCCTACAGGGACCACCAGTGGCGAAGGCGTCTGATCATAACGGCTTTGACGGTGAGGAACGAAACCCTGGGGCGCAAACGGG	ASV_00040	1008	951	1011	3383	66	2	1	1	0	0	0	0	427	161	680	0	0	288	378	399	0	0	68	744	46	39	0	4	658	754	461	2	0	847	601	982	564	243	1	1
ASV_00041	k__Bacteria	p__Proteobacteria	c__Gammaproteobacteria	o__Alteromonadales	f__[Chromatiaceae]	g__	s__	TACGGAGGGTGCAAGCGTTAATCGGAATTACTGGGCGTAAAGCGCACGTAGGCGGTGTGTTAAGTTGGATGTGAAAGCCCCGGGCTCAACCTGGGAATTGCATTCAAAACTGGCACGCTAGAGTATGTGAGAGGGGGGTAGAATTCCAAGTGTAGCGGTGAAATGCGTAGAGATTTGGAGGAATACCAGTGGCGAAGGCGGCCCCCTGGCACAATACTGACGCTCAGGTGCGAAAGCGTGGGGAGCAAACAGG	ASV_00041	1176	1512	165	7697	89	224	6165	3544	11321	1402	665	739	4	3	10	29	0	0	3	0	1	1	1	4	1	0	0	0	0	460	8	2	1	148	204	6	0	1	0	0
ASV_00042	k__Bacteria	p__Bacteroidetes	c__Flavobacteriia	o__Flavobacteriales	f__Flavobacteriaceae	g__Polaribacter	s__irgensii	TACGGAGGGTCCGAGCGTTATCCGGAATCATTGGGTTTAAAGGGTCCGCAGGCGGTCTTTTAAGTCAGAGGTGAAAGCCTACAGCTCAACTGTAGAACGGCCTTTGATACTGAAAGACTTGAGTTATTATGAAGTGGTTAGAATGTGTGGTGTAGCGGTGAAATGCATAGATATCACACAGAATACCGATTGCGAAGGCAGATCACTAATAATATACTGACGCTCATGGACGAAAGCGTGGGGAGCGAACAGG	ASV_00042	0	0	0	317	1311	901	575	479	1040	161	91	76	1	10	548	496	583	1	0	562	749	831	0	0	10	77	141	121	2	1	119	1094	1085	476	0	5	196	949	1716	1781
ASV_00043	k__Archaea	p__Crenarchaeota	c__Thaumarchaeota	o__Cenarchaeales	f__Cenarchaeaceae	g__Nitrosopumilus	s__	AACCAGCACCTCAAGTGGTCAGGATGATTATTGGGCCTAAAGCATCCGTAGCCGGCTCTGTAAGTTTTCGGTTAAATCTGTACGCTCAACGTACAGGCTGCCGGGAATACTGCAAAGCTAGGGAGTGGGAGAAGTAGACGGTACTCGGTAGGAAGTGGTAAAATGCTTTGATCTATCGATGACCACCTGTGGCGAAGGCGGTCTACTAGAACACGTCCGACGGTGAGGGATGAAAGCTGGGGGAGCAAACCGG	ASV_00043	440	1099	1362	177	1	0	0	2	1	0	0	1	852	147	1	0	0	317	561	3	0	1	134	1603	30	0	1	0	1186	932	613	0	0	100	1015	1226	748	0	0	2
ASV_00044	k__Archaea	p__Euryarchaeota	c__Thermoplasmata	o__E2	f__Marine group II	g__	s__	TACCGGCAGCTCGAGTGGTCGTCGCTTTTATTGGGCCTAAAACGTCCGTAGCCTGTTTGGTAAATCTGTGGGTAAATCAACCAGCTTAACTGGTTGAATTCTGCAGAGACTGCCAGACTAGGGACCGGGAGAGGTGTGGGGTACTCTAGGGGTAGGGGTAAAATCCTGTCATCCTTAGAGGACCACCAGTTGCGAAGGCGCCACACTAGAACGGATCCGACGGTCAGGGACGAAGCCTAGGGGCACGAACCGG	ASV_00044	1	0	0	292	884	1623	224	109	414	96	32	47	0	10	359	359	205	0	0	243	617	304	0	0	98	155	45	54	0	117	175	275	938	337	1	0	106	169	1129	2450
ASV_00045	k__Bacteria	p__Proteobacteria	c__Alphaproteobacteria	o__Rickettsiales	f__Pelagibacteraceae	g__	s__	TACGAAGGGACCTAGCGTAGTTCGGAATTACTGGGCTTAAAGAGCTCGTAGGTGGTTAAAAAAGTTGATGGTGAAATCCCAAGGCTCAACCTTGGAACTGCCATCAAAACTTTTTAGCTAGAGTGTGATAGAGGTAAGTGGAATTTCTAGTGTAGAGGTGAAATTCGTAGATATTAGAAAGAACACCAAATGCGAAGGCAACTTACTGGGTCACTACTGACACTGAGGAGCGAAAGCATGGGTAGCGAAGAGG	ASV_00045	132	90	383	1026	899	278	309	171	608	187	32	126	374	889	1044	336	428	123	293	928	141	296	77	1055	399	287	135	192	379	1111	2301	263	1836	882	40	89	410	436	479	403
ASV_00046	k__Bacteria	p__Proteobacteria	c__Alphaproteobacteria	o__Rhodobacterales	f__Rhodobacteraceae	g__Pseudoruegeria	s__	TACGGAGGGGGTTAGCGTTGTTCGGAATTACTGGGCGTAAAGCGTACGTAGGCGGATTAGTCAGTCAGAGGTGAAATCCCAGGGCTCAACCCTGGAACTGCCTTTGATACTGCTAGTCTTGAGTTCGAGAGAGGTGAGTGGAATTCCAAGTGTAGAGGTGAAATTCGTAGATATTTGGAGGAACACCAGTGGCGAAGGCGGCTCACTGGCTCGATACTGACGCTGAGGTACGAAAGTGTGGGGAGCAAACAGG	ASV_00046	3	479	169	1698	868	135	174	89	295	4	18	5	295	186	896	296	166	8	454	452	417	186	0	195	47	21	121	22	59	125	992	387	396	671	158	256	1367	919	1190	845
ASV_00047	k__Bacteria	p__Bacteroidetes	c__Flavobacteriia	o__Flavobacteriales	f__Flavobacteriaceae	g__Polaribacter	s__	TACGGAGGGTCCGAGCGTTATCCGGAATCATTGGGTTTAAAGGGTCCGCAGGCGGTCAATTAAGTCAGAGGTGAAATACCATAGCTCAACTATGGAACTGCCTTTGATACTGGTTGACTTGAGTCATATGGAAGTAGATAGAATGTGTAGTGTAGCGGTGAAATGCATAGATATTACACAGAATACCGATTGCGAAGGCAGTCTACTACGTATGTACTGACGCTGAGGGACGAAAGCGTGGGGAGCGAACAGG	ASV_00047	16	285	0	492	1	375	56	42	124	165	10	78	129	336	103	26	0	268	22	69	42	410	176	0	35	12	7	35	326	154	0	11	2	0	414	0	1	1	0	4
ASV_00048	k__Bacteria	p__Verrucomicrobia	c__Verrucomicrobiae	o__Verrucomicrobiales	f__Verrucomicrobiaceae	g__	s__	TACGAAGGTCCCAAGCGTTGTTCGGAATAACTGGGCGTAAAGCGTGTGTAGGCCGCGCGGAAAGTCGGATGTGAAAGCCCAAGGCTCAACCTTGGAACTGCATCCGATACTCCCGTGCTAGAGTAATGGAGAGGTAAGTGGAATTCTCGGTGTAGCAGTGAAATGCGTAGATATCGAGAGGAACATCAATGGCGAAGGCAACTTACTGGACATTCACTGACGCTCAGACACGAAGGCTAGGGTAGCGAAAGGG	ASV_00048	1	1	0	0	60	46	8	0	22	46	0	25	1	0	11	276	170	0	0	0	277	2	1	0	0	10	316	89	0	13	2	131	28	43	0	3	11	570	3633	6150
ASV_00049	k__Bacteria	p__Bacteroidetes	c__Flavobacteriia	o__Flavobacteriales	f__NS9	g__	s__	TACGGAGGGTGCAAGCGTTATCCGGATTTATTAGGTTTAAAGGGTTCGCAGGCGGAATTTTAAGTCAGTGGTGAAAGCCTACAGCTCAACTGTAGAACTGCCATTGAAACTGATATTCTTGAGTATAGATGAAGTGGGCGGAATATGTCATGTAGCGGTGAAATGCATAGATATGACATGGAACACCAATTGCGAAGGCAGCTCACTAAACTATTACTGACGCTCATGAACGAAAGCGTGGGGAGCAAACAGG	ASV_00049	11	13	45	270	738	1118	654	548	1068	237	73	158	10	35	766	219	161	9	81	161	593	149	7	273	6	98	112	2	83	99	23	310	1600	830	23	9	65	261	1257	932
ASV_00050	k__Bacteria	p__Proteobacteria	c__Gammaproteobacteria	o__Oceanospirillales	f__Halomonadaceae	g__Candidatus Portiera	s__	TACGGAGGGTGCAAACGTTAATCGGAATTACTGGGCGTAAAGCGCGCGTAGGTGGTTTGTTAAGTGGGATGTGAAAGCCCTAGGCTCAACCTAGGAATTGCATTCCAAACTGACAGACTAGAGTACGATAGAGGGAGGTAGAATTCAGAGTGTAGCGGTGAAATGCGTAGATATTCTGAGGAATACCGGTGGCGAAGGCGGCCTCCTGGATTGATACTGACACTGAGGTGCGAAAGCGTGGGGAGCAAACAGG	ASV_00050	79	50	677	677	558	1086	1342	212	2994	622	97	262	187	105	296	282	119	37	62	250	111	534	0	1337	60	18	45	195	17	119	362	339	629	484	2	235	836	530	200	258
ASV_00052	k__Bacteria	p__Actinobacteria	c__Acidimicrobiia	o__Acidimicrobiales	f__ZA3409c	g__	s__	CACGTAGGGAGCAAGCGTTGTCCGGATTTATTGGGCGTAAAGAGCTCGTAGGCGGTTCGGTAAGTCGGGTGTGAAAACTTGAGGCTCAACCTCAAGAGGCCACTCGATACTGCTGTGACTAGAGTCCGGTAGAGGAGTGTGGAATTCCTGGTGTAGCGGTGAAATGCGCAGATATCAGGAGGAACACCGACAGCGAAGGCAGCACTCTGGGCCGGTACTGACGCTGAGGAGCGAAAGCATGGGGAGCAAACAGG	ASV_00052	692	392	2632	2006	29	2	1	2	1	1	0	0	727	300	331	1	0	711	923	327	0	4	209	727	135	34	4	13	722	988	759	0	0	69	377	404	806	100	18	0
ASV_00053	k__Bacteria	p__Proteobacteria	c__Gammaproteobacteria	o__Thiotrichales	f__Piscirickettsiaceae	g__	s__	TACGGAGGGTGCAAGCGTTAATCGGAATTATTGGGCGTAAAGAGTACGTAGGCGGCTTTTCAAGTCGGATGTGAAAGCCCTGAGCTTAACTCAGGAACTGCATTCGATACTGGATCGCTAGAGTTGATTAGAGGATAGTGGAATTTCAAGTGTAGCGGTGAAATGCGTAGATATTTGAAGGAACACCAATGGCGAAGGCAGCTATCTGGAGTCATACTGACGCTGAGGTACGAAAGCGTGGGGAGCAAACAGG	ASV_00053	11	0	0	306	347	144	6	4	1	8	0	8	54	77	903	334	101	0	1	636	207	0	0	252	67	257	50	43	23	14	59	99	1452	621	2	5	315	313	899	810
ASV_00054	k__Bacteria	p__Proteobacteria	c__Gammaproteobacteria	o__	f__	g__	s__	TACGGAGGGTGCAAGCGTTAATCGGAATTACTGGGCGTAAAGCGCTCGTAGGCGGCTTGTTAAGTCGGATGTGAAAGCCCCGGGCTCAACCTGGGAACTGCATTCGATACTGGCAAGCTAGAGTATAGAAGAGGCAAGTGGAATTCCAGGTGTAGCGGTGAAATGCGTAGATATCTGGAGGAACATCAGTGGCGAAGGCGACTTGCTGGTCTAATACTGACGCTGAGGAGCGAAAGCGTGGGGAGCAAACGGG	ASV_00054	2	0	0	0	112	242	2642	834	4952	644	192	307	0	1	3	0	1	0	0	2	170	951	0	1	0	0	22	129	1	1	2	1062	1	0	0	0	0	0	47	128
ASV_00056	k__Bacteria	p__Proteobacteria	c__Gammaproteobacteria	o__Oceanospirillales	f__Oceanospirillaceae	g__	s__	TACGGAGGGTGCAAGCGTTAATCGGAATTACTGGGCGTAAAGCGCGCGTAGGTGGTTTGTTAAGTGGGATGTGAAAGCCCCGGGCTCAACCTGGGAATTGCACCCCAAACTGGCAAACTAGAGTACAAGAGAGGGGTGTGGAATTTCCTGTGTAGCGGTGAAATGCGTAGATATAGGAAGGAACATCAGTGGCGAAGGCGACGCCCTGGCTTGATACTGACACTGAGGTGCGAAAGCGTGGGGAGCAAACAGG	ASV_00056	0	2	159	969	865	309	240	39	411	5	9	2	0	0	408	142	6	2	190	729	24	2	0	153	82	130	1	0	0	30	722	0	462	616	0	275	771	588	176	164
ASV_00057	k__Bacteria	p__Bacteroidetes	c__Flavobacteriia	o__Flavobacteriales	f__Cryomorphaceae	g__	s__	TACGGAGGATCCAAGCGTTATCCGGATTCATTGGGTTTAAAGGGTCCGTAGGCGGGTCTTTAAGTCAGTGGTGAAAGCCGACAGCTCAACTGTCGAACTGCCATTGATACTGGAGACCTTGAGTACAAATGAAGTAGGCGGAATGAGTCATGTAGCGGTGAAATGCATAGATATGACTCAGAACACCGATTGCGAAGGCAGCTTACTAACATGTAACTGACGCTGAGGGACGAAAGCGTGGGGAGCGAACAGG	ASV_00057	0	2	1	0	77	415	990	1373	1817	93	253	62	0	0	178	269	252	0	1	1	74	540	0	0	0	12	15	129	3	1	0	543	906	1002	1	0	4	0	370	47
ASV_00058	k__Bacteria	p__Proteobacteria	c__Gammaproteobacteria	o__Thiotrichales	f__Piscirickettsiaceae	g__	s__	TACGGAGGGTGCAAGCGTTAATCGGAATTATTGGGCGTAAAGAGTACGTAGGCGGCTTTTCAAGTCGGATGTGAAAGCCCTGAGCTTAACTCAGGAACTGCATTCGAAACTGGATCGCTAGAGTTGATTAGAGGATAGTGGAATTTCAAGTGTAGCGGTGAAATGCGTAGATATTTGAAGGAACACCAATGGCGAAGGCAGCTATCTGGAGTCATACTGACGCTGAGGTACGAAAGCGTGGGGAGCAAACAGG	ASV_00058	1	26	0	818	408	332	77	4	106	9	2	4	11	113	1531	162	315	2	1	528	186	86	0	1	99	299	52	69	7	52	30	255	1164	820	0	294	662	279	718	427
ASV_00059	k__Bacteria	p__SAR406	c__AB16	o__Arctic96B-7	f__A714017	g__SargSea-WGS	s__	TACGAGGGGTGCTAGCGTTGTCCGGAATTACTGGGCGTAAAGGGTCCGTAGGCGTCTTGCCAAGTTGATCGTTAAATCCACCGGCTTAACCGGTGATCTGCGATCAAAACTGGCAGGATAGAATATGTGAGGGGAATGTGGAATTCCTGGTGTAGCGGTGACATGCGTAGATATCAGGAGGAACACCAATGGCGAAGGCAGCATTCTGGCACAATATTGACGCTGAGGGACGAAAGCGTGGGGAGCAAACAGG	ASV_00059	814	956	1369	115	0	0	0	0	0	0	1	0	214	2	0	0	0	820	414	0	0	0	1511	251	10	1	0	0	523	340	1	1	0	0	708	885	241	28	1	1
ASV_00060	k__Bacteria	p__Proteobacteria	c__Alphaproteobacteria	o__Rhodobacterales	f__Rhodobacteraceae	g__Octadecabacter	s__	TACGGAGGGGGTTAGCGTTGTTCGGAATTACTGGGCGTAAAGCGTACGTAGGCGGATTAATAAGTTAGAGGTGAAATCCCAGGGCTCAACCCTGGAACTGCCTTTAAAACTGTTAGTCTTGAGATCGAGAGAGGTGAGTGGAATTCCAAGTGTAGAGGTGAAATTCGTAGATATTTGGAGGAACACCAGTGGCGAAGGCGGCTCACTGGCTCGATACTGACGCTGAGGTACGAAAGTGTGGGGAGCAAACAGG	ASV_00060	3	0	1	0	259	827	1332	1385	2555	289	200	166	0	0	5	138	36	2	1	35	140	757	1	1	0	0	110	168	3	0	3	577	236	236	1	1	0	29	315	194
ASV_00062	k__Bacteria	p__Proteobacteria	c__Gammaproteobacteria	o__Oceanospirillales	f__Halomonadaceae	g__Halomonas	s__	TACGGAGGGTGCAAGCGTTAATCGGAATTACTGGGCGTAAAGCGCGCGTAGGTGGCTTGATAAGCCGGTTGTGAAAGCCCCGGGCTCAACCTGGGAACGGCATCCGGAACTGTCAGGCTAGAGTGCAGGAGAGGAAGGTAGAATTCCCGGTGTAGCGGTGAAATGCGTAGAGATCGGGAGGAATACCAGTGGCGAAGGCGGCCTTCTGGACTGACACTGACACTGAGGTGCGAAAGCGTGGGTAGCAAACAGG	ASV_00062	1	8	116	7	3	0	1	1	1	0	0	0	1	2	0	1	1	1	0	0	92	0	973	1053	247	123	213	314	278	1	2	1	242	0	42	59	1082	144	1	231
ASV_00063	k__Archaea	p__Crenarchaeota	c__Thaumarchaeota	o__Cenarchaeales	f__Cenarchaeaceae	g__Nitrosopumilus	s__	AACCAGCACCTCAAGTGGTCAGGATGATTATTGGGCCTAAAGCATCCGTAGCCGGCTCTGTAAGTTTTCGGTTAAATCTGTACGCTTAACGTACAGGCTGCCGGGAATACTGCAAAGCTAGGGAGTGGGAGAGGTAGACGGTACTCGGTAGGAAGTGGTAAAATGCTTTGATCTATCGATGACCACCTGTGGCGAAGGCGGTCTACCAGAACACGTCCGACGGTGAGGGATGAAAGCTGGGGGAGCAAACCGG	ASV_00063	0	251	446	484	81	5	0	0	1	0	0	0	24	95	637	0	0	7	224	245	16	0	0	2	116	71	0	0	216	344	124	92	0	712	1	237	1088	937	181	11
ASV_00064	k__Bacteria	p__Proteobacteria	c__Alphaproteobacteria	o__Rickettsiales	f__Pelagibacteraceae	g__	s__	TACGAAGGGACCTAGCGTAGTTCGGAATTACTGGGCTTAAAGAGTTCGTAGGTGGTTAAAAAAGTTGGTGGTGAAATCCCAGAGCTTAACTCTGGAACTGCCATCAAAACTTTTTAGCTAGAGTATGATAGAGGAAAGCAGAATTTCTAGTGTAGAGGTGAAATTCGTAGATATTAGAAAGAATACCGATTGCGAAGGCAGCTTTCTGGATCATTACTGACACTGAGGAACGAAAGCATGGGTAGCGAAGAGG	ASV_00064	562	470	535	584	243	58	4	77	1	0	9	0	363	205	437	185	158	262	232	422	39	163	872	219	46	78	20	125	565	431	908	161	314	387	561	614	94	170	275	266
ASV_00066	k__Bacteria	p__Bacteroidetes	c__Flavobacteriia	o__Flavobacteriales	f__NS9	g__	s__	TACGGAGGGTGCAAGCGTTATCCGGATTTATTAGGTTTAAAGGGTTCGCAGGCGGAATTTTAAGTCAGTGGTGAAAGCCTACAGCTCAACTGTAGAACTGCCATTGAAACTGATATTCTTGAGTATAGATGAAGTGGGCGGAATATGTCATGTAGCGGTGAAATGCATAGATATGACATGGAACACCAATTGCGAAGGCAGCTCACTAAACTATTACTGACGCTCATGAACGAAAGCGTGGGGAGCGAACAGG	ASV_00066	319	366	676	1322	28	14	4	1	2	2	0	0	228	256	558	1	3	161	395	644	6	2	84	110	59	138	1	40	241	800	1091	120	13	584	267	659	1094	313	262	60
ASV_00067	k__Archaea	p__Euryarchaeota	c__Thermoplasmata	o__E2	f__Marine group II	g__	s__	TACCGGCGCCTCAAGTGGTAGTCGCTTTTATTGGGCCTAAAACGTCCGTAGCCGGTCTGATACATTCGTGGGTAAATCAACCAGCTTAACTGGTTGAATTCTGCGAGGACGGTCAGACTTGGGACCGGGAGAGGTGTGGGGTACGCTCAGGGTAGGGGTAAAATCCTGTCATCCTGAGCGGACCACCTGTTGCGAAGGCGCCACACTAGAACGGATCCGACGGTCAGGGACGAAGCCTAGGGGCACGAACCGG	ASV_00067	11	175	195	1402	74	0	1	1	0	1	0	0	196	233	542	7	2	97	312	493	11	0	22	867	218	10	0	4	181	798	430	0	107	589	146	468	351	298	55	23
ASV_00068	k__Bacteria	p__Proteobacteria	c__Gammaproteobacteria	o__Alteromonadales	f__Colwelliaceae	g__	s__	TACGAGGGGTGCAAGCGTTAATCGGAATTACTGGGCGTAAAGCGTGCGTAGGTGGTTTGTTAAGCAAGATGTGAAAGCCCCGGGCTCAACCTGGGAACTGCATTTTGAACTGGCAAACTAGAGTATTGTAGAGGGTAGTGGAATTTCCAGTGTAGCGGTGAAATGCGTAGAGATTGGAAGGAACATCAGTGGCGAAGGCGGCTACCTGGACAAATACTGACACTGAGGCACGAAAGCGTGGGGAGCAAACAGG	ASV_00068	2	0	0	1	1	3	1	0	0	0	1	0	33	2	0	0	1	845	1	1062	1	90	183	148	0	0	27	20	7694	705	2	0	32	0	1	8	0	2	1184	1
ASV_00069	k__Bacteria	p__Proteobacteria	c__Gammaproteobacteria	o__Alteromonadales	f__HTCC2188	g__HTCC	s__	TACGGAGGGTGCAAGCGTTAATCGGAATTACTGGGCGTAAAGCGCGCGTAGGCGGTTCGGTAAGTTGGATGTGAAAGCCCAGGGCTCAACCTTGGAACTGCATTCAAAACTGCCAGGCTAGAGTACGGTAGAGGGGGGTAGAATTCCACGTGTAGCGGTGAAATGCGTAGAGATGTGGAGGAATACCAGTGGCGAAGGCGGCCCCCTGGATCGATACTGACGCTGAGGTGCGAAAGCGTGGGGAGCAAACAGG	ASV_00069	1	3	0	198	1185	875	167	395	337	326	58	156	2	17	1693	280	130	1	2	610	609	735	0	3	1	119	88	66	12	3	5	103	347	802	0	138	437	188	1179	888
ASV_00070	k__Bacteria	p__Proteobacteria	c__Gammaproteobacteria	o__Alteromonadales	f__Alteromonadaceae	g__Alteromonas	s__	TACGGAGGGTGCGAGCGTTAATCGGAATTACTGGGCGTAAAGCGCACGCAGGCGGTTTGTTAAGCTAGATGTGAAAGCCCCGGGCTCAACCTGGGATGGTCATTTAGAACTGGCAGACTAGAGTCTTGGAGAGGGGAGTGGAATTCCAGGTGTAGCGGTGAAATGCGTAGATATCTGGAGGAACATCAGTGGCGAAGGCGACTCCCTGGCCAAAGACTGACGCTCATGTGCGAAAGTGTGGGTAGCGAACAGG	ASV_00070	0	0	0	0	0	0	1	2	2	0	0	1	2434	148	643	1119	49	12	100	37	10	1	3958	26	50	14	0	42	24	0	0	0	0	1	20	0	2	2	21	0
ASV_00071	k__Bacteria	p__Bacteroidetes	c__Flavobacteriia	o__Flavobacteriales	f__Flavobacteriaceae	g__Tenacibaculum	s__	TACGGAGGGTGCAAGCGTTATCCGGAATCATTGGGTTTAAAGGGTCCGCAGGCGGTCAATTAAGTCAGAGGTGAAATCCCGTCGCTCAACGACGGAACTGCCTTTGATACTGGTTGACTTGAGTTATACGGAAGTAGATAGAATAAGTAGTGTAGCGGTGAAATGCATAGATATTACTTAGAATACCGATTGCGAAGGCAGTCTACTACGTATATACTGACGCTCATGGACGAAAGCGTGGGGAGCGAACAGG	ASV_00071	3	123	36	1048	630	2438	3163	2063	5497	1234	351	626	115	154	373	145	210	23	26	341	310	398	1	555	53	2	46	241	1	0	286	212	187	128	0	2	101	19	48	78
ASV_00072	k__Bacteria	p__Proteobacteria	c__Alphaproteobacteria	o__Rhodobacterales	f__Rhodobacteraceae	g__Roseobacter	s__denitrificans	TACGGAGGGGGTTAGCGTTGTTCGGAATTACTGGGCGTAAAGCGTACGTAGGCGGATCAGAAAGTTAGGGGTGAAATCCCGAGGCTCAACCTCGGAACTGCCTCTAAAACTCCTGGTCTTGAGTTCGAGAGAGGTGAGTGGAATTCCAAGTGTAGAGGTGAAATTCGTAGATATTTGGAGGAACACCAGTGGCGAAGGCGGCTCACTGGCTCGATACTGACGCTGAGGTACGAAAGTGTGGGGAGCAAACAGG	ASV_00072	1	0	0	1	0	0	1	0	2	0	1	0	0	0	0	1	1	0	0	0	0	0	0	545	0	40	84	0	50	0	0	8	30	139	2062	0	2733	43	30	1
ASV_00073	k__Bacteria	p__Bacteroidetes	c__Cytophagia	o__Cytophagales	f__Flammeovirgaceae	g__	s__	TACGGAGGGTGCAAGCGTTGTCCGGATTTATTGGGTTTAAAGGGTACGTAGGCGGCCAATTAAGTCAGTGGTGAAAGCCAGCAGCTCAACTGTTGAACTGCCATTGATACTGATTGGCTCGAGTTCTGTTAAGGTAGGCGGAATTGATGGTGTAGCGGTGAAATGCATAGATACCATCAGGAACACCGATTGCGAAGGCAGCTTACTAGGCAGAAACTGACGCTAATGTACGAAAGCGTGGGGATCGAACAGG	ASV_00073	1	1	0	76	361	344	278	130	610	48	55	27	0	0	371	353	160	0	78	0	348	1162	1	1	48	9	274	372	1	0	2	496	390	239	0	215	169	188	487	540
ASV_00074	k__Bacteria	p__Actinobacteria	c__Actinobacteria	o__Actinomycetales	f__Propionibacteriaceae	g__Propionibacterium	s__acnes	TACGTAGGGTGCGAGCGTTGTCCGGATTTATTGGGCGTAAAGGGCTCGTAGGTGGTTGATCGCGTCGGAAGTGTAATCTTGGGGCTTAACCCTGAGCGTGCTTTCGATACGGGTTGACTTGAGGAAGGTAGGGGAGAATGGAATTCCTGGTGGAGCGGTGGAATGCGCAGATATCAGGAGGAACACCAGTGGCGAAGGCGGTTCTCTGGGCCTTTCCTGACGCTGAGGAGCGAAAGCGTGGGGAGCGAACAGG	ASV_00074	1	73	112	235	76	47	65	124	109	8	20	7	37	0	296	107	3	30	64	11	63	17	1199	39	156	12	40	14	86	338	60	0	81	43	34	161	19	1	6	0
ASV_00075	k__Bacteria	p__Proteobacteria	c__Betaproteobacteria	o__Methylophilales	f__Methylophilaceae	g__	s__	TACGTAGGGTGCAAGCGTTAATCGGAATTACTGGGCGTAAAGCGTGCGCAGGCAGTTTTATAAGTCAGATGTGAAATCCCCGAGCTCAACTTGGGAACTGCGTTTGAAACTGTAAGACTAGAGTGTGTCAGAGGGGGGTAGAATTCCAAGTGTAGCAGTGAAATGCGTAGAGATTTGGAGGAATACCAATGGCGAAGGCAGCCCCCTGGGATAACACTGACGCTCATGCACGAAAGCGTGGGGAGCAAACAGG	ASV_00075	0	87	43	713	207	310	506	1026	959	168	113	92	18	105	415	162	240	1	52	185	142	408	0	3	6	102	83	149	2	169	111	572	280	387	0	214	149	268	368	494
ASV_00076	k__Bacteria	p__Bacteroidetes	c__Flavobacteriia	o__Flavobacteriales	f__Flavobacteriaceae	g__Polaribacter	s__irgensii	TACGGAGGGTCCGAGCGTTATCCGGAATCATTGGGTTTAAAGGGTCCGCAGGCGGTTTTTTAAGTCAGAGGTGAAAGCCTACAGCTCAACTGTAGAACGGCCTTTGATACTGAAAAACTTGAGTTATTATGAAGTGGTTAGAATGTGTGGTGTAGCGGTGAAATGCATAGATATCACACAGAATACCGATTGCGAAGGCAGATCACTAATAATATACTGACGCTCATGGACGAAAGCGTGGGGAGCGAACAGG	ASV_00076	1	3	0	337	1223	781	249	410	460	151	40	78	37	7	395	232	164	0	1	489	572	483	0	5	16	142	149	157	1	2	1	343	303	511	0	28	275	1004	1140	1027
ASV_00077	k__Bacteria	p__Proteobacteria	c__Alphaproteobacteria	o__Rickettsiales	f__Pelagibacteraceae	g__	s__	TACGAAGGGACCTAGCGTAGTTCGGAATTACTGGGCTTAAAGAGTTCGTAGGTGGTTGAAAAAGTTAGTGGTGAAATCCCAGAGCTTAACTCTGGAACTGCCATTAAAACTTTTCAGCTAGAGTATGATAGAGGAAAGCAGAATTTCTAGTGTAGAGGTGAAATTCGTAGATATTAGAAAGAATACCAATTGCGAAGGCAGCTTTCTGGATCATTACTGACACTGAGGAACGAAAGCATGGGTAGCGAAGAGG	ASV_00077	1	1	3	108	168	306	357	662	570	53	106	39	0	0	509	499	430	38	2	80	551	1434	0	168	29	134	121	531	39	0	248	636	1076	277	36	1	4	86	418	688
ASV_00078	k__Bacteria	p__Verrucomicrobia	c__[Pedosphaerae]	o__Arctic97B-4	f__	g__	s__	TACAGAGGTCCCAAGCGTTGTTCGGATTTACTGGGCGTAAAGAGTGCGTAGGCGGCTAGAAAAGTTTGGTGTGAAATCTTCGGGCTTAACCCGGAAACTGCACTGAAAACTATCTGGCTAGAGGATCGGAGAGGAGATTGGAATTCTCGGTGTAGCAGTGAAATGCGTAGATATCGAGAGGAACACCAGTTGCGAAGGCGGATCTCTGGACGGTTTCTGACGCTGAGGCACGAAAGCTGGGGTAGCGAAGAGG	ASV_00078	626	293	358	1313	59	9	0	4	2	0	1	0	328	171	378	1	0	62	718	67	0	0	257	256	45	1	0	0	453	391	50	1	2	144	1051	871	1502	268	80	0
ASV_00079	k__Archaea	p__Euryarchaeota	c__Thermoplasmata	o__E2	f__Marine group II	g__	s__	TACCGGCGCCTCAAGTGGTAGTCGCTTTTATTGGGCCTAAAACGTCCGTAGCCGGTCTGATACATTCGTGGGTAAATCAACTAGCTCAACTAGTTGAATTCTGCGAGGACGGTCAGACTTGGGACCGGGAGAGGTGTGGGGTACGCTCAGGGTAGGGGTAAAATCCTGTCATCCTAAGCGGACCACCTGTTGCGAAGGCGCCACACTAGAACGGATCCGACGGTCAGGGACGAAGCCTAGGGGCACGAACCGG	ASV_00079	268	594	640	1219	0	1	0	0	0	0	0	1	886	86	1	0	0	70	363	61	0	0	80	1058	37	0	0	0	1017	517	313	0	0	2	151	490	304	0	0	0
ASV_00080	k__Bacteria	p__Proteobacteria	c__Alphaproteobacteria	o__	f__	g__	s__	TACGGAGGGGGCTAACGTTGTTCGGAATTACTGGGCGTAAAGCGCGCGTAGGCGGATTAGACAGTTGAGGGTGAAATCCCGGAGCTTAACTCCGGAACTGCCTTCAATACTACTAATCTTGAGTTCGGAAGAGGTGAGTGGAATTCCTAGTGTAGAGGTGAAATTCGTAGATATTAGGAAGAACATCAGTGGCGAAGGCGACTCACTGGTCCGATACTGACGCTGAGGTGCGAAAGCGTGGGGAGCAAACAGG	ASV_00080	0	1	0	359	529	248	46	2	79	30	1	11	0	1	844	225	84	0	0	280	217	2	0	0	1	83	55	28	0	2	126	126	441	270	0	57	339	1396	1381	1090
ASV_00081	k__Bacteria	p__Bacteroidetes	c__Flavobacteriia	o__Flavobacteriales	f__Cryomorphaceae	g__	s__	TACGGAGGGTGCAAGCGTTATCCGGATTTATTGGGTTTAAAGGGTCCGTAGGCGGATCATTAAGTCAGTGGTGAAAGCCGACAGCTCAACTGTCGAACTGCCATTGATACTGGTGATCTTGAGTACGGTTGAAGTAGGCGGAATATGACATGTAGCGGTGAAATGCTTAGATATGTCATAGAACACCGATTGCGAAGGCAGCCTACTAAGCCGTTACTGACGCTGAGGGACGAAAGTGTGGGGAGCGAACAGG	ASV_00081	150	1	0	1696	368	412	9	2	0	32	0	17	9	134	582	184	132	109	117	531	248	0	134	9	19	94	69	16	0	3	210	50	1186	711	86	70	1199	331	349	198
ASV_00082	k__Bacteria	p__Proteobacteria	c__Alphaproteobacteria	o__Rhodobacterales	f__Rhodobacteraceae	g__Octadecabacter	s__	TACGGAGGGGGTTAGCGTTGTTCGGAATTACTGGGCGTAAAGCGTACGTAGGCGGATTAGTAAGTTAGAGGTGAAATCCCGGGGCTCAACCCCGGAACTGCCTTTAATACTGCTAGTCTTGAGTTCGAGAGAGGTGAGTGGAATTCCAAGTGTAGAGGTGAAATTCGTAGATATTTGGAGGAACACCAGTGGCGAAGGCGGCTCACTGGCTCGATACTGACGCTGAGGTACGAAAGTGTGGGGAGCAAACAGG	ASV_00082	151	25	213	792	334	174	6	1	5	12	0	6	55	49	630	76	67	1	198	170	163	0	45	62	25	82	17	0	20	132	955	58	122	416	0	662	1210	739	936	455
ASV_00083	k__Bacteria	p__Proteobacteria	c__Deltaproteobacteria	o__Desulfobacterales	f__Nitrospinaceae	g__Nitrospina	s__	TACGGAGGGGGCAAGCGTTGTTCGGAATTATTGGGCGTAAAGAGTATGTAGGCGGCTGGATAAGTCAAGCGTGTAAGCCCACGGCTCAACCGTGGAATTGCGTTTGAAACTATTCAGCTTGAGTACAGGAGAGGAAGGCGGAATTCCCAGTGTAGCGGTGAAATGCATTGATATTGGGAAGAACACCGGTGGCGAAGGCGGCCTTCTGGTCTGTTACTGACGCTGAGATACGAAAGCCAGGGGAGCAAAGGGG	ASV_00083	1	235	311	1101	74	5	3	2	0	0	0	0	58	158	473	0	0	1	273	105	0	2	5	257	28	54	0	0	49	94	2400	0	0	108	219	478	1643	304	52	0
ASV_00084	k__Archaea	p__Euryarchaeota	c__Thermoplasmata	o__E2	f__Marine group II	g__	s__	TACCGGCAGCTCGAGTGGTCGTCGCTTTTATTGGGCCTAAAACGTCCGTAGCCGGTTTGGTAAATCTGTGGGTAAATCAACTAGCTTAACTAGTTGAATTCTGCAGAGACTGCCAGACTAGGAACCGGGAGAGGTGTGGGGTACTCAAGGGGTAGGGGTAAAATCCTGTCATCCTTTGAGGACCACCAGTTGCGAAGGCGCCACACTAGAACGGATTCGACGGTCAGGGACGAAGCCTAGGGGCACGAACCGG	ASV_00084	0	1	2	167	904	687	12	0	23	15	1	2	0	0	630	164	3	0	0	616	329	0	1	1	18	208	56	23	2	0	2	64	1061	996	0	5	57	183	790	807
ASV_00085	k__Bacteria	p__Proteobacteria	c__Alphaproteobacteria	o__Rickettsiales	f__Pelagibacteraceae	g__	s__	TACGAAGGGACCTAGCGTAGTTCGGAATTACTGGGCTTAAAGAGTTCGTAGGTGGTTAAAATAGTTGGTGGTGAAATCCCAGAGCTTAACTCTGGAACTGCCATCAAAACTTTTTAGCTAGAGTATGATAGAGGAAAGTAGAATTTCTAGTGTAGAGGTGAAATTCGTAGATATTAGAAAGAATACCGATTGCGAAGGCAGCTTTCTGGATCATTACTGACACTGAGGAACGAAAGCATGGGTAGCGAAGAGG	ASV_00085	22	236	878	1308	15	112	7	16	2	0	3	1	141	422	433	29	73	23	294	367	31	87	666	486	146	102	1	34	698	1225	607	6	150	336	402	234	692	250	134	57
ASV_00086	k__Bacteria	p__Proteobacteria	c__Alphaproteobacteria	o__Rickettsiales	f__Pelagibacteraceae	g__	s__	TACGAAGGGACCTAGCGTAGTTCGGAATTACTGGGCTTAAAGAGTTCGTAGGTGGTTGAAAAAGTTGGTGGTGAAATCCCAGAGCTTAACTCTGGAACTGCCATCAAAACTTTTCAGCTAGAGTATGATAGAGGAAAGCAGAATTTCTAGTGTAGAGGTGAAATTCGTAGATATTAGAAAGAATACCGATTGCGAAGGCAGCTTTCTGGATCATTACTGACACTGAGGAACGAAAGCATGGGTAGCGAAGAGG	ASV_00086	2	130	435	699	188	93	243	234	416	29	30	16	74	107	1235	302	487	27	46	315	223	1397	142	387	47	129	83	214	83	69	275	176	985	354	188	67	187	84	306	499
ASV_00087	k__Bacteria	p__Proteobacteria	c__Gammaproteobacteria	o__Alteromonadales	f__Alteromonadaceae	g__HTCC2207	s__	TACGGAGGGTGCGAGCGTTAATCGGAATTACTGGGCGTAAAGCGCACGTAGGTGGTTTGATAAGCTAGCTGTGAAAGCCCCGGGCTCAACCTGGGAACTGCAGTTAGAACTGTCTGACTAGAGTATAGTAGAGGGTGGCGGAATTTCCTGTGTAGCGGTGAAATGCGTAGATATAGGAAGGAACATCAGTGGCGAAGGCGGCCACCTGGACTAATACTGACACTGAGGTGCGAAAGCGTGGGGAGCAAACAGG	ASV_00087	1	1	0	1	665	465	379	176	640	87	28	42	0	0	557	227	114	0	0	94	279	286	0	0	0	127	79	70	1	1	2	300	1426	906	0	0	8	29	552	810
ASV_00088	k__Archaea	p__Euryarchaeota	c__Thermoplasmata	o__E2	f__Marine group II	g__	s__	TACCGGCAGCTCGAGTGGTCGTCGCTTTTATTGGGCCTAAAACGTCCGTAGCCGGTTTGGTAAATCTGTGGGTAAATCAACTAGCTTAACTAGTTGAATTCTGCAGAGACTGCCAGACTAGGAACCGGGAGAGGTGTGGGGTACTCAAGGGGTAGGGGTAAAATCCTGTCATCCTTTGAGGACCACCAGTTGCGAAGGCGCCACACTGGAACGGATTCGACGGTCAGGGACGAAGCCTAGGGGCACGAACCGG	ASV_00088	48	1	4	2088	116	55	1	0	0	0	0	0	0	35	391	1	0	3	0	1039	32	0	0	6	24	262	0	29	0	107	297	2	30	119	1	212	229	428	43	51
ASV_00089	k__Bacteria	p__Proteobacteria	c__Betaproteobacteria	o__Methylophilales	f__Methylophilaceae	g__	s__	TACATAGGGTGCAAGCGTTAATCGGAATTACTGGGCGTAAAGCGTTCGCAGGCGGTTTTATAAGTCAGATGTGAAATCCCCGAGCTCAACTTGGGAACTGCGTTTGAAACTGTAAGACTAGAGTGTGTCAGAGGGGGGTAGAATTCCATGTGTAGCAGTGAAATGCGTAGATATGTGGAGGAATACCAATGGCGAAGGCAGCCCCCTGGGATAACACTGACGCTCATGAACGAAAGCGTGGGGAGCAAACAGG	ASV_00089	232	91	254	569	189	165	116	229	244	100	36	62	31	80	57	109	43	95	61	132	72	296	213	196	49	46	37	119	206	241	82	117	206	127	178	111	544	255	346	261
ASV_00090	k__Bacteria	p__Actinobacteria	c__Actinobacteria	o__Actinomycetales	f__Microbacteriaceae	g__Candidatus Aquiluna	s__rubra	TACGTAGGGTGCAAGCGTTGTCCGGAATTATTGGGCGTAAAGAGCTCGTAGGCGGTTTGTCGCGTCTGCTGTGAAATTTCGAGGCTCAACCTCGAACTTGCAGTGGGTACGGGCAGGCTAGAGTGCAGTAGGGGAGATGGGAATTCCTGGTGTAGCGGTGGAATGCGCAGATATCAGGAGGAACACCAATGGCGAAGGCACATCTCTGGGCTGTAACTGACGCTGAGGAGCGAAAGCGTGGGGAGCGAACAGG	ASV_00090	0	0	2	2	127	215	644	240	1069	154	40	97	1	0	68	327	419	0	0	1	466	2189	0	1	0	31	149	583	17	0	2	680	836	122	1	3	0	38	219	259
ASV_00091	k__Archaea	p__Euryarchaeota	c__Thermoplasmata	o__E2	f__Marine group II	g__	s__	TACCGGCGCCTCAAGTGGTAGTCGCTTTTATTGGGCCTAAAACGTCCGTAGCCGGTTTGGTACATTCGTGGGTAAATCAACTCGCTCAACGAGTTGAATTCTGCGAGGACGGCCAGACTTGGGACCGGGAGAGGTGTGGGGTACTCTCAGGGTAGGGGTAAAATCCTGTCATCCTGAGAGGACCACCTGTTGCGAAGGCGCCACACTAGAACGGATCCGACGGTCAGGGACGAAGCCTAGGGGCACGAACCGG	ASV_00091	1	96	209	1555	64	13	0	0	1	0	0	0	10	21	296	6	52	0	30	223	13	1	0	88	80	203	13	0	0	1	5	0	1153	1721	0	7	287	461	619	606
ASV_00092	k__Bacteria	p__Verrucomicrobia	c__Opitutae	o__Puniceicoccales	f__Puniceicoccaceae	g__Coraliomargarita	s__	TACGGAGACTGCAAGCGTTACTCGGATTCACTGGGCGTAAAGGGTGCGTAGGCGGATAGATGTGTCAGGTGTGAAATCTCGGGGCTCAACCTCGAAACTGCGCCTGAAACTGTCTATCTAGAGTATTGGAGGGGTAAGTGGAATTTCTGGTGTAGCGGTGAAATGCGTAGATATCAGAAGGAACACCAATGGCGAAGGCAGCTTACTGGACAAATACTGACGCTGAGGCACGAAAGCATGGGTAGCGAAAGGG	ASV_00092	3	0	0	1	0	2	1	0	2	0	0	0	31	5	1	0	5	1	0	2	0	2	0	0	0	74	604	1737	180	2	0	0	2	1	0	2	3	0	2	144
ASV_00093	k__Bacteria	p__Proteobacteria	c__Gammaproteobacteria	o__Alteromonadales	f__Alteromonadaceae	g__Alteromonas	s__	TACGGAGGGTGCGAGCGTTAATCGGAATTACTGGGCGTAAAGCGCACGCAGGCGGTTTGTTAAGCTAGATGTGAAAGCCCCGGGCTCAACCTGGGACGGTCATTTAGAACTGGCAGACTAGAGTCTTGGAGAGGGGAGTGGAATTCCAGGTGTAGCGGTGAAATGCGTAGATATCTGGAGGAACATCAGTGGCGAAGGCGACTCCCTGGTCAAAGACTGACGCTCATGTGCGAAAGTGTGGGTAGCGAACAGG	ASV_00093	0	0	0	553	0	0	2	2	2	0	0	0	2	4	4	0	1	1586	10628	335	244	162	261	315	8	31	58	191	0	21	0	0	4	1	795	0	43	2	0	7
ASV_00094	k__Bacteria	p__Proteobacteria	c__Alphaproteobacteria	o__Rhodobacterales	f__Rhodobacteraceae	g__Octadecabacter	s__	TACGGAGGGGGTTAGCGTTGTTCGGAATTACTGGGCGTAAAGCGTACGTAGGCGGATTAGTAAGTTAGAGGTGAAATCCCAGGGCTCAACCCTGGAACTGCCTTTAATACTGCTAGTCTTGAGTTCGAGAGAGGTAAGTGGAATTCCGAGTGTAGAGGTGAAATTCGTAGATATTCGGAGGAACACCAGTGGCGAAGGCGGCTTACTGGCTCGATACTGACGCTGAGGTACGAAAGTGTGGGGAGCAAACAGG	ASV_00094	0	1	0	116	276	710	937	1441	2002	240	244	142	0	0	50	98	5	0	0	32	192	445	0	1	0	0	48	212	0	1	1	1255	335	127	16	1	1	132	536	533
ASV_00095	k__Archaea	p__Crenarchaeota	c__Thaumarchaeota	o__Cenarchaeales	f__Cenarchaeaceae	g__Nitrosopumilus	s__	AACCAGCACCTCAAGTGGTCAGGATGATTATTGGGCCTAAAGCATCCGTAGCCGGCTCTGTAAGTTTTCGGTTAAATCTGTACGCTTAACGTACAGGCTGCCGGGAATACTGCAGAGCTAGGGAGTGGGAGAAGTAGACGGTACTCGGGAGGAAGTGGTAAAATGCTTTGATCTCTCGATGACCACCTGTGGCGAAGGCGGTCTACTAGAACACGTCCGACGGTGAGGGATGAAAGCTGGGGGAGCAAACCGG	ASV_00095	514	347	476	302	0	0	0	0	1	0	0	1	307	45	0	0	0	703	65	0	0	228	70	500	0	0	0	0	221	817	129	0	0	1	247	505	300	0	0	0
ASV_00096	k__Bacteria	p__Proteobacteria	c__Gammaproteobacteria	o__Oceanospirillales	f__SUP05	g__	s__	TACGGAGGGTGCAAGCGTTAATCGGAATTACTGGGCGTAAAGCGTGCGTAGGCGGTTTATTAAGTCAGATGTGAAAGCCCCGGGCTTAACCTGGGAACTGCATTTGAAACTGGTCAACTAGAGTATGGTAGAGGAAAGTGGAATTTCTGGTGTAGCGGTGAAATGCGTAGATATCAGAAGGAACATCAATGGCGAAGGCAGCTTTCTGGACCAATACTGACGCTGAGGTACGAAAGCGTGGGTAGCAAACAGG	ASV_00096	2093	194	200	112	119	63	30	23	46	1	1	4	173	15	38	22	32	638	134	50	29	11	815	16	9	17	23	3	191	57	46	28	64	70	896	316	88	91	186	171
ASV_00098	k__Bacteria	p__Bacteroidetes	c__Flavobacteriia	o__Flavobacteriales	f__Flavobacteriaceae	g__	s__	TACGGAGGATCCAAGCGTTATCCGGAATTATTGGGTTTAAAGGGTCCGCAGGCTGTTTGTTAAGTTAGAGGTGAAATCCTACCGCTCAACGGTAGAACTGCCTTTAATACTGGCAAACTTGAGTTATTGTGAAGTAATTAGAATGTGTAGTGTAGCGGTGAAATGCATAGATATTACACAGAATACCGATTGCGAAGGCAGATTACTAACAATTAACTGACGCTGAGGGACGAAAGCGTGGGTAGCGAACAGG	ASV_00098	0	0	0	226	252	62	15	1	21	0	0	0	0	1	159	103	99	0	0	90	96	101	0	1	37	158	95	2	0	644	538	106	306	336	0	139	425	1678	735	475
ASV_00099	k__Bacteria	p__Bacteroidetes	c__Flavobacteriia	o__Flavobacteriales	f__Cryomorphaceae	g__	s__	TACGGAGGGTGCAAGCGTTATCCGGATTTATTGGGTTTAAAGGGTCCGTAGGCGGATCATTAAGTCAGTGGTGAAATCCGACAGCTCAACTGTCGAACTGCCATTGATACTGATGATCTTGAGTACGGTTGAAGTAGGCGGAATATGACATGTAGCGGTGAAATGCTTAGATATGTCATGGAACACCGATTGCGAAGGCAGCCTACTAAGCCGTTACTGACGCTGAGGGACGAAAGTGTGGGGAGCGAACAGG	ASV_00099	1	1	10	1634	613	164	367	62	579	41	19	20	0	4	501	163	30	1	0	140	130	283	1	49	71	5	49	43	0	65	27	295	149	131	1	22	158	180	651	474
ASV_00100	k__Bacteria	p__Proteobacteria	c__Gammaproteobacteria	o__Thiotrichales	f__Piscirickettsiaceae	g__	s__	TACGGAGGGTCCAAGCGTTAATCGGAATTACTGGGCGTAAAGCGCGCGTAGGCGGTTAAGTAAGTCGGATGTGAAAGCCCAGGGCTCAACCCTGGAATTGCATTCGATACTGCTTGACTAGAGTATGGTAGAGGGAAGTGGAATTTCAAGTGTAGCGGTGAAATGCGTAGATATTTGAAGGAACACCAGTGGCGAAGGCGACTTCCTGGGCCAATACTGACGCTGAGGTGCGAAAGCGTGGGGAGCGAACAGG	ASV_00100	187	16	67	853	238	32	1	0	1	0	0	0	22	62	898	33	28	7	0	241	75	1	1127	76	11	190	32	1	1	1	0	13	195	340	8	99	653	651	764	1064
ASV_00101	k__Bacteria	p__Proteobacteria	c__Alphaproteobacteria	o__Rickettsiales	f__Pelagibacteraceae	g__	s__	TACGAAGGGACCTAGCGTAGTTCGGAATTACTGGGCTTAAAGAGTTCGTAGGTGGTTAAAAAAGTTGATGGTGAAATCCCAAGGCTCAACCTTGGAACTGCCATCAAAACTTTTTAGCTAGAGTATGATAGAGGAAAGTGGAATTTCTAGTGTAGAGGTGAAATTCGTAGATATTAGAAAGAACATCAAATGCGAAGGCAACTTTCTGGATCATTACTGACACTGAGGAACGAAAGCATGGGTAGCGAAGAGG	ASV_00101	4	107	282	50	167	133	41	69	74	127	10	87	137	16	481	311	272	75	114	216	163	505	242	359	70	37	134	245	178	335	598	535	980	231	45	155	134	55	54	428
ASV_00102	k__Bacteria	p__Proteobacteria	c__Gammaproteobacteria	o__Oceanospirillales	f__Alcanivoracaceae	g__Alcanivorax	s__	TACGAAAGGTGCGAGCGTTAATCGGAATTACTGGGCGTAAAGCGCGCGTAGGCGGTTTGTTAAGTCAGATGTGAAAGCCCCGGGCTCAACCTGGGAATTGCATTTGAAACTGGCAGGCTAGAATGCAGTAGAGGGAGGTGGAATTTCCGGTGTAGCGGTGAAATGCGTAGAGATCGGAAGGAACACCAGTGGCGAAGGCGGCCTCCTGGACTGACATTGACGCTGAGGTGCGAAAGCGTGGGGAGCAAACAGG	ASV_00102	0	0	0	2	0	1	13	19	9	1	0	0	18250	2183	4510	677	4403	1	0	2	0	0	0	0	0	3	0	0	0	66	0	0	0	15	18	0	0	0	11	0
ASV_00103	k__Bacteria	p__Proteobacteria	c__Gammaproteobacteria	o__Oceanospirillales	f__Halomonadaceae	g__Candidatus Portiera	s__	TACGGAGGGTCCAAGCGTTAATCGGAATTACTGGGCGTAAAGCGCGCGTAGGCGGTTTAATAAGTTGTATGTGAAAGCCCTGGGCTCAACCTAGGAACTGCATGCAAAACTATTAAGCTTGAGGACGAGAGAGGAGAGTAGAATTTCAGGTGTAGCGGTGAAATGCGTAGATATCTGAAGGAATACCAATGGCGAAGGCAGCTCTCTGGCTCGTTTCTGACGCTAAGGTGCGAAAGCGTGGGTAGCAAACAGG	ASV_00103	55	76	237	1114	41	6	2	2	1	0	0	0	220	203	477	0	0	0	218	350	0	0	107	38	67	12	0	0	146	666	1343	0	0	27	16	621	652	630	201	3
ASV_00104	k__Bacteria	p__Chloroflexi	c__SAR202	o__	f__	g__	s__	TACGTAGGTCACAAATGTTATCCGGAATTATTGGGCGTAAAGGGTCCGTAGGCGGTTCGGTAAGTCTCCTGTGAAATCTTCAGGCTCAACTTGAAGAGGTCGGGGGATACTGCTGAACTTGAGACAGACAGAGGCAAATGGAATTCCCGGTGTAGTGGTGAAATGCGTAGATATCGGGAGGAACACCAGTGGCGAAAGCGGTTTGCTGGGTCTGTTCTGACGCTGAGGGACGAAAGCGTGGGTAGCAAACCGG	ASV_00104	0	212	448	588	219	2	4	0	0	0	0	0	805	267	717	74	0	119	205	258	60	0	3	408	33	13	26	0	307	459	574	0	114	142	0	577	873	85	181	53
ASV_00105	k__Bacteria	p__Bacteroidetes	c__Flavobacteriia	o__Flavobacteriales	f__Cryomorphaceae	g__	s__	TACGGAGGGTGCAAGCGTTATCCGGATTTATTGGGTTTAAAGGGTCCGTAGGCGGGTCTTTAAGTCAGTGGTGAAAGCCTGCAGCTCAACTGTAGAACTGCCATTGATACTGGAGACCTTGAGTACAGCTGAAGTTGGCGGAATGTGTCATGTAGCGGTGAAATGCATAGATATGACACAGAACACCGATTGCGAAGGCAGCTAACTAAACTGTAACTGACGCTGAGGGACGAAAGCGTGGGGAGCGAACAGG	ASV_00105	0	0	1	0	1	510	358	228	579	156	34	95	0	1	1	16	78	0	0	0	113	807	0	0	0	0	22	77	0	1	1	413	79	80	1	0	0	2	765	694
ASV_00106	k__Bacteria	p__SAR406	c__AB16	o__Arctic96B-7	f__A714017	g__ZA3312c	s__	TACGAGGGGTCCTAGCGTTGTCCGGATTTACTGGGCGTAAAGGGTACGTAGGCGTTTTAATAAGTTATATGTTAAATATCTTAGCTTAACTAAGAAGGTGCATATAAAACTGTTAAAATAGAGTTTGAGAGAGGAACGCAGAATTCATGGTGGAGCGGTGACATGCGTAGATATCATGAGGAAAGTCAAATGCGAAGGCAGCCTTCTGGCTCAAAACTGACGCTGAGGTACGAAAGCGTGGGGAGCGAACAGG	ASV_00106	43	111	228	1382	33	11	1	5	0	0	1	0	84	234	125	1	0	0	37	282	5	1	0	132	119	6	5	0	93	375	928	1	3	103	51	545	835	823	113	5
ASV_00107	k__Bacteria	p__Proteobacteria	c__Gammaproteobacteria	o__Pseudomonadales	f__Moraxellaceae	g__Psychrobacter	s__pacificensis	TACAGAGGGTGCAAGCGTTAATCGGAATTACTGGGCGTAAAGCGAGCGTAGGTGGCTTGATAAGTCAGATGTGAAATCCCCGGGCTTAACCTGGGAACTGCATCTGAAACTGTTAGGCTAGAGTAGGTGAGAGGGAAGTAGAATTTCAGGTGTAGCGGTGAAATGCGTAGAGATCTGAAGGAATACCGATGGCGAAGGCAGCTTCCTGGCATCATACTGACACTGAGGCTCGAAAGCGTGGGTAGCAAACAGG	ASV_00107	570	0	0	454	13	0	2	0	0	0	1	0	1	0	0	2	0	0	0	1	0	0	0	0	1	1	23	104	614	0	0	94	80	0	344	3	125	2	1	2
ASV_00108	k__Bacteria	p__Proteobacteria	c__Gammaproteobacteria	o__Oceanospirillales	f__Halomonadaceae	g__Candidatus Portiera	s__	TACGGAGGGTCCAAGCGTTAATCGGAATTACTGGGCGTAAAGCGCGCGTAGGCGGTTTAATAAGTTGTATGTGAAAGCCCTGGGCTCAACCTAGGAACTGCATACAAAACTATTAAGCTAGAGGACGAGAGAGGAGAGTAGAATTTCAGGTGTAGCGGTGAAATGCGTAGATATCTGAAGGAATACCAATGGCGAAGGCAGCTCTCTGGATCGTTTCTGACGCTAAGGTGCGAAAGCGTGGGTAGCAAACAGG	ASV_00108	198	300	844	61	0	1	2	1	1	0	1	0	193	100	3	0	0	320	280	0	0	2	518	465	1	0	0	0	490	124	2	0	102	0	697	574	61	3	4	2
ASV_00110	k__Bacteria	p__Bacteroidetes	c__Flavobacteriia	o__Flavobacteriales	f__Flavobacteriaceae	g__	s__	TACGGAGGATCCAAGCGTTATCCGGAATCATTGGGTTTAAAGGGTCCGTAGGTGGTTTATTAAGTCAGAGGTGAAATCCCATAGCTCAACTATGGAACTGCCTTTGATACTGATAGACTTGAGTTATTGTGAAGTAGTTAGAATGTGTAGTGTAGCGGTGAAATGCATAGATATTACACAGAATACCGATTGCGAAGGCAGATTACTAACAATATACTGACACTGAGGGACGAAAGCGTGGGTAGCGAACAGG	ASV_00110	0	1	1	1	41	62	10	3	1	25	0	6	0	1	2	148	78	0	0	0	25	67	0	0	18	47	27	32	0	1	1	791	784	789	13	0	0	95	264	1143
ASV_00111	k__Bacteria	p__Proteobacteria	c__Gammaproteobacteria	o__Vibrionales	f__Vibrionaceae	g__Aliivibrio	s__fischeri	TACGGAGGGTGCGAGCGTTAATCGGAATTACTGGGCGTAAAGCGCATGCAGGTGGTTCATTAAGTCAGATGTGAAAGCCCGGGGCTCAACCTCGGAACTGCATTTGAAACTGGTGAACTAGAGTGCTGTAGAGGGGGGTAGAATTTCAGGTGTAGCGGTGAAATGCGTAGAGATCTGAAGGAATACCAGTGGCGAAGGCGGCCCCCTGGACAGACACTGACACTCAGATGCGAAAGCGTGGGGAGCAAACAGG	ASV_00111	0	0	0	1	1	1	1	0	1	0	0	0	0	0	1	0	0	1996	94	3388	2150	1013	0	1787	147	106	292	1584	135	0	0	3	1	1	0	0	1	2	0	0
ASV_00112	k__Bacteria	p__Bacteroidetes	c__Flavobacteriia	o__Flavobacteriales	f__Flavobacteriaceae	g__	s__	TACGGAGGATCCAAGCGTTATCCGGAATCATTGGGTTTAAAGGGTCCGTAGGCGGTCTTTTAAGTCAGAGGTGAAATCCTACAGCTCAACTGTAGAATTGCCTTTGATACTGAAGGACTTGAGTTATTGTGAAGTAATTAGAATGTGTGGTGTAGCGGTGAAATGCATAGAGATCACACAGAATACCGATTGCGAAGGCAGATTACTAACAATATACTGACGCTGAGGGACGAAAGCGTGGGTAGCGAACAGG	ASV_00112	0	1	0	2	20	79	2	141	6	1	22	0	2	1	38	112	197	2	0	0	283	476	0	0	1	34	98	217	0	2	0	801	732	452	0	2	38	27	1415	1157
ASV_00113	k__Bacteria	p__Proteobacteria	c__Gammaproteobacteria	o__Vibrionales	f__Pseudoalteromonadaceae	g__Pseudoalteromonas	s__	TACGGAGGGTGCGAGCGTTAATCGGAATTACTGGGCGTAAAGCGTACGCAGGCGGTTTGTTAAGCGAGATGTGAAAGCCCTGGGCTCAACCTGGGAACTGCATTTCGAACTGGCAAACTAGAGTGTGATAGAGGGTGGTAGAATTTCAGGTGTAGCGGTGAAATGCGTAGAGATCTGAAGGAATACCGATGGCGAAGGCAGCCACCTGGGTCAACACTGACGCTCATGTACGAAAGCGTGGGGAGCAAACGGG	ASV_00113	3	9	0	1	2	1	0	0	0	0	0	0	1	0	1	98	0	11	21	42	8	2	0	8	0	1	0	0	25	4	0	8	4	1	0	0	0	0	0	1
ASV_00114	k__Bacteria	p__Proteobacteria	c__Gammaproteobacteria	o__Alteromonadales	f__Shewanellaceae	g__Shewanella	s__	TACGGAGGGTCCGAGCGTTAATCGGAATTACTGGGCGTAAAGCGTGCGCAGGCGGTTTGTTAAGCCAGATGTGAAATCCCCGGGCTCAACCTGGGAATTGCATTTGGAACTGGCGAACTAGAGTCTTGTAGAGGGGGGTAGAATTCCAGGTGTAGCGGTGAAATGCGTAGATATCTGGAGGAATACCGGTGGCGAAGGCGGCCCCCTGGACAAAGACTGACGCTCATGCACGAAAGCGTGGGGAGCAAACAGG	ASV_00114	1	0	88	0	82	6096	214	10	387	2	6	2	0	0	0	0	1	6943	4570	3362	1563	2343	2	0	0	0	0	7	0	13	0	1	0	0	0	0	0	0	0	113
ASV_00115	k__Bacteria	p__Proteobacteria	c__Alphaproteobacteria	o__Rickettsiales	f__Pelagibacteraceae	g__	s__	TACGAAGGGACCTAGCGTAGTTCGGAATTACTGGGCTTAAAGAGTTCGTAGGTGGTTGAAAAAGTTGGTGGTGAAATCCCAGAGCTTAACTCTGGAACTGCCATCAAAACTTTTCAGCTAGAGTATGATAGAGGAAAGCAGAATTTCTAGTGTAGAGGTGAAATTCGTAGATATTAGAAAGAATACCAAATGCGAAGGCAGCTTTCTGGATCATTACTGACACTGAGGAACGAAAGCATGGGTAGCGAAGAGG	ASV_00115	2	11	69	14	49	82	127	229	188	39	19	13	14	4	371	183	328	62	5	61	88	1084	8	626	6	53	45	201	86	107	30	465	575	349	8	12	110	83	154	458
ASV_00116	k__Archaea	p__Crenarchaeota	c__Thaumarchaeota	o__Cenarchaeales	f__Cenarchaeaceae	g__Nitrosopumilus	s__	AACCAGCACCTCAAGTGGTCAGGATGATTATTGGGCCTAAAGCATCCGTAGCCGGCTCTGTAAGTTTTCGGTTAAATCTGTACGCTCAACGTACAGGCTGCCGGGAATACTGCAGAGCTAGGGAGTGGGAGAAGTAGACGGTACTCGGTAGGAAGTGGTAAAATGCTTTGATCTATCGATGACCACCTGTGGCGAAGGCGGTCTACTAGAACACGTCCGACGGTGAGGGATGAAAGCTGGGGGAGCAAACCGG	ASV_00116	336	204	503	156	0	1	1	0	0	0	0	0	366	21	0	0	0	153	310	25	0	1	1	163	33	0	0	0	296	657	94	0	0	3	166	522	399	0	0	0
ASV_00117	k__Bacteria	p__Bacteroidetes	c__Flavobacteriia	o__Flavobacteriales	f__Flavobacteriaceae	g__	s__	TACGGAGGATCCAAGCGTTATCCGGAATCATTGGGTTTAAAGGGTCCGCAGGCGGTCTTTTAAGTCAGAGGTGAAATCCTATCGCTCAACGATAGAACTGCCTTTGATACTGAAAGACTTGAGTTATTGTGAAGTGGTTAGAATATGTAGTGTAGCGGTGAAATGCATAGATATTACATAGAATACCGATTGCGAAGGCAGATCACTAACAATATACTGACGCTGAGGGACGAAAGCGTGGGTAGCGAACAGG	ASV_00117	0	0	0	1	108	427	234	127	348	15	29	10	0	0	15	173	71	0	1	60	316	85	0	0	0	35	96	35	1	0	0	69	192	55	0	0	44	370	788	1026
ASV_00118	k__Bacteria	p__Proteobacteria	c__Gammaproteobacteria	o__Alteromonadales	f__Alteromonadaceae	g__Marinobacter	s__	TACGGAGGGTGCAAGCGTTAATCGGAATTACTGGGCGTAAAGCGCGCGTAGGTGGTTTGATAAGCGAGATGTGAAAGCCCCGGGCTCAACCTGGGAACGGCATTTCGAACTGTCAGGCTAGAGTATGGTAGAGGAGTGTGGAATTTCCTGTGTAGCGGTGAAATGCGTAGATATAGGAAGGAACACCAGTGGCGAAGGCGGCACTCTGGACCAATACTGACACTGAGGTGCGAAAGCGTGGGGAGCAAACAGG	ASV_00118	0	1	0	0	0	1	29	25	5	0	0	0	3049	3341	3459	1031	168	33	68	3	2	1	0	1	0	0	0	1	129	0	0	94	0	2	1047	2621	239	154	468	2
ASV_00119	k__Bacteria	p__Proteobacteria	c__Gammaproteobacteria	o__Oceanospirillales	f__Oceanospirillaceae	g__Marinomonas	s__primoryensis	TACAGAGGGTGCAAGCGTTAATCGGAATTACTGGGCGTAAAGCGCGCGTAGGTGGTTTGTTAAGTCGGATGTGAAATCCCAGGGCTCAACCTTGGAATGGCACCCGATACTGGCTAGCTAGAGTATGGTAGAGGGGTGTGGAATTTCCTGTGTAGCGGTGAAATGCGTAGATATAGGAAGGAACATCAGTGGCGAAGGCGACACCCTGGACTAATACTGACACTGAGGTGCGAAAGCGTGGGGAGCAAACAGG	ASV_00119	0	0	0	0	2	0	1	0	0	1	0	1	0	0	2	0	0	2171	355	650	272	331	0	0	0	0	1	0	2	1	1	0	0	1	0	0	0	2	0	1
ASV_00120	k__Bacteria	p__Proteobacteria	c__Deltaproteobacteria	o__Desulfobacterales	f__Nitrospinaceae	g__Nitrospina	s__	TACGGAGGGGGCAAGCGTTGTTCGGAATTATTGGGCGTAAAGAGTATGTAGGCGGCTAAATAAGTCAGGCGTGCAAGCCCGTGGCTCAACCACGGAATTGCGTTTGAAACTGTATAGCTTGAGTACAGGAGAGGAAAGCGGAATTCCCAGTGTAGCGGTGAAATGCATTGATATTGGGAAGAACATCTGTGGCGAAGGCGGCTTTCTGGTCTGTTACTGACGCTGAGATACGAAAGCCAGGGGAGCAAAGGGG	ASV_00120	68	123	375	430	43	0	1	1	0	14	0	8	100	84	218	0	0	170	144	172	0	1	8	178	14	11	0	0	194	254	251	0	0	98	161	538	683	376	1	41
ASV_00121	k__Archaea	p__Crenarchaeota	c__Thaumarchaeota	o__Cenarchaeales	f__Cenarchaeaceae	g__Nitrosopumilus	s__	AACCAGCACCTCAAGTGGTCAGGATGATTATTGGGCCTAAAGCATCCGTAGCCGGCTCTGTAAGTTTTCGGTTAAATCTGTACGCTTAACGTACAGGCTGCCGGGAATACTGCAGAACTAGGGAGTGGGAGAGGTAGACGGTACTCGGTAGGAAGGGGTAAAATCCTTTGATCTATCGATGACCACCTGTGGCGAAGGCGGTCTACCAGAACATGTCCGACGGTGAGGGATGAAAGCTGGGGGAGCAAACCGG	ASV_00121	423	287	533	0	1	0	0	0	0	0	0	0	81	0	0	0	0	87	397	0	0	0	0	147	0	0	0	1	468	191	0	0	0	0	292	74	0	0	0	1
ASV_00122	k__Bacteria	p__Proteobacteria	c__Alphaproteobacteria	o__Rhodospirillales	f__Rhodospirillaceae	g__	s__	TACGGAGGGAGCTAGCGTTGTTCGGAATTACTGGGCGTAAAGAGCACGTAGGTGGCGAAGATAGTCAGTGGTGAAAGGCCTGGGCTCAACCCAGGAACTGCCATTGATACTGCTTTGCTAGAGTCCGGGAGAGGATAGCGGAATTTCCAGTGTAGAGGTGAAATTCGTAGATATTGGAAAGAACACCAGTTGCGAAGGCGGCTATCTGGACCGGTACTGACACTGAGGTGCGAAAGCGTGGGGAGCGAACAGG	ASV_00122	6	4	911	458	241	69	119	189	170	138	27	63	152	27	433	88	141	1	227	101	102	224	4	1	104	71	35	61	40	27	1	4	84	199	96	351	205	16	174	308
ASV_00123	k__Bacteria	p__Proteobacteria	c__Alphaproteobacteria	o__Rhodospirillales	f__Rhodospirillaceae	g__Nisaea	s__	TACGGAGGGGGCAAGCGTTGTTCGGAATTACTGGGCGTAAAGGGCGCGTAGGCGGCCAAGTTAGTCAGGCGTGAAAGCCCGGGGCTCAACCCCGGAATAGCGCTTGATACTGCTAGGCTCGAGACCGGAAGAGGGTAGTGGAATTCCCAGTGTAGAGGTGAAATTCGTAGATATTGGGAAGAACACCAGTGGCGAAGGCGGCTACCTGGTCCGGATCTGACGCTGAGGCGCGAAAGCGTGGGGAGCAAACAGG	ASV_00123	336	384	827	628	68	14	3	1	0	0	0	1	423	82	57	1	0	319	404	36	4	0	112	692	8	2	0	0	66	191	62	0	0	2	155	235	273	3	12	0
ASV_00124	k__Bacteria	p__Proteobacteria	c__Alphaproteobacteria	o__Rickettsiales	f__Pelagibacteraceae	g__	s__	TACGAAGGGACCTAGCGTAGTTCGGATTTACTGGGCTTAAAGAGTTCGTAGGTGGTTGAAAAAGTTGGTGGTGAAATCCCAGAGCTTAACTCTGGAACTGCCATCAAAACTTTTCAGCTAGAGTATGATAGAGGAAAGCAGAATTTCTAGTGTAGAGGTGAAATTCGTAGATATTAGAAAGAATACCAATTGCGAAGGCAGCTTTCTGGATCATTACTGACACTGAGGAACGAAAGCATGGGTAGCGAAGAGG	ASV_00124	1	0	2	196	163	65	117	34	190	53	5	24	5	79	246	163	263	4	5	184	87	374	26	9	62	82	48	90	7	109	17	134	463	118	4	187	118	152	108	291
ASV_00125	k__Bacteria	p__Bacteroidetes	c__Flavobacteriia	o__Flavobacteriales	f__Flavobacteriaceae	g__	s__	TACGGAGGATCCAAGCGTTATCCGGAATCATTGGGTTTAAAGGGTCCGCAGGCGGTCTTTTAAGTCAGAGGTGAAAGCCTACAGCTCAACTGTAGAACGGCCTTTGATACTGAAAGACTTGAGTTATTGTGAAGTGATTAGAATGTGTGGTGTAGCGGTGAAATGCATAGATATCACACAGAATACCGATTGCGAAGGCAGATCACTAACAATATACTGACGCTCATGGACGAAAGCGTGGGGAGCGAACAGG	ASV_00125	360	109	327	1257	138	1	3	1	2	1	0	0	183	233	1	0	0	126	372	70	0	0	309	275	30	2	0	12	383	500	358	0	0	0	253	712	460	1	1	0
ASV_00127	k__Bacteria	p__Proteobacteria	c__Betaproteobacteria	o__Methylophilales	f__Methylophilaceae	g__	s__	TACGTAGGGTGCAAGCGTTAATCGGAATTACTGGGCGTAAAGCGTGCGCAGGCGGTCTTATAAGTCAGATGTGAAATCCCCGAGCTCAACTTGGGAACTGCGTTTGAAACTGTAAGACTAGAGTGTGTCAGAGGGGGGTAGAATTCCATGTGTAGCAGTGAAATGCGTAGATATGTGGAGGAATACCAATGGCGAAGGCAACCCCCTGGGATAACACTGACGCTCATGCACGAAAGCGTGGGGAGCAAACAGG	ASV_00127	0	0	0	0	8	62	274	484	471	159	63	79	0	0	28	157	115	0	0	29	40	521	46	0	0	66	47	136	0	0	0	197	182	78	1	0	0	103	163	256
ASV_00128	k__Archaea	p__Euryarchaeota	c__Thermoplasmata	o__E2	f__Marine group II	g__	s__	TACCGAAGCCCCAAGTGGTCGTCGTTCTTATTGGGCCTAAAACGTCCGTAGCCGGTTTGGTACATTCGTGGGTAAATCAGACAGCTTAACTGTCTGAATTCTGCGAGCACGGCCAAACTTGAGACCGGGAGAGGTGTAGGGTACCTGCGGGGTAGGGGTAAAATCCTGTCATCCCGTAGGGACCACCAGTTGCGAAGGCTCTACACTAGAACGGATCTGACGGTCAGGGACGAAGCCTAGGGGCACGAACCGG	ASV_00128	37	445	341	1820	0	2	2	2	1	0	0	0	58	364	5	0	0	81	296	9	0	0	176	290	90	0	0	0	96	360	207	0	0	0	118	345	50	0	18	0
ASV_00129	k__Bacteria	p__Proteobacteria	c__Alphaproteobacteria	o__	f__	g__	s__	TACGGAGGGGGCTAGCGTTACTCGGAATTACTGGGCGTAAAGCGAGCGTAGGCGGTTTAATAAGTTGAGGGTGAAAGCCCGGGGCTCAACCCCGGAAATGCCCTCAAAACTATTTGACTAGAGGACGGGAGAGGGGAGTGGAACTCCCAGTGTAGAGGTGAAATTCGTAGATATTGGGAAGAACACCAGTGGCGAAGGCGACTCTCTGGACCGTTTCTGACGCTAAGGCTCGAAAGCGTGGGTAGCAAACAGG	ASV_00129	0	104	151	269	172	160	75	115	155	96	16	41	8	28	291	81	101	0	3	167	86	169	2	100	59	12	65	57	3	34	175	126	173	271	23	3	222	269	969	570
ASV_00130	k__Bacteria	p__Chloroflexi	c__SAR202	o__	f__	g__	s__	TACGTAGGTTGCGAACGTTGTCCGGAATCACTGGGCGTAAAGGGTCCGTAGGCGGTTTAACAAGTCTCATATGAAAGCTTCAAGCTCAACTTGGAGATGTTGTGAGATACTGTTAGACTCGAGACTGTTAGAGGTAAGTGGAATTCCAGGTGTAGTGGTGAAATGCGTAGATATCTGGAGGAACACCAGTGGCGAAAGCGACTTACTGGGACAGTTCTGACGCTAAGGGACGAAAGCGTGGGGAGCGAACCGG	ASV_00130	65	83	710	699	43	1	2	0	0	0	0	0	101	89	372	0	0	13	104	134	0	1	66	17	37	82	0	17	42	304	594	1	0	260	20	188	397	201	186	1
ASV_00131	k__Bacteria	p__Bacteroidetes	c__Flavobacteriia	o__Flavobacteriales	f__Flavobacteriaceae	g__Leeuwenhoekiella	NA	TACGGAGGGTGCAAGCGTTATCCGGAATCATTGGGTTTAAAGGGTCCGTAGGTGGATTGATAAGTCAGTGGTGAAAGTCTGCAGCTTAACTGTAGAACTGCCATTGATACTGTTGATCTTGAATTGTTATGAAGTAGCTGGAATATGTAGTGTAGCGGTGAAATGCATAGATATTACATAGAACACCGATTGCGAAGGCAGGCTACTAATAATTGATTGACACTGATGGACGAAAGCGTGGGGAGCGAACAGG	ASV_00131	0	0	0	0	0	0	1	0	0	0	0	0	1	0	0	0	0	0	0	0	0	0	7	503	104	2	174	93	0	0	0	0	0	0	9705	244	594	82	21	18
ASV_00132	k__Bacteria	p__Proteobacteria	c__Gammaproteobacteria	o__Alteromonadales	f__Colwelliaceae	g__	s__	TACGGAGGGTGCGAGCGTTAATCGGAATTACTGGGCGTAAAGCGTGCGTAGGCGGTTTGTTAAGCAAGATGTGAAAGCCCAGGGCTCAACCTTGGAACTGCATTTTGAACTGGCAAACTAGAGTACTGTAGAGGGTGGTGGAATTTCCAGTGTAGCGGTGAAATGCGTAGAGATTGGAAGGAACATCAGTGGCGAAGGCGGCCACCTGGACAGATACTGACGCTGAGGCACGAAAGCGTGGGGAGCAAACAGG	ASV_00132	0	0	0	0	15	0	0	0	0	1	0	0	2	60	0	0	0	951	2	56	1	4	71	0	0	0	0	0	0	0	0	0	0	0	0	0	0	0	0	0
ASV_00133	k__Bacteria	p__Proteobacteria	c__Alphaproteobacteria	o__Rickettsiales	f__Pelagibacteraceae	g__	s__	TACGAAGGGACCTAGCGTAGTTCGGAATTACTGGGCTTAAAGAGCTCGTAGGTGGTTAAAAAAGTTGATGGTGAAATCCCAAGGCTCAACCTTGGAACTGCCATCAAAACTTTTTAGCTAGAGTATGATAGAGGAAAGTGGAATTTCTAGTGTAGAGGTGAAATTCGTAGATATTAGAAAGAACACCAAATGCGAAGGCAACTTTCTGGATCATTACTGACACTGAGGAGCGAAAGCATGGGTAGCGAAGAGG	ASV_00133	0	150	131	191	240	131	112	103	193	47	20	16	170	210	744	51	138	9	49	186	110	166	26	745	93	109	11	79	33	914	273	170	953	168	8	77	166	96	175	192
ASV_00134	k__Bacteria	p__Proteobacteria	c__Gammaproteobacteria	o__Alteromonadales	f__HTCC2188	g__HTCC	s__	TACGGAGGGTGCAAGCGTTAATCGGAATTACTGGGCGTAAAGCGCGCGTAGGCGGTTTGTTAAGTGTGATGTGAAAGCCCAGGGCTCAACCTTGGAACTGCATCACATACTGGCAGACTAGAGTACGGTAGAGGGAGGTAGAATTCCACGTGTAGCGGTGAAATGCGTAGAGATGTGGAGGAATACCAGTGGCGAAGGCGGCCTCCTGGATCGATACTGACGCTGAGGTGCGAAAGCGTGGGGAGCAAACAGG	ASV_00134	312	939	477	149	0	0	1	0	0	0	0	0	396	5	1	0	0	239	519	0	0	0	1262	186	0	0	1	0	671	83	0	1	0	3	410	259	33	0	0	3
ASV_00135	k__Bacteria	p__Proteobacteria	c__Gammaproteobacteria	o__Oceanospirillales	f__Halomonadaceae	g__Candidatus Portiera	s__	TACGGAGGGATCAAACGTTAATCGGAATTACTGGGCGTAAAGCGCGCGTAGGTGGTTTTTTAAGTGGGATGTGAAAGCCCCGGGCTTAACCTGGGAACTGCATTCCAAACTGGAGAACTAGAGTACGATAGAGGGGGGTAGAATTCAGAGTGTAGCGGTGAAATGCGTAGATATTCTGAGGAATACCGGTGGCGAAGGCGGCCCCCTGGATTGATACTGACACTGAGGTGCGAAAGCGTGGGGAGCAAACAGG	ASV_00135	0	0	0	1	107	828	336	311	652	388	56	192	0	0	73	16	2	0	0	10	80	209	1	0	0	0	23	3	0	0	41	131	167	174	13	0	0	155	291	181
ASV_00136	k__Bacteria	p__Planctomycetes	c__Phycisphaerae	o__Phycisphaerales	f__	g__	s__	TACGAAGGGCCCGAGCGTTATTCGGAATCACTGGGCTTAAAGCGTACGTAGGCTGGTATATAGGCGTCTTGTGAAATCCCTCGGCTCAACCGAGGAACTGCAAGGCGAACCATATATCTTGAGACAGACAGAGGTCGTCGGAACGATTGGTGGAGTGGTGAAATGCGTTGATATCAATCGGAACGCCGAAGGAGAAGTCAGGCGACTGGGTCTGTTCTGACGCTGAGGTACGAAAGCGTGGGTAGCGAACGGG	ASV_00136	74	41	72	465	40	1	2	0	2	0	0	0	109	119	518	9	0	365	161	14	0	0	123	193	59	0	13	0	101	28	35	0	0	107	185	293	51	76	0	0
ASV_00137	k__Bacteria	p__Proteobacteria	c__Gammaproteobacteria	o__Alteromonadales	f__Colwelliaceae	g__	s__	TACGAGGGGTGCAAGCGTTAATCGGAATTACTGGGCGTAAAGCGTGCGTAGGTGGTTTGTTAAGCAAGATGTGAAAGCCCTGGGCTCAACCTGGGAACTGCATTTTGAACTGGCAAGCTAGAGTTTTGTAGAGGGTAGTGGAATTTCCAGTGTAGCGGTGAAATGCGTAGAGATTGGAAGGAACATCAGTGGCGAAGGCGGCTACCTGGACAAAGACTGACACTGAGGCACGAAAGCGTGGGGAGCAAACAGG	ASV_00137	0	0	0	0	1	0	0	0	0	0	0	0	0	0	93	9	1	1	7	567	218	68	0	0	1	0	0	55	0	0	0	0	2	0	0	0	0	1	1	1
ASV_00138	k__Bacteria	p__Bacteroidetes	c__Cytophagia	o__Cytophagales	f__Flammeovirgaceae	g__	s__	TACGGAGGGTCCAAGCGTTGTCCGGATTTATTGGGTTTAAAGAGTGCGTAGGTGGTTTATTAAGTCAGTGGTGAAATCCTGCAGCTCAACTGTAGAACTGCCATTGATACTGATAAACTTGAGTTTGGTTTAGGTAAGTGGAATTTATGATGTAGCGGTGAAATGCATAGATATCATAAGGAACACCAATAGCGAAGGCAGCTTACTGAACCACAACTGACACTGAGGCACGAAAGCGTGGGTAGCGAACAGG	ASV_00138	1	87	398	1095	2	5	3	2	2	1	0	2	277	247	5	0	0	66	21	199	0	1	277	255	112	0	1	1	298	72	1011	0	0	14	138	196	349	25	5	1
ASV_00139	k__Bacteria	p__SAR406	c__AB16	o__Arctic96B-7	f__A714017	g__SargSea-WGS	s__	TACGAGGGGTGCTAGCGTTGTCCGGAATAACTGGGCGTAAAGGGTCCGTAGGCGTTTTGCCAAGTTGATCGTTAAAGCCACCGGCTCAACCGGTGATCTGCGATCAAAACTGGTAGAATAGAATATGTGAGGGGAATGTGGAATTCCTGGTGTAGCGGTGACATGCGTAGATATCAGGAGGAACACCAATGGCGAAGGCAGCATTCTGGCACAATATTGACGCTGAGGGACGAAAGCGTGGGGAGCAAACAGG	ASV_00139	45	579	1090	211	1	0	2	0	1	41	0	18	476	101	3	0	0	38	207	3	0	0	129	1137	91	0	3	0	307	350	122	0	4	3	283	444	719	25	24	0
ASV_00140	k__Bacteria	p__Actinobacteria	c__Acidimicrobiia	o__Acidimicrobiales	f__OCS155	g__	s__	TACGTAGGGGTCAAGCGTTGTCCGGATTTATTGGGCGTAAAGAGCTCGTAGGCGGTTCAACAAGTCGGTCGTAAAAGTTTAGGGCTCAACCCTAAAATGTCGATCGATACTGTTGTGACTAGGATACGGTAGAGGTGAATGGAATTCCGAGTGTAGCGGTGAAATGCGTAGATATTCGGAGGAACACCAATTGCGAAGGCAGTTCACTGGACCGTGATCGACGCTGAGGAGCGAAAGCTAGGGGAGCAAACAGG	ASV_00140	1	106	6	1113	268	2	1	2	0	0	0	1	128	172	551	20	36	0	95	431	27	0	0	208	6	110	3	0	0	81	316	7	18	236	0	352	217	438	336	212
ASV_00141	k__Bacteria	p__Bacteroidetes	c__Flavobacteriia	o__Flavobacteriales	f__NS9	g__	s__	TACGGAGGGTGCAAGCGTTATCCGGATTTATTAGGTTTAAAGGGTCCGCAGGCGGAATATTAAGTCAGTGGTGAAAGCCTACAGCTCAACTGTAGAACTGCCATTGAAACTGTTATTCTTGAGTATGGATGAAGTGGGCGGAATATGTCATGTAGCGGTGAAATGCATAGATATGACATGGAACACCAATTGCGAAGGCAGCTCACTAAACCATTACTGACGCTCATGGACGAAAGCGTGGGGAGCGAACAGG	ASV_00141	46	161	610	304	269	47	3	0	0	0	0	1	97	35	400	0	141	1	208	334	56	1	74	9	1	20	26	5	52	135	238	2	22	380	164	275	250	394	208	46
ASV_00143	k__Bacteria	p__Chloroflexi	c__SAR202	o__	f__	g__	s__	TACGTAGGTCACAAACGTTGTCCGGAATTATTGGGCGTAAAGGGTCCGTAGGCGGTTCGGTAAGTCTCCTGTGAAATCTTCAGGCTCAACTTGAAGAGGTCGGGGGATACTGCTGAACTTGAGACAGACAGAGGCAAATGGAATTCCCGGTGTAGTGGTGAAATGCGTAGATATTGGGAGGAACACCAGTGGCGAAAGCGGTTTGCTGGGTCTGTTCTGACGCTGAGGGACGAAAGCGTGGGTAGCAAACCGG	ASV_00143	177	350	469	26	0	1	0	1	0	0	0	0	118	26	2	0	0	30	166	0	0	0	1326	472	0	2	0	0	393	753	0	1	0	0	39	1025	364	0	0	0
ASV_00144	k__Bacteria	p__Bacteroidetes	c__Flavobacteriia	o__Flavobacteriales	f__NS9	g__	s__	TACGGAGGGTGCAAGCGTTATCCGGATTTATTAGGTTTAAAGGGTCCGCAGGCGGAATATTAAGTCAGTGGTGAAAGCCTACAGCTCAACTGTAGAACTGCCATTGATACTGATATTCTTGAGTATGGATGAAGTGGGCGGAATATGTCATGTAGCGGTGAAATGCATAGATATGACATGGAACACCAATTGCGAAGGCAGCTCACTAAACCATTACTGACGCTCATGGACGAAAGCGTGGGGAGCGAACAGG	ASV_00144	0	0	0	0	267	171	183	11	338	43	5	20	0	5	163	0	91	1	0	196	201	698	0	0	1	27	68	105	1	0	3	268	419	30	17	0	120	185	332	172
ASV_00145	k__Bacteria	p__Chloroflexi	c__SAR202	o__	f__	g__	s__	TACGTAGGGAGCGAGCGTTACCCGGAATTACTGGGCGTAAAGAGCACGTAGGCGGTTGGATAAGTCTTCTGTGAAAGCTCCTGGCTTAACTGGGAGAGGTCAGGGGATACTATTCGACTTGAGGGCTGTAGAGGTAAGCGGAATTCCCGGTGTAGCGGTGAAATGCGTAGATATCGGGAGGAACACCAGCGGCGAAAGCGGCTTACTGGGCAGTGCCTGACGCTGAGGTGCGAGAGCGTGGGGAGCAAACTGG	ASV_00145	146	751	554	253	0	0	0	1	0	5	0	0	231	61	2	1	0	235	167	8	0	0	19	650	31	0	0	20	195	408	97	0	0	2	134	128	29	6	1	23
ASV_00147	k__Bacteria	p__Chloroflexi	c__SAR202	o__	f__	g__	s__	TACGTAGGGGGCAAGCGTTGTCCGGAATTACTGGGCGTAAAGGGCCTGTAGGCGGCATGGTAAGTCCGTAGTGAAATCTCCCGGCTTAACTGGGAGCGGTCTATGGATACTGCCAAGCTAGAGATCATCAGAGGAGAGCGGAATTCCCGGTGTAGTGGTGAAATGCGTAGATATCGGGAGGAACACCAGTGGCGAAAGCGGCTCTCTGGGGTGGTTCTGACGCTGAGGGGCGAAAGCGTGGGGAGCAAACCGG	ASV_00147	415	87	292	1204	0	2	1	0	1	0	0	0	319	199	100	0	1	29	127	63	0	0	0	505	70	0	0	0	317	78	632	0	0	6	36	349	375	8	0	0
ASV_00148	k__Bacteria	p__Bacteroidetes	c__Flavobacteriia	o__Flavobacteriales	f__Flavobacteriaceae	g__Leeuwenhoekiella	s__	TACGGAGGGTGCAAGCGTTATCCGGAATCATTGGGTTTAAAGGGTCCGTAGGTGGACTAATAAGTCAGTGGTGAAAGTCTGCAGCTCAACTGTAGAATTGCCATTGATACTGTTAGTCTTGAATTGTTATGAAGTAGCTAGAATATGTAGTGTAGCGGTGAAATGCATAGATATTACATAGAATACCAATTGCGAAGGCAGGCTACTAATAATTGATTGACACTGATGGACGAAAGCGTGGGGAGCGAACAGG	ASV_00148	1322	1	0	2985	29	2	65	290	110	24	40	12	0	1	0	0	1	0	0	0	0	0	77	1715	36	30	70	29	53	0	0	1	0	0	155	3	1809	710	1	0
ASV_00149	k__Bacteria	p__Proteobacteria	c__Gammaproteobacteria	o__Thiohalorhabdales	f__Thiohalorhabdaceae	g__	s__	TACGGAGGGTGCAAGCGTTAATCGGAATTACTGGGCGTAAAGGGCGCGTAGGCGGTCTGGTTAGTCAGATGTGAAAGCCCCGGGCTTAACCTGGGAACTGCATTTGATACTGCCAGACTAGAGTGTGGTAGAGGGAAGTGGAATTCCGCGTGTAGCGGTGAAATGCGTAGATATGCGGAGGAACATCAGTGGCGAAGGCGACTTCCTGGACCAACACTGACGCTCAGGTGCGAAAGCGTGGGGAGCAAACAGG	ASV_00149	444	678	631	116	0	0	1	0	0	0	0	0	184	105	0	0	0	117	321	0	0	0	132	39	2	1	0	1	275	273	240	0	0	1	303	315	140	0	0	1
ASV_00150	k__Bacteria	p__SAR406	c__AB16	o__Arctic96B-7	f__A714017	g__SGSH944	s__	TACTAGGGGTGCAAGCGTTGTCCGGAATCATTGGGCGTAAAGGGTCCGTAGGCGTCTCAATAAGTCACTTGTTAAAGACACCGGCTTAACCGGTGGAATGCATGTGAAACTGTTGAGATAGAGTATAGGAGAGGAAAGTGGAATTCCTGGTGTAGCGGTGACATGCGTAGATATCAGGAGGAACACCAATGGCGAAGGCAACTTTCTGGCCTATTACTGACGCTGAGGGACGAAAGCGTGGGGAGCAAACAGG	ASV_00150	175	740	306	0	232	1	0	0	0	0	0	0	503	1	0	0	0	265	318	0	0	0	311	801	1	0	0	0	618	250	173	0	1	1	487	305	65	0	0	0
ASV_00151	k__Bacteria	p__Bacteroidetes	c__Flavobacteriia	o__Flavobacteriales	f__Flavobacteriaceae	g__	s__	TACGGAGGATCCAAGCGTTATCCGGAATCATTGGGTTTAAAGGGTCCGTAGGTGGTTTATTAAGTCAGAGGTGAAATCCCATAGCTTAACTATGGAACTGCCTTTGATACTGATAGACTTGAGTTATTGTGAAGTAGTTAGAATGTGTAGTGTAGCGGTGAAATGCATAGATATTACACAGAATACCGATTGCGAAGGCAGATTACTAACAATATACTGACACTGAGGGACGAAAGCGTGGGTAGCGAACAGG	ASV_00151	0	1	0	0	183	98	20	35	47	0	1	0	0	0	1	237	16	1	0	83	89	126	0	1	0	50	73	4	0	2	1	390	929	340	0	0	15	219	1056	435
ASV_00152	k__Bacteria	p__Proteobacteria	c__Alphaproteobacteria	o__Rhodobacterales	f__Hyphomonadaceae	g__Hyphomonas	s__	TACGAAGGGGGCTAGCGTTGTTCGGAATTACTGGGCGTAAAGCGCACGTAGGCGGACTTTTAAGTCAGATGTGAAATCCCGGGGCTCAACCTCGGAACTGCATTTGAAACTGGAAGTCTAGAGACCAGGAGAGGTTAGCGGAATACCGAGTGTAGAGGTGAAATTCGTAGATATTCGGTGGAACACCAGTGGCGAAGGCGGCTAACTGGACTGGTACTGACGCTGAGGTGCGAAAGTGTGGGGAGCAAACAGG	ASV_00152	293	0	5832	0	1	0	9	0	36	16	1	11	1	0	0	1	0	2	0	2	0	56	127	1578	317	165	0	58	0	0	0	0	1	0	162	10	0	0	0	0
ASV_00153	k__Archaea	p__Euryarchaeota	c__Thermoplasmata	o__E2	f__Marine group II	g__	s__	TACCGGCGCCTCAAGTGGTAGTCGATTTTATTGGGCCTAAAACGTCCGTAGCCTGTTTGGTACATTCGTGGGTAAATCAACCAGCTTAACTGGTTGAATTCTGCGAGCACGGCCAGACTTGGGACCGGGAGAGGTGTGGGGTACGCTCAGGGTAGGGGTAAAATCCTGTCATCCTGAGCGGACCACCTGTTGCGAAGGCGCCACACTAGAACGGATCCGACGGTCAGGGACGAAGCCTAGGGGCACGAACCGG	ASV_00153	912	312	259	0	0	0	0	0	0	0	0	0	125	0	0	0	0	33	84	0	0	0	878	48	0	0	0	0	336	0	1	0	0	0	132	0	0	0	0	0
ASV_00155	k__Bacteria	p__SAR406	c__AB16	o__Arctic96B-7	f__A714017	g__SargSea-WGS	s__	TACGAGGGGTGCTAGCGTTGTCCGGAATAACTGGGCGTAAAGGGTCCGTAGGCGTTTTGCCAAGTTGATCGTTAAAGCCACCGGCTCAACCGGTGATCTGCGATCAAAACTGGCAGAATAGAATATGTGAGGGGAATGTGGAATTCCTGGTGTAGCGGTGACATGCGTAGATATCAGGAGGAACACCAATGGCGAAGGCAGCATTCTGGCACAATATTGACGCTGAGGGACGAAAGCGTGGGGAGCAAACAGG	ASV_00155	0	2	4	781	187	68	1	0	1	0	0	0	6	49	1371	0	0	0	137	485	4	0	1	77	48	115	2	0	155	12	9	0	194	100	2	28	379	538	441	161
ASV_00156	k__Bacteria	p__Proteobacteria	c__Gammaproteobacteria	o__Pseudomonadales	f__Pseudomonadaceae	g__Pseudomonas	s__veronii	TACAGAGGGTGCAAGCGTTAATCGGAATTACTGGGCGTAAAGCGCGCGTAGGTGGTTAGTTAAGTTGGATGTGAAATCCCCGGGCTCAACCTGGGAACTGCATTCAAAACTGACTGACTAGAGTATGGTAGAGGGTGGTGGAATTTCCTGTGTAGCGGTGAAATGCGTAGATATAGGAAGGAACACCAGTGGCGAAGGCGACCACCTGGACTGATACTGACACTGAGGTGCGAAAGCGTGGGGAGCAAACAGG	ASV_00156	818	2707	331	758	78	3204	1479	1059	2752	530	193	249	3	62	63	0	0	0	46	1	0	1	1	0	0	0	19	0	1	1	1	0	0	0	0	0	0	0	0	0
ASV_00157	k__Bacteria	p__Chloroflexi	c__SAR202	o__	f__	g__	s__	TACGTAGGATGCGAGCGTTGTCCGGAATTATTGGGCGTAAAGGGCGTCTAGGTGGATTAATAAGTCCTGTGTGAAATCTCTTGGCTCAACCAAGAAAGGTCACAGGAAACTATTAGTCTAGAGGTCATGAGAGGTAAGTGGAATTCACAGAGTAGTGGTGAAATGCGTAGATACTGTGAGGAACACCAGAGGCGAAAGCGACTTACTAGCATGAATCTGACACTAAAGCGCGAAAGTGTGGGTAGCAAACCGG	ASV_00157	1	410	297	437	0	3	0	1	0	0	0	0	328	84	0	1	0	440	168	41	0	0	64	79	69	0	0	1	384	667	1354	0	0	0	234	124	108	0	1	0
ASV_00158	k__Bacteria	p__Bacteroidetes	c__Flavobacteriia	o__Flavobacteriales	f__Flavobacteriaceae	g__	s__	TACGGAGGATCCAAGCGTTATCCGGAATCATTGGGTTTAAAGGGTCCGCAGGCGGTCTTTTAAGTCAGAGGTGAAAGCCTACAGCTCAACTGTAGAACGGCCTTTGAAACTGAAAGACTTGAGTTATTGTGAAGTGGTTAGAATGTGTGGTGTAGCGGTGAAATGCATAGATATCACACAGAATACCGATTGCGAAGGCAGATCACTAACAATATACTGACGCTCATGGACGAAAGCGTGGGGAGCGAACAGG	ASV_00158	1	0	0	1	45	53	12	50	28	0	6	1	0	2	0	170	93	0	41	3	159	379	0	0	1	0	40	32	0	2	0	292	80	212	41	7	2	106	1092	1007
ASV_00159	k__Bacteria	p__Chloroflexi	c__SAR202	o__	f__	g__	s__	TACGTAGGATGCGAGCGTTGTCCGGAATTATTGGGCGTAAAGGGCGTCTAGGTGGATTAATAAGTCCTGTGTGAAATCTCTTGGCTCAACCAAGAAAGGTCACAGGAAACTGTTAGTCTAGAGGTCATGAGAGGTAAGTGGAATTCACAGAGTAGTGGTGAAATGCGTAGATACTGTGAGGAACACCAGAGGCGAAAGCGACTTACTAGCATGAATCTGACACTAAAGCGCGAAAGTGTGGGTAGCAAACCGG	ASV_00159	140	289	122	624	1	1	1	1	0	0	0	0	15	195	47	0	1	0	40	13	0	0	347	362	216	0	0	0	33	377	138	0	0	59	107	36	319	125	4	0
ASV_00160	k__Bacteria	p__Chloroflexi	c__SAR202	o__	f__	g__	s__	TACGTAGGTCACAAACGTTGTCCGGAATTATTGGGCGTAAAGGGTCCGTAGGCGGTTCGGTAAGTCTCCTGTGAAATCTTCAGGCTTAACTTGAAGAGGTCGGGGGATACTGCTGGACTAGAGACAGACAGAGGCAAGTGGAATTTCCGGTGTAGTGGTGAAATGCGTAGATATCGGAAGGAACACCAATGGCGAAAGCGGCTTGCTGGGTCTGTTCTGACGCTGAGGGACGAAAGCGTGGGTAGCAAACCGG	ASV_00160	204	263	179	597	2	2	0	1	0	0	0	0	653	169	1	0	0	2	174	81	0	0	0	443	43	0	0	0	243	236	118	0	0	21	166	783	83	10	23	0
ASV_00161	k__Bacteria	p__Proteobacteria	c__Gammaproteobacteria	o__Alteromonadales	f__Colwelliaceae	g__	s__	TACGAGGGGTGCAAGCGTTAATCGGAATTACTGGGCGTAAAGCGTTCGTAGGCGGTCTATTAAGCAAGATGTGAAAGCCCAGGGCTCAACCTTGGAACTGCATTTTGAACTGGTAGACTAGAGTACTGTAGAGGGTGGTGGAATTTCCAGTGTAGCGGTGAAATGCGTAGAGATTGGAAGGAACATCAGTGGCGAAGGCGGCCACCTGGACAGATACTGACGCTGAGGAACGAAAGCGTGGGGAGCGAACAGG	ASV_00161	420	184	0	1	1	0	0	1	0	1	0	0	0	0	0	1	0	0	140	0	0	1	1013	1174	47	0	0	1	317	0	0	0	1	0	0	187	0	0	1	0
ASV_00162	k__Bacteria	p__Proteobacteria	c__Betaproteobacteria	o__Methylophilales	f__Methylophilaceae	g__	s__	TACATAGGGTGCGAGCGTTAATCGGAATTACTGGGCGTAAAGGGTGCGCAGGCGGTCTTATAAGTCAGATGTGAAATCCCCGAGCTCAACTTGGGAACTGCGTTTGAAACTATAAGACTAGAGTGTGTCAGAGGGGGGTAGAATTCCATGTGTAGCAGTGAAATGCGTAGATATGTGGAGGAATACCAATGGCGAAGGCAGCCCCCTGGGATAACACTGACGCTCATGCACGAAAGCGTGGGGAGCAAACAGG	ASV_00162	0	0	0	0	6	27	74	3	163	0	3	0	1	0	0	1	9	0	0	0	0	43	1	0	0	0	6	0	0	0	0	4	1	0	0	0	0	0	19	134
ASV_00164	k__Bacteria	p__SBR1093	c__A712011	o__	f__	g__	s__	TACGGAGGGGGCAAACGTTATTCGGATTTACTGGGCGTAAAGGGTTCGTAGGCGGTTTTTTAAGTTAGATGTGAAAGCTTGGAGCTTAACTTCAAAATTGCATCTAAAACTGAATTACTAGATTCTTGGAGAGGTAGATGGAATTACCGGTGTAGCGGTGAAATGCGTAGATATCGGTAGGAACACCAGTGGCGAAAGCGATCTACTGGACAAGTAATGACGCTGAGGGACGAAAGCGTGGGTAGCAAACAGG	ASV_00164	24	261	341	633	17	3	1	4	0	0	0	0	131	186	195	0	22	70	187	12	1	0	65	90	22	24	0	0	53	522	290	0	32	403	13	576	196	193	88	1
ASV_00165	k__Bacteria	p__Planctomycetes	c__Planctomycetia	o__Pirellulales	f__Pirellulaceae	g__	s__	GACGAACCGTCCAAACGTTATTCGGAATTACTGGGCTTAAAGGGTGCGTAGGCGGCTTGGCAAGTTGGGTGTGAAATCCCTCGGCTCAACCGAGGAACTGCGCTCAAAACTGCCAAGCTAGAGGAAGATAGAGGTGAGCGGAACTAATGGTGGAGCGGTGAAATGCGTTGATATCATTAGGAACACCTGTGGCGAAAGCGGCTCACTGGGTCTTTTCTGACGCTGAGGCACGAAAGCTAGGGTAGCGAACGGG	ASV_00165	99	256	803	175	9	0	0	0	1	1	0	0	218	206	0	0	0	59	707	8	1	0	1398	3878	186	0	0	1	308	564	97	1	0	0	1	200	38	0	11	12
ASV_00166	k__Archaea	p__Crenarchaeota	c__Thaumarchaeota	o__Cenarchaeales	f__Cenarchaeaceae	g__Nitrosopumilus	s__	AACCAGCACCTCAAGTGGTCAGGATGATTATTGGGCCTAAAGCATCCGTAGCCGGCTCTGTAAGTTTTCGGTTAAATCTGTACGCTTAACGTACAGGCTGCCGGGAATACTGCAGAGCTAGGGAGTGGGAGAGGTAGACGGTACTCGATAGGAAGTGGTAAAATGCTTTGATCTATCGATGACCACCTGTGGCGAAGGCGGTCTACCAGAACACGTCCGACGGTGAGGGATGAAAGCTGGGGGAGCAAACCGG	ASV_00166	142	292	669	145	0	1	0	0	0	0	0	0	120	63	1	0	0	94	568	45	0	0	0	236	23	1	0	0	154	185	0	0	1	2	157	249	121	1	0	0
ASV_00168	k__Bacteria	p__Proteobacteria	c__Deltaproteobacteria	o__Sva0853	f__SAR324	g__	s__	TACGTAGGGTGCGAGCGTTGTTCGGAATTACTGGGCGTAAAGGGCGCGCAGGCGGAATAGTAAGTCGGAGGTGAAAGCCCGGGGCTCAACCCCGGAGGGTCTTTCGAAACTGCTAATCTAGAGAGGGTCAGGGGCCAGCAGAATTCATGGTGTAGAGGTGAAATTCGTAGATATCATGAGGAATACCGGTGGCGAAAGCGGCTGGCTGGGGCCACTCTGACGCTGAGGCGCGAAAGCGTGGGGAGCAAACAGG	ASV_00168	0	29	90	664	61	38	0	2	0	0	0	0	8	105	710	5	0	0	3	398	75	0	0	48	142	179	0	0	2	26	82	0	293	396	0	49	50	51	271	384
ASV_00169	k__Bacteria	p__Proteobacteria	c__Gammaproteobacteria	o__Pseudomonadales	f__Moraxellaceae	g__Psychrobacter	s__	TACAGAGGGTGCAAGCGTTAATCGGAATTACTGGGCGTAAAGCGAGCGTAGGTGGCTTGATAAGTCAGATGTGAAATCCCCGGGCTTAACCTGGGAACTGCATCTGAAACTGTTAGGCTAGAGTAGGTGAGAGGAAGGTAGAATTCCAGGTGTAGCGGTGAAATGCGTAGAGATCTGGAGGAATACCGATGGCGAAGGCAGCCTTCTGGCATCATACTGACACTGAGGCTCGAAAGCGTGGGTAGCAAACAGG	ASV_00169	0	0	0	0	0	0	0	0	0	0	0	0	0	0	0	0	0	0	0	0	0	0	0	0	0	0	0	0	0	0	0	0	0	0	0	0	0	0	0	70
ASV_00170	k__Bacteria	p__Proteobacteria	c__Gammaproteobacteria	o__Thiotrichales	f__Piscirickettsiaceae	g__	s__	TACGGAAGGTGCGAGCGTTAATCGGAATTACTGGGCGTAAAGAGTACGTAGGCTGTTAGATAAGTCGGATGTGAAATCCCCGGGCTCAACCTGGGAACTGCATCCGAAACTATTTAACTAGAGTATGGGAGAGGTAAGTAGAATTTCCGGTGTAGCGGTGAAATGCGTAGATATCGGAAGGAATACCAGTGGCGAAGGCGGCTTACTGGACCAATACTGACGCTGAGGTACGAAAGCGTGGGGAGCAAACAGG	ASV_00170	203	420	657	29	0	0	1	0	2	0	0	0	414	148	3	0	0	255	364	0	0	0	299	467	0	0	0	0	330	234	411	0	0	0	408	201	43	46	1	1
ASV_00171	k__Bacteria	p__Proteobacteria	c__Gammaproteobacteria	o__Oceanospirillales	f__Halomonadaceae	g__Candidatus Portiera	s__	TACGGAGGGTCCAAGCGTTAATCGGAATTACTGGGCGTAAAGCGCGCGTAGGCGGTTTAATAAGTTGTATGTGAAAGCCCTGGGCTCAACCTAGGAACTGCATACAAAACTATTAAGCTTGAGGACGAGAGAGGAGAGTAGAATTTCAGGTGTAGCGGTGAAATGCGTAGATATCTGAAGGAATACCAATGGCGAAGGCAGCTCTCTGGCTCGTTTCTGACGCTGAGGTGCGAAAGCGTGGGTAGCAAACAGG	ASV_00171	3	4	15	113	77	1	0	0	0	0	0	0	11	7	96	0	0	2	5	60	1	0	5	3	36	26	0	0	2	16	69	0	3	106	4	12	62	1367	884	285
ASV_00172	k__Bacteria	p__Proteobacteria	c__Alphaproteobacteria	o__Rickettsiales	f__Pelagibacteraceae	g__	s__	TACGAAGGGACCTAGCGTAGTTCGGAATTACTGGGCTTAAAGAGTTCGTAGGTGGTTAAAAAAGTTGATGGTGAAATCCCAGAGCTTAACTCTGGAACTGCCATCAAAACTTTTTAGCTAGAGTATGATAGAGGAAAGCAGAATTTCTAGTGTAGAGGTGAAATTCGTAGATATTAGAAAGAATACCAATTGCGAAGGCAGCTTTCTGGATCATTACTGACGCTGAGGAACGAAAGCATGGGTAGCGAAGAGG	ASV_00172	430	133	305	0	1	0	0	0	0	0	0	0	171	21	1	0	0	208	166	0	1	0	1960	0	0	1	5	0	322	131	0	0	2	0	466	4	1	0	0	2
ASV_00173	k__Bacteria	p__Proteobacteria	c__Alphaproteobacteria	o__Rhodobacterales	f__Rhodobacteraceae	g__Octadecabacter	s__	TACGGAGGGGGTTAGCGTTGTTCGGAATTACTGGGCGTAAAGCGCACGTAGGCGGATTAGTAAGTTAGAGGTGAAATCCCAGGGCTCAACCCTGGAACTGCCTTTAATACTGCTAGTCTTGAGTTCGAGAGAGGTAAGTGGAATTCCAAGTGTAGAGGTGAAATTCGTAGATATTTGGAGGAACACCAGTGGCGAAGGCGGCTTACTGGCTCGATACTGACGCTGAGGTGCGAAAGTGTGGGGAGCAAACAGG	ASV_00173	0	0	0	12	268	123	1	108	7	25	17	13	1	0	220	137	41	0	0	4	243	140	0	1	0	67	142	92	0	0	0	268	24	143	0	0	22	105	252	265
ASV_00174	k__Bacteria	p__Proteobacteria	c__Alphaproteobacteria	o__Rickettsiales	f__Pelagibacteraceae	g__	s__	TACGAAGGGACCTAGCGTAGTTCGGAATTACTGGGCTTAAAGAGTTCGTAGGTGGTTGAAATAGTTGGTGGTGAAATCCCAGAGCTTAACTCTGGAACTGCCATCAAAACTTTTCAGCTAGAGTATGATAGAGGAAAGCAGAATTTCTAGTGTAGAGGTGAAATTCGTAGATATTAGAAAGAATACCAATTGCGAAGGCAGCTTTCTGGATCATTACTGACACTGAGGAACGAAAGCATGGGTAGCGAAGAGG	ASV_00174	3	10	8	55	31	120	31	12	66	14	1	3	9	5	149	158	55	0	315	156	103	290	13	19	8	18	52	86	4	24	13	173	587	72	3	7	19	147	66	145
ASV_00175	k__Bacteria	p__Proteobacteria	c__Alphaproteobacteria	o__	f__	g__	s__	TACGGAGGGGGCAAGCGTTGTTCGGAATTACTGGGCGTAAAGGGCGCGTAGGCGGATTGGTTAGTCAGATGTGAAATCCCCGAGCTTAACTTGGGAACTGCATTTGATACTGCTGATCTAGAGTCCGGGAGAGGATAGTGGAATTCCCAGTGTAGAGGTGAAATTCGTAGATATTGGGAAGAACACCAGTGGCGAAGGCGGCTATCTGGACCGGTACTGACGCTGAGGCGCGAAAGCGTGGGGAGCAAACAGG	ASV_00175	0	5	157	785	64	3	1	103	4	0	20	0	46	12	311	0	0	0	22	11	8	0	0	2	23	1	0	0	0	165	10	96	0	127	24	60	119	48	23	59
ASV_00176	k__Bacteria	p__Proteobacteria	c__Gammaproteobacteria	o__Thiotrichales	f__Piscirickettsiaceae	g__	s__	TACGGAGGGTGCAAGCGTTAATCGGAATTACTGGGCGTAAAGCGTACGTAGGATGTGATGTAAGTTGGATGTGAAATCCCCGGGCTCAACCTGGGAACTGCATTCAAAACTGCAACACTAGAGTGTAGTAGAGGTAAGCGGAATTTCGGGTGTAGCGGTGAAATGCGTAGATATCCGAAAGAACATCAGTGGCGAAGGCGGCTTACTGGACTAACACTGACTCTGAGGTACGAAAGCGTGGGGAGCAAACAGG	ASV_00176	1	1	0	60	45	28	47	5	56	14	1	5	0	0	31	67	92	0	2	127	150	94	0	0	0	21	41	6	4	0	2	42	197	134	79	22	50	37	241	475
ASV_00177	k__Bacteria	p__Bacteroidetes	c__Flavobacteriia	o__Flavobacteriales	f__Flavobacteriaceae	g__	s__	TACGGAGGATCCAAGCGTTATCCGGAATCATTGGGTTTAAAGGGTCCGTAGGCGGTCTATTAAGTCAGAGGTGAAATCCTGCCGCTCAACGGTAGAATGGCCTTTGATACTGATAGACTTGAGTTATTGTGAAGTAGTTAGAATGTGTAGTGTAGCGGTGAAATGCATAGATATTACACAGAATACCAATTGCGAAGGCAGATTACTAACAATACACTGACGCTGAGGGACGAAAGCGTGGGTAGCGAACAGG	ASV_00177	0	0	1	387	203	1	1	1	1	0	0	0	25	98	63	0	1	36	28	153	7	0	0	56	74	161	0	1	0	267	0	0	9	262	1	220	57	270	51	0
ASV_00179	k__Archaea	p__Crenarchaeota	c__Thaumarchaeota	o__Cenarchaeales	f__Cenarchaeaceae	g__Nitrosopumilus	s__	AACCAGCACCTCAAGTGGTCAGGATGATTATTGGGCCTAAAGCATCCGTAGCCGGCTCTGTAAGTTTTCGGTTAAATCTGTACGCTCAACGTACAGGCTGCCGGGAATACTGCAGAGCTAGGGAGTGGGAGAAGTAGACGGTACTCGGGAGGAAGTGGTAAAATGCTTTGATCTCTCGATGACCACCTGTGGCGAAGGCGGTCTACTAGAACACGTCCGACGGTGAGGGATGAAAGCTGGGGGAGCAAACCGG	ASV_00179	226	287	19	7	4	0	0	1	0	0	0	0	274	0	0	0	0	45	44	0	0	0	1	253	0	0	0	0	205	75	41	0	0	1	85	377	123	0	0	0
ASV_00180	k__Archaea	p__Crenarchaeota	c__Thaumarchaeota	o__Cenarchaeales	f__Cenarchaeaceae	g__Nitrosopumilus	s__	AACCAGCACCTCAAGTGGTCAGGATGATTATTGGGCCTAAAGCATCCGTAGCCGGCTCTGTAAGTTTTCGGTTAAATCTGTACGCTTAACGTACAGGCTGCCGGGAATACTGCAAAGCTAGGGAGTGGGAGAAGTAGACGGTACTCGGTAGGAAGTGGTAAAATGCTTTGATCTATCGATGACCACCTGTGGCGAAGGCGGTCTACTAGAACACGTCCGACGGTGAGGGATGAAAGCTGGGGGAGCAAACCGG	ASV_00180	174	150	217	4	0	2	0	0	1	0	0	0	151	1	0	0	0	218	155	0	0	0	0	128	8	0	0	0	590	234	0	0	1	1	437	53	54	0	0	0
ASV_00182	k__Bacteria	p__Planctomycetes	c__Phycisphaerae	o__Phycisphaerales	f__	g__	s__	TACGAAGGGCCCGAGCGTTATTCGGAATCACTGGGCTTAAAGCGTGCGTAGGCGGACTTGTAGGCGTTTTGTGAAATCCCTCGGCTCAACCGAGGAACTGCAGAGCGAACCCCAAGTCTTGAGACAGATAGAGGTTGTCGGAACGATTGGTGGAGTGGTGAAATGCGTTGATATCAATCGGAACGCCAAATGAGAAGTCAGGCAACTGGATCTGTTCTGACGCTGAGGCACGAAAGCGTGGGTAGCGAACGGG	ASV_00182	24	377	125	616	0	0	0	1	1	0	0	0	56	138	34	0	1	2	25	9	0	0	137	210	61	0	0	0	254	419	158	0	0	0	135	81	51	0	0	53
ASV_00183	k__Bacteria	p__Proteobacteria	c__Gammaproteobacteria	o__Thiotrichales	f__Piscirickettsiaceae	g__Methylophaga	s__	TACGGAGGGTGCAAGCGTTAATCGGAATTACTGGGCGTAAAGCGCGCGTAGGCGGTTTGTTAAGTCAGATGTGAAATCCCCGGGCTCAACCTGGGAATGGCATTTGAGACTGGCAGGCTAGAGTATGGTAGAGGTGAGTGGAATTTCAGGTGTAGCGGTGAAATGCGTAGAGATCTGAAGGAACATCAGTGGCGAAGGCGACTCACTGGGCCATTACTGACGCTGAGGTGCGAAAGCGTGGGTAGCAAACAGG	ASV_00183	1	0	0	0	1	0	0	1	0	0	0	0	3961	1	38	9	1	169	0	0	0	0	1	88	6	1	37	10	0	0	55	0	0	4	125	141	1061	239	356	3
ASV_00184	k__Bacteria	p__Proteobacteria	c__Alphaproteobacteria	o__Rickettsiales	f__Pelagibacteraceae	g__	s__	TACGAAGGGACCTAGCGTAGTTCGGAATTACTGGGCTTAAAGAGTTCGTAGGTGGTTAAAAAAGTTGGTGGTGAAATCCCAGAGCTTAACTCTGGAACTGCCATCAAAACTTTTTAGCTAGAGTATGATAGAGGAAAGCAGAATTTCTAGTGTAGAGGTGAAATTCGTAGATATTAGAAAGAATACCAATTGCGAAGGCAGCTTTCTGGATCATTACTGACACTGAGGAACGAAAGCATGGGTAGCGAAGAGG	ASV_00184	234	84	20	59	41	66	0	4	1	21	0	8	24	150	84	41	9	41	57	113	18	57	276	13	38	8	10	48	73	14	126	83	91	59	103	7	90	82	37	78
ASV_00185	k__Bacteria	p__Proteobacteria	c__Gammaproteobacteria	o__Alteromonadales	f__HTCC2188	g__HTCC	s__	TACGGAGGGTGCAAGCGTTAATCGGAATTACTGGGCGTAAAGCGCGCGTAGGCGGTTCGTTAAGTGTGATGTGAAAGCCCAGGGCTCAACCTTGGAACTGCATCACATACTGGCGGACTAGAGTACGGTAGAGGGAGGTAGAATTCCACGTGTAGCGGTGAAATGCGTAGAGATGTGGAGGAATACCAGTGGCGAAGGCGGCCTCCTGGATCGATACTGACGCTGAGGTGCGAAAGCGTGGGGAGCAAACAGG	ASV_00185	1	386	1179	2276	0	1	1	0	0	0	0	0	38	163	17	0	0	0	136	3	18	0	0	243	113	0	0	0	172	532	155	0	0	93	37	214	440	80	0	0
ASV_00188	k__Bacteria	p__Acidobacteria	c__Acidobacteria-6	o__iii1-15	f__	g__	s__	TACAGAGGGGGCAAGCGTTGTTCGGAATTACTGGGCGTAAAGGGCGCGTAGGCGGCCTTTTAAGTCGAACGTGAAATCCCCGGGCTCAACCCGGGAACTGCGTCCGAGACTGGAAGGCTCGAATCCGGGAGAGGGATGTGGAATTCCAGGTGTAGCGGTGAAATGCGTAGATATCTGGAGGAACATCGGTGGCGAAGGCGGCATCCTGGACCGGTATTGACGCTGAGGCGCGAAAGCCAGGGGAGCAAACGGG	ASV_00188	549	397	652	349	0	1	0	1	0	0	1	0	341	68	0	0	0	496	321	22	0	0	2	173	75	0	0	0	145	41	0	0	0	0	37	9	20	0	0	0
ASV_00190	k__Bacteria	p__Proteobacteria	c__Alphaproteobacteria	o__Rickettsiales	f__Pelagibacteraceae	g__	s__	TACGGAGGGACCTAGCGTTGTTCGGAATTACTGGGCTTAAAGAGTTCGTAGGTGGTTGAATAAGTTGGTGGTGAAATCCCAGAGCTTAACTCTGGAACTGCCATCAAAACTTTTCAGCTAGAGTATGATAGAGGAAAGCAGAATTTCTAGTGTAGAGGTGAAATTCGTAGATATTAGAAAGAATACCAATTGCGAAGGCAGCTTTCTGGATCATTACTGACACTGAGGAACGAAAGCATGGGTAGCGAAGAGG	ASV_00190	20	11	29	74	116	66	52	44	69	11	7	5	23	23	133	119	144	8	29	56	90	453	30	40	19	53	50	139	45	77	75	269	233	143	25	39	57	83	162	265
ASV_00192	k__Bacteria	p__Proteobacteria	c__Betaproteobacteria	o__Methylophilales	f__Methylophilaceae	g__Methylotenera	s__mobilis	TACGTAGGGTGCAAGCGTTAATCGGAATTACTGGGCGTAAAGCGTGCGCAGGCTGTTTTGTAAGTCAGATGTGAAATCCCCGAGCTCAACTTGGGAACTGCGTTTGAAACTACAAGACTAGAATAGGTCAGAGGGGGGTAGAATTCCATGTGTAGCAGTGAAATGCGTAGAGATGTGGAGGAATACCAATGGCGAAGGCAGCCCCCTGGGATCATATTGACGCTCATGCACGAAAGCGTGGGGAGCAAACAGG	ASV_00192	0	0	144	0	0	0	96	2	164	0	4	2	0	0	0	0	0	0	0	1	10	2	0	0	0	0	0	8	0	0	0	0	1	0	0	0	0	1	0	0
ASV_00193	k__Bacteria	p__Proteobacteria	c__Gammaproteobacteria	o__Thiohalorhabdales	f__Thiohalorhabdaceae	g__	s__	TACGGAGGGTGCAAGCGTTAATCGGAATCACTGGGCGTAAAGCGCGCGTAGGCGGTTTGATAAGTCAGATGTGAAAGCCCCGGGCTCAACCTGGGAACTGCATTTGAAACTGTCAGACTAGAGTGTGGTAGAGGGAAGTGGAATTCCGAGTGTAGCGGTGAAATGCGTAGATATTCGGAGGAACATCAGTGGCGAAGGCGACTTCCTGGACCAACACTGACGCTGAGGTGCGAAAGCGTGGGGAGCAAACAGG	ASV_00193	248	331	88	535	1	1	0	0	0	0	0	0	419	3	10	1	364	130	224	5	0	0	243	0	9	0	0	0	160	341	1	1	0	0	268	34	128	0	0	1
ASV_00194	k__Bacteria	p__Verrucomicrobia	c__Verrucomicrobiae	o__Verrucomicrobiales	f__Verrucomicrobiaceae	g__	s__	TACGAAGGTCCCAAGCGTTGTTCGGAATAACTGGGCGTAAAGCGTGTGTAGGCTGCGCGGAAAGTCAAATGTGAAAGCCAGGGGCTCAACCTCTGAACTGCATTCGATACTCCCGCGCTAGAGTAATGGAGAGGTAAGTGGAATTCTCGGTGTAGCAGTGAAATGCGTAGATATCGAGAGGAACATCAATGGCGAAGGCAACTTACTGGACATTTACTGACGCTCAGACACGAAGGCTAGGGGAGCGAAAGGG	ASV_00194	0	0	0	0	0	0	1	0	0	0	0	0	0	11	20	10	3	0	0	27	0	1	0	0	0	0	0	10	0	0	183	0	188	247	0	0	266	406	1257	379
ASV_00195	k__Bacteria	p__Chloroflexi	c__SAR202	o__	f__	g__	s__	TACGTAGGTCACAAACGTTGTCCGGAATTATTGGGCGTAAAGGGTCCGTAGGCGGTTCGGTAAGTCTCCTGTGAAATCTTCAGGCTCAACTTGAAGAGGTCGGGGGATACTGCTGGACTAGAGACAGACAGAGGCAAGTGGAATTTCCGGTGTAGTGGTGAAATGCGTAGATATCGGAAGGAACACCAGTGGCGAAAGCGGCTTGCTGGGTCTGTTCTGACGCTGAGGGACGAAAGCGTGGGTAGCAAACCGG	ASV_00195	1	18	107	416	0	0	0	1	0	0	0	0	222	60	9	0	0	39	186	91	0	0	14	848	31	0	0	0	10	488	134	0	0	1	73	185	202	0	0	0
ASV_00196	k__Bacteria	p__Proteobacteria	c__Gammaproteobacteria	o__Oceanospirillales	f__Oceanospirillaceae	g__	s__	TACGGAGGGTCCGAGCGTTAATCGGAATTACTGGGCGTAAAGCGCGCGTAGGCGGTATGTTAAGTTGGATGTGAAAGCCCAGGGCTCAACCTTGGAACTGCATCCAAAACTGGCATACTAGAGTATTGTAGAGGGGTGTGGAATTTCAGGTGTAGCGGTGAAATGCGTAGAGATCTGAAGGAACATCAGTGGCGAAGGCGACACCCTGGACAAATACTGACGCTGAGGTGCGAAAGCGTGGGGAGCAAACGGG	ASV_00196	3	1	0	0	0	2	1	1	1	0	0	0	1055	108	370	0	1	0	0	0	0	0	507	715	0	0	0	0	322	120	0	0	0	1	1	0	0	2	0	1
ASV_00197	k__Archaea	p__Euryarchaeota	c__Thermoplasmata	o__E2	f__Marine group II	g__	s__	TACCGGCGCCTCAAGTGGTAGTCGATTTTATTGGGCCTAAAACGTCCGTAGCCTGTTTGGTACATTCGTGGGTAAATCAACCAGCTCAACTGGTTGAATTCTGCGAGCACGGCCAGACTTGGGACCGGGAGAGGTGTGGGGTACGCTCAGGGTAGGGGTAAAATCCTGTCATCCTGAGCGGACCACCTGTTGCGAAGGCGCCACACTAGAACGGATCCGACGGTCAGGGACGAAGCCTAGGGGCACGAACCGG	ASV_00197	693	126	83	0	0	0	0	0	0	0	0	0	62	0	0	0	0	443	0	0	0	0	432	1	1	0	0	0	265	33	1	0	0	0	106	23	0	0	0	0
ASV_00198	k__Archaea	p__Euryarchaeota	c__Thermoplasmata	o__E2	f__Marine group II	g__	s__	TACCGGCAGCTCAAGTGGTCGTCGCTTTTATTGGGCCTAAAACGTCCGTAGCCTGTTTGGTAAATCTGTGGGTAAATCAACGAGCTTAACTCGTTGAATTCTGCAGAGACTGCCAGACTAGGGACCGGGAGAGGTATGAGGTACTCTGGGGGTAGGGGTAAAATCCTGTCATCCCCAGAGGACCACCTGTTGCGAAGGCGTCATACTGGAACGGATCCGACGGTCAGGGACGAAGCCTAGGGGCACGAACCGG	ASV_00198	0	0	0	16	94	0	0	0	0	0	0	0	0	0	11	0	2	1	0	129	10	0	0	0	24	69	0	0	1	0	0	0	0	210	0	1	72	224	253	21
ASV_00199	k__Bacteria	p__Planctomycetes	c__Phycisphaerae	o__Phycisphaerales	f__	g__	s__	TACGAAGGGCCCGAGCGTTATTCGGAATCACTGGGCTTAAAGCGTACGTAGGCTGGTATATAGGCATTTTGTGAAATCCCTCGGCTCAACCGAGGAACTGCAGAGTGAACCATATACCTTGAGACAGACAGAGGTCGTTGGAACGATTGGTGGAGTGGTGAAATGCGTTGATATCAATCGGAACGCCAATGGAGAAGTCAAGCGACTGGGTCTGTTCTGACGCTGAGGTACGAAAGCGTGGGTAGCGAACGGG	ASV_00199	1	305	327	143	1	0	0	0	0	0	0	0	204	48	0	0	0	136	25	0	0	1	35	649	50	0	1	0	126	300	180	0	0	0	158	578	391	0	0	2
ASV_00200	k__Bacteria	p__Proteobacteria	c__Gammaproteobacteria	o__Alteromonadales	f__Alteromonadaceae	g__gas	s__vacuolate	TACGGAGGGTCCGAGCGTTAATCGGAATTACTGGGCGTAAAGCGCACGCAGGCGGTTTGTTAAGCTAGATGTGAAAGCCCCGGGCTCAACCTGGGAATAGCATTTAGAACTGGCAGACTAGAGTCTTGGAGAGGGGAGTGGAATTTCTGGTGTAGCGGTGAAATGCGTAGATATCAGAAGGAACATCAGTGGCGAAGGCGACTCCCTGGCCAAAGACTGACGCTCATGTGCGAAAGTGTGGGTAGCGAACAGG	ASV_00200	0	0	0	29	0	0	1	87	1	1	9	1	0	91	3	0	0	0	8	0	31	197	0	1	0	0	0	111	0	0	0	0	0	0	0	0	0	0	0	0
ASV_00201	k__Bacteria	p__Bacteroidetes	c__Flavobacteriia	o__Flavobacteriales	f__Flavobacteriaceae	g__	s__	TACGGAGGATCCAAGCGTTATCCGGAATCATTGGGTTTAAAGGGTCCGTAGGTGGTTTATTCAGTCAGAGGTGAAATCCCATAGCTTAACTATGGAACTGCCTTTGATACTGATAGACTTGAGTTATTGTGAAGTGGTTAGAATGTGTAGTGTAGCGGTGAAATGCATAGATATTACACAGAATACCGATTGCGAAGGCAGATCACTAACAATATACTGACACTGAGGGACGAAAGCGTGGGTAGCGAACAGG	ASV_00201	1	0	0	0	90	374	176	360	308	197	58	93	0	0	353	49	64	0	289	6	31	170	0	0	0	0	20	29	0	3	36	252	546	129	1	0	0	3	213	42
ASV_00202	k__Bacteria	p__Bacteroidetes	c__Flavobacteriia	o__Flavobacteriales	f__Flavobacteriaceae	g__Polaribacter	s__irgensii	TACGGAGGGTCCGAGCGTTATCCGGAATCATTGGGTTTAAAGGGTCCGCAGGCGGTCTTTTAAGTCAGAGGTGAAATCCTACAGCTCAACTGTAGAACGGCCTTTGATACTGAAAGACTTGAGTTATTATGAAGTGGTTAGAATGTGTGGTGTAGCGGTGAAATGCATAGATATCACACAGAATACCGATTGCGAAGGCAGATCACTAATAATATACTGACGCTCATGGACGAAAGCGTGGGGAGCGAACAGG	ASV_00202	1	0	0	1	105	161	116	49	250	0	5	5	0	3	81	45	32	0	0	4	99	349	0	1	0	0	3	54	0	1	0	472	254	107	9	0	14	82	498	445
ASV_00203	k__Bacteria	p__Proteobacteria	c__Gammaproteobacteria	o__Alteromonadales	f__Moritellaceae	g__Moritella	s__	TACGGAGGGTGCAAGCGTTAATCGGAATTACTGGGCGTAAAGCGCATGCAGGCGGTTTGTTAAGCGAGATGTGAAAGCCCCGGGCTCAACCTGGGAACTGCATTTCGAACTGGCAAACTAGAGTTCTTGAGAGGGTGGTAGAATTTCAGGTGTAGCGGTGAAATGCGTAGAGATCTGAAGGAATACCAGTGGCGAAGGCGGCCACCTGGCAAGTAACTGACGCTCAGATGCGAAAGCGTGGGTAGCAAACGGG	ASV_00203	0	0	0	0	0	0	0	0	2	0	0	0	0	0	2	0	0	0	1	0	2	1	0	0	0	0	0	0	0	0	0	0	0	0	0	0	0	0	0	0
ASV_00204	k__Bacteria	p__Chloroflexi	c__SAR202	o__	f__	g__	s__	TACGTAGGTGGCAAGCGTTGTCCGGAATTATTGGGCGTAAAGGGCCTGTAGGCGGCATGGTAAGTCCGTAGTGAAATCTCCCGGCTTAACTGGGAGCGGTCTATGGATACTGCCAAGCTAGAGATCATCAGAGGAGAGCGGAATTCCCGGTGTAGTGGTGAAATGCGTAGATATCGGGAGGAACACCAGTGGCGAAAGCGGCTCTCTGGGGTGGTTCTGACGCTGAGGGGCGAAAGCGTGGGGAGCAAACCGG	ASV_00204	100	312	324	10	0	0	1	0	1	0	0	0	324	65	2	0	0	19	320	0	0	0	4	116	0	0	0	0	99	28	1	0	0	0	39	68	181	0	0	0
ASV_00205	k__Bacteria	p__Proteobacteria	c__Gammaproteobacteria	o__Oceanospirillales	f__Halomonadaceae	g__Candidatus Portiera	s__	TACGGAAGGTCCAAGCGTTAATCGGAATTACTGGGCGTAAAGCGCGCGTAGGTGGTTTATTAAGTTGGATGTGAAATCCCCGGGCTCAACCTGGGAACTGCATCCAAAACTGATTCACTAGAGTACGATAGAGGGAGGTAGAATTCACAGTGTAGCGGTGGAATGCGTAGATATTGTGAAGAATACCAATGGCGAAGGCAGCCTCCTGGATCTGTACTGACACTGAGGTGCGAAAGCGTGGGTAGCGAACAGG	ASV_00205	0	93	16	86	48	8	3	1	2	0	0	0	102	33	71	21	25	17	4	188	52	39	8	26	8	71	4	39	0	61	5	32	145	20	59	279	206	278	145	50
ASV_00206	k__Bacteria	p__Proteobacteria	c__Alphaproteobacteria	o__Rickettsiales	f__	g__	s__	TACGGAGGGATCTAGCGTTATTCGGAATAACTGGGCGTAAAGCGAGCGTAGGCGGATTTGTAAGTTGGAGGTGAAATCCCAGGGCTTAACCCTGGAACTGCCTTCAAAACTACATTTCTTGAGTTTGGTAGAGGAGAGTGGAATTCCTAGTGTAGAGGTGAAATTCGTAGATATTAGGAGGAACACCAGTGGCGAAGGCGACTCTCTGGGCCAATACTGACGCTGAGGTTCGAAAGCATGGGTAGCGAACGGG	ASV_00206	0	0	0	0	89	0	2	0	0	0	0	0	0	6	149	158	123	0	0	14	32	118	0	0	5	79	91	50	4	1	0	308	46	237	0	0	77	86	262	203
ASV_00207	k__Bacteria	p__Proteobacteria	c__Gammaproteobacteria	o__Legionellales	f__Francisellaceae	g__	s__	TACGGAGGGTGCGAGCGTTAATCGGAATTACTGGGCGTAAAGGGTTCGTAGGCGGTTATATAAGTCAGATGTGAAATCCCTGGGCTCAACCTAGGAACTGCATTTGAAACTGTGTAACTAGAGTATAGTAGAGGAGAGGGGAATTTCCGGTGTAGCGGTGAAATGCGTAGATATCGGAAGGAACATCAGTGGCGAAGGCGACTCTCTGGACTAATACTGACGCTGAGGGACGAAAGCATGGGTAGCAAACAGG	ASV_00207	0	0	0	0	0	2	0	1	1	38	0	21	0	126	0	0	1	0	0	0	0	0	1	25	48	0	0	0	0	0	75	0	0	0	203	0	0	0	0	1
ASV_00208	k__Bacteria	p__Bacteroidetes	c__Flavobacteriia	o__Flavobacteriales	f__NS9	g__	s__	TACGGAGGGTGCAAGCGTTATCCGGATTTATTGGGTTTAAAGGGTCCGCAGGCGGAACTTTAAGTCAGTGGTGAAAGCCTACAGCTTAACTGTAGAACTGCCATTGATACTGAAGTTCTTGAGTGTGGTTGAAGTGGGCGGAATATGTCATGTAGCGGTGAAATGCATAGATATGACATGGAACACCAATTGCGAAAGCAGCTCACTAAACCATTACTGACGCTCATGGACGAAAGTGTGGGTAGCGAACAGG	ASV_00208	240	1	259	9	1	0	0	1	0	0	0	0	38	159	0	0	0	1	109	0	0	0	132	4	7	0	0	0	122	228	1319	0	0	1	497	117	395	0	0	0
ASV_00209	k__Bacteria	p__Proteobacteria	c__Betaproteobacteria	o__Burkholderiales	f__Comamonadaceae	g__RS62	s__	TACGTAGGGTGCGAGCGTTAATCGGAATTACTGGGCGTAAAGCGTGCGCAGGCGGCTTTGTAAGACAGACGTGAAATCCCCGGGCTCAACCTGGGAATTGCGTTTGTGACTGCAAGGCTAGAGTACGGTAGAGGGGGGTAGAATTCCGCGTGTAGCAGTGAAATGCGTAGATATGCGGAGGAACACCGATGGCGAAGGCAGCCCCCTGGACCTGTACTGACGCTCATGCACGAAAGCGTGGGGAGCAAACAGG	ASV_00209	1	0	0	0	0	44	286	139	556	121	19	57	0	0	0	6	0	0	0	0	0	38	0	0	0	0	2	50	1	0	0	31	0	0	0	0	0	0	1	1
ASV_00210	k__Bacteria	p__Bacteroidetes	c__Flavobacteriia	o__Flavobacteriales	f__Flavobacteriaceae	g__	s__	TACGGAGGATCCAAGCGTTATCCGGAATTATTGGGTTTAAAGGGTCCGTAGGTGGATAATTAAGTCAGAGGTGAAATCCTGCAGCTTAACTGTAGAATTGCCTTTGATACTGGTTATCTTGAGTTATTATGAAGTGATTAGAATGTGTAGTGTAGCGGTGAAATGCATAGATATTACACAGAATACCAATTGCGAAGGCAGGTCACTAATAATCAACTGACACTGAGGGACGAAAGCGTGGGTAGCGAACAGG	ASV_00210	173	55	467	1	1	0	1	0	1	0	0	0	2	36	1	0	1	23	51	2	0	0	272	0	1	0	0	0	35	1	1	1	0	1	459	283	43	0	0	1
ASV_00211	k__Bacteria	p__Proteobacteria	c__Alphaproteobacteria	o__Rhodobacterales	f__Rhodobacteraceae	g__Phaeobacter	s__	TACGGAGGGGGTTAGCGTTGTTCGGAATTACTGGGCGTAAAGCGCACGTAGGCGGATCAGAAAGTATAGGGTGAAATCCCAGGGCTCAACCCTGGAACTGCCTTGTAAACTCCTGGTCTTGAGTTCGAGAGAGGTGAGTGGAATTCCGAGTGTAGAGGTGAAATTCGTAGATATTCGGAGGAACACCAGTGGCGAAGGCGGCTCACTGGCTCGATACTGACGCTGAGGTGCGAAAGTGTGGGGAGCAAACAGG	ASV_00211	0	0	1	0	1	0	5	2	1	0	0	0	3433	399	4303	1066	480	0	0	0	0	0	1	0	0	0	18	0	0	8	0	0	0	4	11	0	0	0	2	0
ASV_00212	k__Bacteria	p__Proteobacteria	c__Gammaproteobacteria	o__Alteromonadales	f__HTCC2188	g__HTCC	s__	TACGGAGGGTGCAAGCGTTAATCGGAATTACTGGGCGTAAAGCGCGCGTAGGCGGTTTGTTAAGTGTGATGTGAAAGCCCAGGGCTCAACCTTGGAACTGCATCACATACTGGCAAGCTAGAGTACGGTAGAGGGGGGTAGAATTCCATGTGTAGCGGTGAAATGCGTAGAGATGTGGAGGAATACCAGTGGCGAAGGCGGCCCCCTGGATCGATACTGACGCTGAGGTGCGAAAGCGTGGGGAGCAAACAGG	ASV_00212	0	0	0	0	1	2	0	0	0	0	0	0	0	0	0	0	118	0	0	0	104	446	0	0	0	0	9	41	0	1	0	93	104	100	0	0	0	0	0	71
ASV_00213	k__Bacteria	p__Proteobacteria	c__Gammaproteobacteria	o__Oceanospirillales	f__Halomonadaceae	g__Candidatus Portiera	s__	TACGGAAGGTGCAAGCGTTAATCGGAATTACTGGGCGTAAAGCGCGCGTAGGTGGTTTGTTAAGTTGGATGTGAAAGCCCTGGGCTCAACCTAGGAACTGCATCCAAAACTAACTCACTAGAGTACGATAGAGGGAGGTAGAATTTATAGTGTAGCGGTGGAATGCGTAGATATTATAAAGAATACCAGTGGCGAAGGCGGCCTCCTGGATCTGTACTGACACTGAGGTGCGAAAGCGTGGGTAGCGAACAGG	ASV_00213	0	1	0	50	102	167	76	3	147	0	7	1	0	0	1	53	70	0	0	0	55	162	0	0	0	0	62	129	36	0	0	501	195	26	17	1	1	12	300	367
ASV_00214	k__Bacteria	p__Proteobacteria	c__Gammaproteobacteria	o__Alteromonadales	f__Alteromonadaceae	g__	s__	TACGGAGGGTGCAAGCGTTAATCGGAATTACTGGGCGTAAAGCGCGCGTAGGCGGCTATTTAAGTCGGATGTGAAAGCCCTGGGCTCAACCTGGGAACTGCATTCGATACTGGGTAGCTAGAGTATAGGAGAGGAGTGTGGAATTTCAGGTGTAGCGGTGAAATGCGTAGAGATCTGAAGGAACACCAGTGGCGAAGGCGACACTCTGGCCTAATACTGACGCTGAGGTGCGAAAGCGTGGGGAGCAAACAGG	ASV_00214	0	0	0	187	18	1	0	0	0	0	0	0	48	0	0	0	0	3401	1665	1	0	244	157	0	0	0	0	0	4	10	0	1	0	0	0	0	0	0	0	0
ASV_00215	k__Bacteria	p__Actinobacteria	c__Actinobacteria	o__Actinomycetales	f__Microbacteriaceae	g__	s__	TACGTAGGGCGCAAGCGTTGTCCGGAATTATTGGGCGTAAAGAGCTCGTAGGCGGTTTGTCGCGTCTGCTGTGAAAATCCGAGGCTCAACCTCGGACCTGCAGTGGGTACGGGCAAACTAGAGTGCGGTAGGGGAGATTGGAATTCCTGGTGTAGCGGTGGAATGCGCAGATATCAGGAGGAACACCAATGGCGAAGGCAGATCTCTGGGCCGTAACTGACGCTGAGGAGCGAAAGCGTGGGGAGCGAACAGG	ASV_00215	0	0	0	0	38	98	140	92	234	50	16	30	0	0	1	116	123	0	0	38	166	182	1	0	6	17	51	73	0	0	0	245	197	68	0	0	3	5	184	398
ASV_00216	k__Bacteria	p__Proteobacteria	c__Gammaproteobacteria	o__Alteromonadales	f__Colwelliaceae	g__	s__	TACGAGGGGTGCAAGCGTTAATCGGAATTACTGGGCGTAAAGCGTTCGTAGGCGGTTTGTTAAGCAAGATGTGAAAGCCCCGGGCTCAACCTGGGAACTGCATTTTGAACTGGCAAGCTAGAATACTGTAGAGGGTGGTGGAATTTCCAGTGTAGCGGTGAAATGCGTAGAGATTGGAAGGAACATCAGTGGCGAAGGCGACCACCTGGACAGATATTGACGCTGAGGAACGAAAGCGTGGGGAGCGAACAGG	ASV_00216	0	2	642	0	0	0	0	0	2	0	1	0	48	25	1	0	0	0	0	0	0	0	0	362	1	2	0	0	524	127	0	1	0	1	0	0	0	0	0	0
ASV_00217	k__Bacteria	p__Proteobacteria	c__Gammaproteobacteria	o__Alteromonadales	f__Alteromonadaceae	g__ND137	s__	TACGGAGGGTGCAAGCGTTAATCGGAATTACTGGGCGTAAAGCGCACGTAGGCGGTTTGTTAAGCTAGCTGTGAAAGCCCCGGGCTCAACCTGGGAATTGCAGTTAGAACTGGCAAGCTAGAGTACAGTAGAGGGGTGTGGAATTTCAGGTGTAGCGGTGAAATGCGTAGATATCTGAAGGAACATCAGTGGCGAAGGCGACACCCTGGACTGATACTGACGCTGAGGTGCGAAAGCGTGGGGAGCAAACAGG	ASV_00217	0	0	0	0	0	0	0	0	0	0	0	0	0	0	0	0	1	0	0	0	0	2	0	0	0	1	0	0	0	0	0	1	0	0	11188	0	0	60	15	0
ASV_00219	k__Bacteria	p__Proteobacteria	c__Alphaproteobacteria	o__Rickettsiales	f__Pelagibacteraceae	g__	s__	TACGAAGGGACCTAGCGTAGTTCGGATTTACTGGGCTTAAAGAGTTCGTAGGTGGTTGAAAAAGTTGATGGTGAAATCCCAGAGCTTAACTCTGGAACTGCCATCAAAACTTTTCAGCTAGAGTATGATAGAGGAAAGCAGAATTTCTAGTGTAGAGGTGAAATTCGTAGATATTAGAAAGAATACCAATTGCGAAGGCAGCTTTCTGGATCATTACTGACACTGAGGAACGAAAGCATGGGTAGCGAAGAGG	ASV_00219	1	0	96	456	189	58	6	1	5	20	2	14	142	168	542	111	45	0	70	227	118	257	378	50	100	83	9	33	23	164	83	81	129	151	0	1	1	162	155	64
ASV_00220	k__Bacteria	p__Proteobacteria	c__Gammaproteobacteria	o__Thiotrichales	f__Piscirickettsiaceae	g__	s__	TACGGAAGGTGCAAGCGTTAATCGGAATTACTGGGCGTAAAGAGTACGTAGGCTGTTAAATAAGTCGGATGTGAAATCCCCGGGCTCAACCTGGGAACTGCATCCGAAACTATTTAACTAGAGTATGGGAGAGGTAAGTAGAATTTCCGGTGTAGCGGTGAAATGCGTAGATATCGGAAGGAATACCAGTGGCGAAGGCGGCTTACTGGACCAATACTGACGCTGAGGTACGAAAGCGTGGGGAGCAAACAGG	ASV_00220	135	75	326	296	0	0	3	3	0	0	0	0	128	394	0	0	1	63	206	14	0	1	64	126	14	0	0	0	0	110	2	0	2	0	99	175	295	7	1	0
ASV_00221	k__Bacteria	p__Proteobacteria	c__Gammaproteobacteria	o__Chromatiales	f__	g__	s__	TACGGAGGGTGCGAGCGTTAATCGGAATTACTGGGCGTAAAGCGTGCGTAGGCGGCATGGTCAGTCGGATGTGAAAGCCCCGGGCTCAACCTGGGAATTGCATTCGATACTGCCAAGCTAGAGTATGTTAGAGGAAAGTGGAATTCCCGGTGTAGCGGTGAAATGCGTAGATATCGGGAGGAACATCAATGGCGAAGGCAACTTTCTGGAGCAATACTGACGCTGAGGCACGAAAGCGTGGGGAGCAAACAGG	ASV_00221	23	97	382	12	0	0	0	0	0	0	1	0	98	31	1	0	0	29	7	105	0	0	121	453	0	0	0	0	106	120	179	0	0	0	146	125	2	0	0	0
ASV_00223	k__Bacteria	p__Proteobacteria	c__Betaproteobacteria	o__Methylophilales	f__Methylophilaceae	g__	s__	TACATAGGGTGCGAGCGTTAATCGGAATTACTGGGCGTAAAGGGTGCGCAGGCGGTTTTGTAAGTCAGATGTGAAATCCCCGAGCTCAACTTGGGAACTGCGTTTGAAACTACAAGACTAGAGTGTGTCAGAGGGGGGTAGAATTCCACGTGTAGCAGTGAAATGCGTAGATATGTGGAGGAATACCAATGGCGAAGGCAGCCCCCTGGGATAACACTGACGCTCATGCACGAAAGCGTGGGGAGCAAACAGG	ASV_00223	0	0	2	0	14	40	160	85	264	113	15	56	1	0	0	8	0	0	0	0	7	3	0	0	0	0	9	54	0	0	0	436	10	11	0	0	0	0	66	90
ASV_00224	k__Bacteria	p__Proteobacteria	c__Gammaproteobacteria	o__Pseudomonadales	f__Moraxellaceae	g__Enhydrobacter	s__	TACAGAGGGTGCGAGCGTTAATCGGAATTACTGGGCGTAAAGCGAGTGTAGGTGGCTCATTAAGTCACATGTGAAATCCCCGGGCTTAACCTGGGAACTGCATGTGATACTGGTGGTGCTAGAATATGTGAGAGGGAAGTAGAATTCCAGGTGTAGCGGTGAAATGCGTAGAGATCTGGAGGAATACCGATGGCGAAGGCAGCTTCCTGGCATAATATTGACACTGAGATTCGAAAGCGTGGGTAGCAAACAGG	ASV_00224	0	0	0	0	0	0	0	0	2	0	0	0	0	0	14	0	0	0	0	0	59	0	0	0	0	0	0	0	0	0	0	0	0	0	0	0	0	0	0	0
ASV_00225	k__Bacteria	p__Firmicutes	c__Bacilli	o__Bacillales	f__Paenibacillaceae	g__Paenibacillus	NA	TACGTAGGGGGCAAGCGTTGTCCGGAATTATTGGGCGTAAAGCGCGCGCAGGCGGCTGTTTAAGTCTGGTGTTTAATCCTGGGGCTCAACTCCGGGTCGCACTGGAAACTGGGCAGCTTGAGTGCAGAAGAGGAGAGTGGAATTCCACGTGTAGCGGTGAAATGCGTAGAGATGTGGAGGAACACCAGTGGCGAAGGCGACTCTCTGGGCTGTAACTGACGCTGAGGCGCGAAAGCGTGGGGAGCAAACAGG	ASV_00225	0	12359	0	0	0	0	0	0	1	0	0	0	0	0	0	0	1	0	0	0	0	1	0	0	0	0	1	1	0	0	0	0	1	0	0	0	0	0	0	0
ASV_00226	k__Bacteria	p__Chloroflexi	c__SAR202	o__	f__	g__	s__	TACGTAGGATGCGAGCGTTGTCCGGATTTACTGGGCGTAAAGGGCGAGTAGGCGGTCTATTAAGTCTCATGTGAAATCTCCCGGCTTAACTGGGAGGGGTCATGGGATACTGGTAGACTTGAGGGCAGTAGAGGAGAGTGGAATTCCCAGAGTAGCGGTGATATGCGTAGATACTGGGAGGAACACCCGAGGCGAAGGCGACTCTCTGGGCTGTACCTGACGCTGAGGCGCGAAAGCATGGGGAGCGAACCGG	ASV_00226	147	243	211	61	1	0	0	0	0	0	0	0	316	29	0	1	0	102	242	0	0	0	0	548	0	0	0	0	108	846	0	0	0	1	80	157	73	0	0	0
ASV_00227	k__Bacteria	p__Proteobacteria	c__Gammaproteobacteria	o__Alteromonadales	f__Alteromonadaceae	g__Alteromonas	s__	TACGGAGGGTGCGAGCGTTAATCGGAATTACTGGGCGTAAAGCGCACGCAGGCGGTTTGTTAAGCTAGATGTGAAAGCCCCGGGCTCAACCTGGGATGGTCATTTAGAACTGGCAGGCTAGAGTCTTGGAGAGGGGAGTGGAATTCCAGGTGTAGCGGTGAAATGCGTAGATATCTGGAGGAACATCAGTGGCGAAGGCGACTCCCTGGCCAAAGACTGACGCTCATGTGCGAAAGTGTGGGTAGCGAACAGG	ASV_00227	0	0	1	0	0	0	0	0	0	0	0	0	7	0	2	7	0	0	2	0	0	0	1445	0	0	3	0	0	1	0	0	0	0	0	0	0	0	0	0	0
ASV_00228	k__Bacteria	p__Proteobacteria	c__Alphaproteobacteria	o__Rhodospirillales	f__Rhodospirillaceae	g__	s__	TACGGAGGGGGCTAGCGTTGTTCGGAATTACTGGGCGTAAAGCGCGCGTAGGCGGTTTGTTAAGTTGGGCGTGAAAGCCCGGGGCTCAACCCCGGAACTGCGTTCAAAACTGGCAAGCTAGAGTTCGGGAGAGGGTGGTGGAATTTCCAGTGTAGAGGTGAAATTCGTAGATATTGGAAAGAACACCGGTGGCGAAGGCGACCACCTGGACCGATACTGACGCTGAGGTGCGAAAGCGTGGGGAGCAAACAGG	ASV_00228	349	162	456	5	0	0	0	0	0	0	0	0	180	3	0	0	1	299	7	0	0	0	609	354	32	0	0	1	196	83	0	0	0	0	15	112	42	0	0	1
ASV_00229	k__Bacteria	p__Proteobacteria	c__Alphaproteobacteria	o__Rickettsiales	f__Pelagibacteraceae	g__	s__	TACGAAGGGACCTAGCGTTGTTCGGAATTACTGGGCTTAAAGAGTTCGTAGGTGGTTGATTAAGTTGGTGGTGAAATCCCAGAGCTTAACTCTGGAACTGCCATCAAAACTTTTCAGCTAGAGTATGATAGAGGAAAGCAGAATTTCTAGTGTAGAGGTGAAATTCGTAGATATTAGAAAGAATACCAATTGCGAAGGCAGCTTTCTGGATCATTACTGACACTGAGGAACGAAAGCATGGGTAGCGAAGAGG	ASV_00229	8	13	8	36	58	38	19	25	26	2	5	4	9	12	54	57	89	8	9	25	30	207	14	16	4	26	38	77	19	46	51	150	146	78	18	22	31	41	93	133
ASV_00230	k__Bacteria	p__Chloroflexi	c__SAR202	o__	f__	g__	s__	TACGTAGGAACCGAGCGTTGTCCGAATTTACTGGGCGTAAAGAGCGCGTAGGCGGTCTGTTAAGTCTCATGTTTAATCTCCCGGCTCAACTGGGAGGGGTCATGGGATACTGGCAAACTAGAAGATAGCAGAGGAAAGCGGAATTCCCGGAGTAGTGGTGAAATGCGTAGATACCGGGAGGAACACCAGAAGCGAAGGCGGCTTTCTGGGCTATTCTTGACGCTGAGGCGCGAAAGCGTGGGGAGCAAACGGG	ASV_00230	27	260	857	0	0	0	0	0	0	1	0	0	461	2	0	0	0	11	265	0	1	0	37	159	41	0	1	20	9	345	865	0	0	1	0	389	125	0	0	0
ASV_00232	k__Bacteria	p__Proteobacteria	c__Betaproteobacteria	o__Methylophilales	f__Methylophilaceae	g__	s__	TACATAGGGTGCAAGCGTTAATCGGAATTACTGGGCGTAAAGCGTTCGCAGGCGGTTTTATAAGTCAGATGTGAAATCCCCGAGCTCAACTTGGGAACTGCGTTTGAAACTGTAAGACTAGAGTGTGTCAGAGGGGGGTAGAATTCCATGTGTAGCAGTGAAATGCGTAGATATGTGGAGGAATACCAATGGCGAAGGCAGCCTCCTGGGATAACACTGACGCTCATGAACGAAAGCGTGGGGAGCAAACAGG	ASV_00232	1	9	155	154	4	1	1	3	1	1	0	0	117	224	4	1	1	50	6	10	0	1	0	327	8	0	0	2	257	133	328	0	2	3	2	120	278	117	2	0
ASV_00233	k__Bacteria	p__Proteobacteria	c__Gammaproteobacteria	o__Thiotrichales	f__Piscirickettsiaceae	g__	s__	TACGGAGGGTGCAAGCGTTAATCGGAATTACTGGGCGTAAAGAGTACGTAGGTGGCTAAGTAAGTCGGATGTGAAATCCCCGGGCTCAACCTGGGAATTGCATTCGAAACTGCCTAGCTAGAGTATGGGAGAGGAAAGTGGAATTCCCGGTGTAGCGGTGAAATGCGTAGATATCGGGAGGAACACCAGTGGCGAAGGCGGCTTTCTGGACCAATACTGACACTGAGGTACGAAAGCGTGGGGAGCAAACAGG	ASV_00233	0	6	0	134	0	1	1	0	0	0	0	0	186	2	673	0	0	54	121	42	0	0	0	0	10	22	0	0	10	7	203	0	0	149	12	86	335	26	46	0
ASV_00234	k__Bacteria	p__Proteobacteria	c__Alphaproteobacteria	o__Kiloniellales	f__Kiloniellaceae	g__	s__	TACGGAGGGGACTAGCGTTGTTCGGAATTACTGGGCGTAAAGAGTTCGTAGGCGGATAAGCAAGTAAGAGGTGAAAGCCCAGGGCTCAACCCTGGAACTGCCTTTTAAACTGCTTATCTAGAGACCGGTAGAGGTTAGGGGAATACCTAGTGTAGAGGTGAAATTCGTAGATATTAGGTGGAACACCAGTGGCGAAGGCGCCTAACTGGACCGGTACTGACGCTGAGGAACGAAAGCGTGGGGAGCAAACAGG	ASV_00234	0	0	0	0	85	66	0	149	4	2	17	0	0	0	145	45	57	0	0	0	124	63	0	0	0	4	0	1	0	0	4	207	150	15	8	0	0	20	300	727
ASV_00235	k__Bacteria	p__Chloroflexi	c__SAR202	o__	f__	g__	s__	TACGTAGGGGGCGAGCGTTGTCCGGAATTACTGGGCGTAAAGGGTGCGTAGGCGGCCTGAAAAGTCTCCGGTGAAATCTCCTGGCTTAACTGGGAGCGGTCCGGGGAAACTTTCAGGCTTGAGGACAGCAGAGGAGGGTGGAATTCCCGGTGTAGTGGTGAAATGCGTAGATATCGGGAGGAACACCAGTGGCGAAGGCGGCCCTCTGGGCTGTATCTGACGCTGAGGCACGAAAGCGTGGGGAGCAAACCGG	ASV_00235	129	187	210	55	0	1	0	0	0	0	0	1	298	0	0	0	0	21	78	39	0	0	0	289	0	0	0	0	50	369	0	0	0	0	11	213	0	0	0	0
ASV_00236	k__Bacteria	p__Proteobacteria	c__Betaproteobacteria	o__Methylophilales	f__Methylophilaceae	g__	s__	TACATAGGGTGCAAGCGTTAATCGGAATTACTGGGCGTAAAGCGTTCGCAGGCTGTTTTATAAGTCAGATGTGAAATCCCCGAGCTCAACTTGGGAACTGCGTTTGAAACTGTAAGACTAGAGTGTGTCAGAGGGGGGTAGAATTCCACGTGTAGCAGTGAAATGCGTAGATATGTGGAGGAATACCAATGGCGAAGGCAGCCCCCTGGGATAACACTGACGCTCATGAACGAAAGCGTGGGGAGCAAACAGG	ASV_00236	1	0	0	0	29	79	19	12	31	15	4	8	0	0	4	15	45	0	0	1	43	126	0	0	0	1	18	107	1	55	0	258	0	0	0	0	0	1	60	92
ASV_00238	k__Bacteria	p__Proteobacteria	c__Gammaproteobacteria	o__Oceanospirillales	f__Oceanospirillaceae	g__	s__	TACGGAGGGTCCGAGCGTTAATCGGAATTACTGGGCGTAAAGCGCGCGTAGGTGGATTGGTCAGTCAGATGTGAAAGCCCAGGGCTCAACCTTGGAACTGCATCTGATACTGCTAGTCTAGAATACAGTAGAGGGTAGTGGAATTTCCTGTGTAGCGGTGAAATGCGTAGATATAGGAAGGAACACCAGTGGCGAAGGCGACTACCTGGACTGATATTGACACTGAGGTGCGAAAGCGTGGGGAGCAAACAGG	ASV_00238	1	0	0	0	1	0	0	0	2	0	0	0	0	0	0	0	0	0	1	0	0	0	0	1	0	1	0	1	0	1	0	0	0	1	0	0	1745	731	1	490
ASV_00240	k__Bacteria	p__Proteobacteria	c__Deltaproteobacteria	o__Bdellovibrionales	f__Bacteriovoracaceae	g__	s__	TACGGAGGGTGCAAGCGTTGTTCGGATTTACTGGGCGTAAAGCGCGCGCAGGCGGGTCAGCAAGTCAGATGTGAAATCCCAGGGCTCAACCCTGGAACTGCGTCTGAAACTGTTGGCCTAGAGTCTCATAGGGGGTAGGGGAATTTCACGTGTAGGGGTAAAATCCGTAGAGATGTGAAGGAACACCGGTGGCGAAGGCGCCTACCTGGATGAGTACTGACGCTGAGGCGCGAAAGCGTGGGGAGCAAACAGG	ASV_00240	0	0	0	0	0	0	0	0	0	0	0	0	0	0	0	0	0	0	0	0	0	0	0	0	0	0	0	0	0	0	0	0	0	0	0	0	0	0	0	0
ASV_00241	k__Bacteria	p__Proteobacteria	c__Alphaproteobacteria	o__Rickettsiales	f__Pelagibacteraceae	g__	s__	TACGAAGGGACCTAGCGTAGTTCGGAATTACTGGGCTTAAAGAGCTCGTAGGTGGTTAGAAAAGTTAGTGGTGAAATCCCAAGGCTTAACCTTGGAACTGCCATTAAAACTTTTTAACTAGAGTATGATAGAGGTAAGCGGAATTTCTAGTGTAGAGGTGAAATTCGTAGATATTAGAAAGAACACCAATTGCGAAGGCAGCTTTCTGGATCATTACTGACACTGAGGAGCGAAAGCATGGGTAGCGAAGAGG	ASV_00241	40	179	5	194	1	3	0	0	1	0	0	0	38	5	71	0	0	34	136	51	4	0	4	445	66	4	0	0	65	405	74	0	1	2	56	273	167	62	62	0
ASV_00242	k__Bacteria	p__Proteobacteria	c__Alphaproteobacteria	o__	f__	g__	s__	TACGAAGGGGGCGAGCGTTATTCGGAATTATTGGGCGTAAAGGGCTCGCAGGCTGCTTGAACAGTTAGACGTGAAATCCCCGGGCTCAACCTGGGAACTGCGTTTAATACTGGCAAGCTAGAGTAATAGAGAGGAAAGTGGAATTCCCAGTGTAGAGGTGAAATTCGTAGATATTGGGAGGAACACCAGTGGCGAAAGCGGCTTTCTGGCTATTTACTGACGCTGAGGAGCGAAAGCGTGGGGAGCAAACAGG	ASV_00242	0	0	0	0	41	46	1	45	5	30	1	14	1	0	15	38	62	0	1	0	39	202	0	0	0	1	23	27	0	0	1	183	101	0	0	0	3	0	15	66
ASV_00243	k__Bacteria	p__Gemmatimonadetes	c__Gemm-2	o__	f__	g__	s__	GACGGAGGGTGCAAGCGTTGTTCGGAATTACTGGGCGTAAAGCGCAGGCAGGCGGTTCGTTAAGTCGTTTGTGAAAACCCGGGGCTCAACCCCGCGGAATGCATACGATACTGGCGAACTGGAGACCAGTAGAGGCTAGCGGAATTCCTGGTGTAGCGGTGGAATGCGTAGATATCAGGAAGAACACCTGTGGCGAAGGCGGCTAGCTGGGCTGGATCTGACGCTGATCTGCGAAAGCGTGGGGAGCAAACAGG	ASV_00243	167	48	5	370	10	0	1	1	0	0	2	0	64	63	164	0	0	115	258	19	13	0	215	633	42	0	0	0	171	138	22	0	0	8	77	70	47	8	0	0
ASV_00245	k__Bacteria	p__Proteobacteria	c__Gammaproteobacteria	o__Alteromonadales	f__Alteromonadaceae	g__Glaciecola	s__polaris	TACGGAGGGTCCGAGCGTTAATCGGAATTACTGGGCGTAAAGCGCACGCAGGCGGTTTGTTAAGCTAGATGTGAAAGCCCTGGGCTCAACCTGGGAATTGCATTTAGAACTGGCAGGCTAGAGTTTTGGAGAGGGGAGTGGAATTCCAGGTGTAGCGGTGAAATGCGTAGATATCTGGAGGAACATCAGTGGCGAAGGCGACTCCCTGGTCAGTAACTGACGCTCATGTGCGAAAGTGTGGGTAGCGAACAGG	ASV_00245	0	0	0	0	0	0	1	0	0	0	2	0	0	0	0	0	0	0	0	10	1	0	0	411	57	3	138	0	607	0	2	1	0	0	359	1	0	2	285	0
ASV_00246	k__Bacteria	p__Proteobacteria	c__Gammaproteobacteria	o__Alteromonadales	f__Alteromonadaceae	g__Alteromonas	s__	TACGGAGGGTGCGAGCGTTAATCGGAATTACTGGGCGTAAAGCGCACGCAGGCGGTTTGTTAAGCTAGATGTGAAAGCCCCGAGCTCAACTTGGGATGGTCATTTAGAACTGGCAGACTAGAGTCTTGGAGAGGGGAGTGGAATTCCAGGTGTAGCGGTGAAATGCGTAGATATCTGGAGGAACATCAGTGGCGAAGGCGACTCCCTGGCCAAAGACTGACGCTCATGTGCGAAAGTGTGGGTAGCGAACAGG	ASV_00246	0	0	1	0	0	1	9	8	4	0	0	0	1326	1279	384	359	0	259	0	0	0	0	175	0	0	0	0	0	3762	0	0	0	0	3	2	0	0	0	36	0
ASV_00247	k__Bacteria	p__Proteobacteria	c__Gammaproteobacteria	o__HTCC2188	f__HTCC2089	g__	s__	TACGGAGGGTACGAACGTTAATCGGAATTACTGGGCGTAAAGCGCGCGTAGGCGGTTTGATAAGTGGGATGTGAAAGCCCCGGGCTCAACCTGGGAACTGCATTCCAAACTGTAAAACTAGAGTGTGGTAGAGGGCGGTAGAATTTCCTGTGTAGCGGTGAAATGCGTAGATATAGGAAGGAATACCGATGGCGAAGGCAGCCGCCTGGACCAACACTGACGCTGAGGTGCGAAAGCGTGGGGAGCAAACAGG	ASV_00247	0	2	0	1	4	2	2	0	0	0	0	0	0	0	0	26	89	0	0	0	57	0	0	0	0	0	0	28	0	0	0	145	130	0	0	0	0	15	58	189
ASV_00248	k__Bacteria	p__Planctomycetes	c__Planctomycetia	o__Planctomycetales	f__Planctomycetaceae	g__Planctomyces	s__	CACGTACTGTGCGAACGTTATTCGGAATCACTGGGCTTAAAGGGTGCGTAGGCGGCTAAACAAGTCGGGTGTGAAATGCCTGGGCTCAACCGAGGCACTGCGCTCGAAACTGTTTAGCTTGAGTAAGATAGGGGTGTGTGGAACTTCCAGTGGAGCGGTGAAATGTGTTGATATTGGAAGGAACGCCGGTGGCGAAAGCGACACACTGGGTCTTAACTGACGCTCATGCACGAAAGCTAGGGTAGCGAACGGG	ASV_00248	0	330	411	110	0	0	0	0	0	0	0	0	450	0	0	0	0	0	243	0	0	0	105	1582	0	0	0	0	369	506	0	0	0	0	3	277	31	0	1	0
ASV_00249	k__Bacteria	p__Proteobacteria	c__Alphaproteobacteria	o__Rhodobacterales	f__Rhodobacteraceae	g__Anaerospora	s__	TACGGAGGGGGTTAGCGTTGTTCGGAATTACTGGGCGTAAAGCGCGCGTAGGCGGATCAGAAAGTTGGGGGTGAAATCCCGGGGCTCAACCTCGGAACTGCCTCCAAAACTCCTGGTCTTGAGTTCGAGAGAGGTGAGTGGAATTCCGAGTGTAGAGGTGAAATTCGTAGATATTCGGAGGAACACCAGTGGCGAAGGCGGCTCACTGGCTCGATACTGACGCTGAGGTGCGAAAGTGTGGGGAGCAAACAGG	ASV_00249	0	1	7555	1	0	0	0	0	0	0	0	0	1	0	1	11	1	6	0	0	0	0	0	0	0	0	0	0	0	0	0	0	0	0	0	0	0	0	0	0
ASV_00251	k__Bacteria	p__Proteobacteria	c__Alphaproteobacteria	o__Rickettsiales	f__Pelagibacteraceae	g__	s__	TACGAAGGGACCTAGCGTAGTTCGGAATTACTGGGCTTAAAGAGCTCGTAGGTGGTTAAAAAAGTTGATTGTGAAATCCCAAGGCTCAACCTTGGAACTGCAATCAAAACTTTTTAGCTAGAGTATGATAGAGGAAAGTGGAATTTCTAGTGTAGAGGTGAAATTCGTAGATATTAGAAAGAACACCAAATGCGAAGGCAACTTTCTGGATCATTACTGACACTGAGGAGCGAAAGCATGGGTAGCGAAGAGG	ASV_00251	2	0	0	13	39	36	1	103	2	0	14	0	9	0	56	45	119	18	1	5	5	56	0	0	27	13	27	87	0	61	0	335	463	177	0	0	51	27	106	32
ASV_00253	k__Bacteria	p__Proteobacteria	c__Alphaproteobacteria	o__Rickettsiales	f__Pelagibacteraceae	g__	s__	TACGAAGGGACCTAGCGTAGTTCGGAATTACTGGGCTTAAAGAGTTCGTAGGTGGTTAAAAAAGTTGGTGGTGAAATCCCAGAGCTCAACTCTGGAACTGCCATCAAAACTTTTTAGCTAGAGTATGATAGAGGAAAGCAGAATTTCTAGTGTAGAGGTGAAATTCGTAGATATTAGAAAGAATACCGATTGCGAAGGCAGCTTTCTGGATCATTACTGACACTGAGGAACGAAAGCATGGGTAGCGAAGAGG	ASV_00253	67	255	1	40	60	8	0	1	0	0	0	1	17	67	87	8	2	21	2	196	0	2	29	73	64	118	2	0	67	2	150	0	19	30	2	74	92	100	54	46
ASV_00254	k__Bacteria	p__Proteobacteria	c__Gammaproteobacteria	o__Alteromonadales	f__Alteromonadaceae	g__HTCC2207	s__	TACGGAGGGTGCGAGCGTTAATCGGAATTACTGGGCGTAAAGCGTACGTAGGTGGTTTGATAAGCTAGCTGTGAAAGCCCCGGGCTCAACCTGGGAACTGCAGTTAGAACTGTCTGGCTAGAGTATAGTAGAGGGTGGCGGAATTTCCTGTGTAGCGGTGAAATGCGTAGATATAGGAAGGAACATCAGTGGCGAAGGCGGCCACCTGGACTAATACTGACACTGAGGTACGAAAGCGTGGGGAGCAAACAGG	ASV_00254	0	0	0	159	112	90	114	4	232	46	5	18	0	0	3	0	34	0	0	52	17	0	0	0	0	36	0	0	1	0	0	1	147	116	0	0	0	49	96	188
ASV_00256	k__Bacteria	p__Acidobacteria	c__Acidobacteria-6	o__iii1-15	f__	g__	s__	TACAGGGGGGGCAAGCGTTGTTCGGAATTACTGGGCGTAAAGGGCGCGTAGGCGGCCTTCTAAGTCGGACGTGAAATCCCCGGGCTTAACCCGGGAACTGCGTCCGATACTGGAGGGCTCGAATCCGGGAGAGGGATGCGGAATTCCAGGTGTAGCGGTGAAATGCGTAGATATCTGGAGGAACACCAGTGGCGAAGGCGGCATCCTGGACCGGTATTGACGCTGAGGCGCGAAAGCCAGGGGAGCAAACGGG	ASV_00256	113	167	385	715	0	0	1	3	0	0	0	0	201	213	0	1	0	63	341	88	0	0	0	654	157	0	0	0	63	65	0	0	0	0	18	48	41	0	0	0
ASV_00257	k__Bacteria	p__Bacteroidetes	c__Flavobacteriia	o__Flavobacteriales	f__	g__	s__	TACGGAGGATGCGAGCGTTATCCGGATTTATTGGGTTTAAAGGGTCCGCAGGCGGACCAATCAGTCAGTGGTGAAATCCAATCGCTTAACGATTGAACTGCCATTGATACTGTTGGTCTTGAGTCTAGTTGACGTAGGCGGAATGTGACATGTAGCGGTGAAATGCATAGATATGTCACAGAACACCAATTGCGAAGGCAGCTTACGAAACTACGACTGACGCTCATGGACGAAAGCGTGGGTAGCGAACAGG	ASV_00257	0	0	1	39	0	4	1	0	0	0	0	1	0	0	134	0	0	0	0	6	0	0	0	0	98	0	0	0	0	0	0	0	0	1	0	0	165	55	0	0
ASV_00258	k__Bacteria	p__Proteobacteria	c__Alphaproteobacteria	o__Rickettsiales	f__Pelagibacteraceae	g__	s__	TACGAAGGGACCTAGCGTAGTTCGGAATTACTGGGCTTAAAGAGTTCGTAGGTGGTTAAAAAAGTTGATGGTGAAATCCCAAGGCTTAACCTTGGAACTGCCATCAAAACTTTTTAGCTAGAGTATGATAGAGGAAAGTGGAATTTCTAGTGTAGAGGTGAAATTCGTAGATATTAGAAAGAACATCAAAAGCGAAGGCAACTTTCTGGATCATTACTGACACTGAGGAACGAAAGCATGGGTAGCGAAGAGG	ASV_00258	63	55	756	1	2	0	0	1	0	1	0	0	151	24	0	0	0	8	162	0	0	6	180	240	0	0	0	0	280	247	212	1	2	0	420	163	11	1	0	1
ASV_00259	k__Bacteria	p__Proteobacteria	c__Gammaproteobacteria	o__Oceanospirillales	f__Oceanospirillaceae	g__Oleispira	s__	TACTAAAGGTGCAAGCGTTAATCGGAATTACTGGGCGTAAAGCGCGCGTAGGTGGTTTGTTAAGTTGGATGTGAAAGCCCAGGGCTCAACCTTGGAACTGCATTCAAAACTGACTCACTAGAGTACGAGAGAGGTTAGTGGAATTTCCTGTGTAGCGGTGAAATGCGTAGAGATGGGAAGGAACACCAGTGGCGAAGGCGACTGACTGGCTCGATACTGACACTGAGGTGCGAAAGCGTGGGGAGCAAACAGG	ASV_00259	0	0	32	2	0	0	0	0	1	0	0	0	18	1	0	0	0	40	0	25	0	0	0	0	0	0	0	0	662	792	355	1	99	249	0	0	0	0	0	1
ASV_00260	k__Bacteria	p__Bacteroidetes	c__Flavobacteriia	o__Flavobacteriales	f__	g__	s__	TACGGAGGGTGCGAGCGTTATCCGGAATTATTGGGTTTAAAGGGTGCGTAGGCGGAAATTTAAGTCAGTGGTGAAAGCCTGCAGCTCAACTGTAGAATTGCCATTGATACTGGATTTCTTGAATCTAATAGAAGTAGGCGGAATATGACATGTAGCGGTGAAATGCTTAGATATGTCATAGAACACCGATAGCGAAGGCAGCTTACTATGTTAGTATTGACGCTAATGCACGAAAGCGTGGGGAGCGAACAGG	ASV_00260	0	0	0	1	2	1	7	1	0	1	0	1	0	0	0	0	14	0	0	0	22	92	0	0	0	3	9	0	0	0	1	2	42	0	0	2	1	26	10	36
ASV_00261	k__Bacteria	p__Proteobacteria	c__Gammaproteobacteria	o__Alteromonadales	f__Alteromonadaceae	g__Marinobacter	s__	TACGGAGGGTGCAAGCGTTAATCGGAATTACTGGGCGTAAAGCGCGCGTAGGTGGTTAGGTAAGCGAGATGTGAAAGCCCCGGGCTTAACCTGGGAACGGCATTTCGAACTGTCTGACTAGAGTGTGGTAGAGGGTAGTGGAATTTCCTGTGTAGCGGTGAAATGCGTAGATATAGGAAGGAACACCAGTGGCGAAGGCGGCTACCTGGACCAACACTGACACTGAGGTGCGAAAGCGTGGGGAGCAAACAGG	ASV_00261	0	0	0	0	0	1	15	15	6	1	0	0	2504	2153	843	237	859	0	0	0	1	0	2	0	0	1	0	0	0	0	0	0	0	0	36	0	0	0	1	0
ASV_00262	k__Bacteria	p__Proteobacteria	c__Gammaproteobacteria	o__Alteromonadales	f__Alteromonadaceae	g__HTCC2207	s__	TACGGAGGGTGCGAGCGTTAATCGGAATTACTGGGCGTAAAGCGCGCGTAGGTGGTTTGATAAGCTAGCTGTGAAAGCCCTGGGCTCAACCTGGGAACTGCAGTTAGAACTGTCTGACTAGAGTACAGTAGAGGGTGGCGGAATTTCCTGTGTAGCGGTGAAATGCGTAGATATAGGAAGGAACATCAGTGGCGAAGGCGGCCACCTGGACTGATACTGACACTGAGGTGCGAAAGCGTGGGGAGCAAACAGG	ASV_00262	0	0	0	0	0	1	13	45	21	0	13	1	0	0	0	0	0	0	0	0	0	0	961	0	0	0	0	0	0	0	0	0	0	0	0	0	0	0	0	0
ASV_00263	k__Bacteria	p__SAR406	c__AB16	o__Arctic96B-7	f__A714017	g__SGSH944	s__	TACGAGGGGTGCTAGCGTTGTCCGGAATCATTGGGCGTAAAGGGTCCGTAGGCGGTCTAACAAGTCAATTGTTAAATACATCGGCTTAACCGATGAAATGCGATTGAAACTGTTAGAATAGAGTTTAGGAGAGGAAAGTGGAATTTCTGGTGTAGCGGTGACATGCGTAGATATCAGAAGGAACACCAATGGCGAAGGCAACTTTCTGGCCTAAAACTGACGCTGAGGGACGAAAGCGTGGGGAGCGAACAGG	ASV_00263	0	1	0	161	78	83	0	0	0	0	0	0	0	0	134	0	0	1	0	183	9	0	0	0	25	67	0	0	0	1	0	0	66	711	27	0	2	150	31	0
ASV_00264	k__Bacteria	p__Proteobacteria	c__Gammaproteobacteria	o__Chromatiales	f__	g__	s__	TACGGAGGGTGCGAGCGTTAATCGGAATTACTGGGCGTAAAGCGTGCGTAGGCGGCATGGTCAGTCGGATGTGAAAGCCCCGGGCTCAACCTGGGAATTGCATTCGATACTGCCAAGCTAGAGTATGTTAGAGGAAAGTGGAATTCCCGGTGTAGCGGTGAAATGCGTAGATATCGGGAGGAACATCAATGGCGAAGGCAACTTTCTGGAGCAATACTGACGCTGAGGTACGAAAGCGTGGGGAGCAAACAGG	ASV_00264	62	70	252	2	0	1	0	0	0	0	0	0	6	0	1	0	0	16	18	21	0	0	250	59	0	0	0	1	248	445	56	0	0	0	76	71	56	0	0	0
ASV_00265	k__Bacteria	p__Proteobacteria	c__Gammaproteobacteria	o__Alteromonadales	f__Alteromonadaceae	g__HTCC2207	s__	TACGGAGGGTGCGAGCGTTAATCGGAATTACTGGGCGTAAAGCGCGCGTAGGTGGTTTGATAAGCTAGCTGTGAAAGCCCTGGGCTCAACCTAGGAACTGCAGTTAGAACTGTCTGACTAGAGTACAGTAGAGGGTGGCGGAATTTCCTGTGTAGCGGTGAAATGCGTAGATATAGGAAGGAACATCAGTGGCGAAGGCGGCCACCTGGACTGATACTGACACTGAGGTGCGAAAGCGTGGGGAGCAAACAGG	ASV_00265	0	0	0	0	0	0	5	0	0	0	0	0	0	0	0	0	0	0	0	0	88	0	1	0	0	0	0	2	35	0	0	16	1	62	0	1	0	0	0	1
ASV_00266	k__Bacteria	p__Proteobacteria	c__Alphaproteobacteria	o__Rickettsiales	f__Pelagibacteraceae	g__	s__	TACGAAGGGACCTAGCGTAGTTCGGAATTACTGGGCTTAAAGAGTTCGTAGGTGGTTAAAATAGTTGATGGTGAAATCCCAAGGCTCAACCTTGGAACTGCCATCAAAACTTTTTAGCTAGAGTATGATAGAGGAAAGTGGAATTTCTAGTGTAGAGGTGAAATTCGTAGATATTAGAAAGAACATCAAATGCGAAGGCAACTTTCTGGATCATTACTGACACTGAGGAACGAAAGCATGGGTAGCGAAGAGG	ASV_00266	1	1	0	111	320	220	108	29	213	10	6	8	31	2	265	68	193	1	2	108	74	223	1	3	1	28	56	165	46	3	2	143	360	45	2	0	13	9	46	111
ASV_00267	k__Bacteria	p__Proteobacteria	c__Gammaproteobacteria	o__Alteromonadales	f__Alteromonadaceae	g__Marinobacter	s__	TACGGAGGGTGCAAGCGTTAATCGGAATTACTGGGCGTAAAGCGCGCGTAGGTGGTTTGATAAGCGAGATGTGAAAGCCCCGGGCTTAACCTGGGAACGGCATTTCGAACTGTCAGGCTAGAGTATGGTAGAGGGTAGTGGAATTTCCTGTGTAGCGGTGAAATGCGTAGATATAGGAAGGAACACCAGTGGCGAAGGCGGCTACCTGGACCAATACTGACACTGAGGTGCGAAAGCGTGGGGAGCAAACAGG	ASV_00267	0	0	0	0	0	1	10	3	0	0	0	0	1309	1044	381	2489	36	0	2	188	0	0	1	1	22	0	0	0	0	0	0	0	0	17	0	0	0	0	0	0
ASV_00268	k__Bacteria	p__Bacteroidetes	c__Flavobacteriia	o__Flavobacteriales	f__[Weeksellaceae]	g__Cloacibacterium	s__	TACGGAGGGTGCAAGCGTTATCCGGATTTATTGGGTTTAAAGGGTCCGTAGGCGGACTTATAAGTCAGTGGTGAAAGCCTGTCGCTTAACGATAGAACTGCCATTGATACTGTAAGTCTTGAGTATATTTGAGGTAGCTGGAATAAGTAGTGTAGCGGTGAAATGCATAGATATTACTTAGAACACCAATTGCGAAGGCAGGTTACCAAGATATAACTGACGCTGAGGGACGAAAGCGTGGGGAGCGAACAGG	ASV_00268	0	0	0	0	0	0	1	0	1	1	0	1	0	0	0	0	1	0	0	0	1	0	0	0	1	0	0	1	1	0	0	1	0	0	1	0	0	0	0	1
ASV_00269	k__Archaea	p__Euryarchaeota	c__Thermoplasmata	o__E2	f__Marine group II	g__	s__	TACCGGCGCCTCAAGTGGTAGTCGCTTTTATTGGGCCTAAAACGTCCGTAGCCGGTCTGGTACATTCGTGGGTAAATCAACCCGCTCAACGGGTTGAATTCTGCGAGCACGGCCAGACTTGGGACCGGGAGAGGTGTGGGGTACTCTCAGGGTAGGGGTAAAATCCTGTCATCCTGAGAGGACCACCTGTTGCGAAGGCGCCACACTAGAACGGATCCGACGGTCAGGGACGAAACCTAGGGGCACGAACCGG	ASV_00269	166	328	264	0	1	0	0	0	0	0	0	0	129	10	0	0	0	268	211	0	0	0	72	313	0	0	0	0	287	523	0	0	0	0	0	55	0	0	0	0
ASV_00270	k__Bacteria	p__Bacteroidetes	c__Flavobacteriia	o__Flavobacteriales	f__NS9	g__	s__	TACGGAGGGTGCAAGCGTTATCCGGATTTATTGGGTTTAAAGGGTCCGCAGGCGGGATTCTAAGTCAGTGGTGAAAGCCTACAGCTTAACTGTAGAACTGCCATTGAAACTGGAATTCTTGAGTGTGGTTGAAGTAGACGGAATATGTCATGTAGCGGTGAAATGCATAGATATGACATAGAACACCAATTGCGTAGGCAGTTTACTAAACCATTACTGACGCTCATGGACGAAAGTGTGGGGAGCGAACAGG	ASV_00270	59	31	129	972	0	0	1	4	2	1	0	0	111	262	80	0	0	1	68	250	0	0	261	188	12	0	0	0	75	2	102	0	0	1	30	289	45	4	0	0
ASV_00272	k__Bacteria	p__SAR406	c__AB16	o__ZA3648c	f__AEGEAN_185	g__	s__	TACGAGGGGGGCAAGCGTTGTCCGGATTTATTGGGCGTAAAGAGTTCGTAGGCTGGTTGGTCAGTCGAAATTGAAATCCCACGGCTTAACCGTGGACCCGGTTTCGATACTGCCAATCTTGAGTGAGGTAGAGGTAAGCGGAATTCCTGGTGTAGCGGTGAAATGCGTAGATATCAGGAGGAACACCAAAGGCGAAGGCAGCTTACTGGACCTATACTGACGCTGAGGAACGAAAGCGTGGGGAGCAAACAGG	ASV_00272	25	104	769	28	0	1	1	2	0	0	0	0	226	68	0	0	1	228	217	0	0	0	161	173	33	0	0	0	13	228	10	0	0	0	328	89	2	0	0	0
ASV_00273	k__Bacteria	p__SAR406	c__AB16	o__ZA3648c	f__AEGEAN_185	g__	s__	TACGAGGGGGGCAAGCGTTATCCGGAATCATTGGGCGTAAAGGGTTCGTAGGCGGACTGATCAGTTGGAATTGAAAGACCACGGCTTAACCGAGGGAACGGTTTCAATACTGTCAGTCTTGAGTGAGGTAGAGGTAAGCGGAATTCCTGGTGTAGCGGTGAAATGCGTAGATATCAGGAGGAACATCAAAGGCGAAGGCAGCTTACTGGGCCTATACTGACGCTGAGGAACGAAAGCGTGGGGAGCAAACAGG	ASV_00273	14	106	168	230	0	0	0	0	0	44	0	13	121	16	0	0	0	51	17	7	0	0	17	90	35	0	0	0	103	211	336	0	0	0	176	274	265	0	0	0
ASV_00274	k__Bacteria	p__Verrucomicrobia	c__Verrucomicrobiae	o__Verrucomicrobiales	f__Verrucomicrobiaceae	g__Rubritalea	s__	TACGAAGGTCCCGAGCGTTATTCGGAATCACTGGGCGTAAAGGGAGCGTAGGCGGCGCGGTAAGTCAGATGTGAAATCTCAGAGCTCAACTCTGAAACTGCATTCGATACTGCCGTGCTAGAGTAATGGAGAGGTAACTGGAATTCTTGGTGTAGCAGTGAAATGCGTAGATATCAAGAGGAAGACCAATGGCGAAAGCAGGTTACTGGACATTCACTGACGCTGAGGCTCGAAGGCTAGGGTAGCGAAAGGG	ASV_00274	7	15	0	242	310	877	262	801	577	158	119	68	116	11	25	96	77	16	0	42	94	1	0	0	0	0	0	0	0	1	764	1	0	41	0	0	0	68	341	28
ASV_00275	k__Bacteria	p__Proteobacteria	c__Gammaproteobacteria	o__Oceanospirillales	f__Oceanospirillaceae	g__Oleibacter	s__	TACGGAGGGTGCAAGCGTTAATCGGAATTACTGGGCGTAAAGCGCGCGTAGGTTGATTGCTAAGCGAGATGTGAAAGCCCCGGGCTTAACCTGGGAACTGCATTTCGAACTGGTCGTCTAGAGTACAGTAGAGGGTGGCGGAATTTCCTGTGTAGCGGTGAAATGCGTAGAGATGGGAAGGAACATCAGTGGCGAAGGCGGCCACCTGGACTGATACTGACACTGAGGTGCGAAAGCGTGGGGAGCAAACAGG	ASV_00275	0	0	1	1	0	0	0	0	0	0	0	0	0	0	0	0	0	0	0	0	0	0	485	930	768	0	17	0	1	0	0	0	0	0	0	0	0	0	0	0
ASV_00276	k__Bacteria	p__Planctomycetes	c__Planctomycetia	o__Planctomycetales	f__Planctomycetaceae	g__Planctomyces	s__	CACGTACTGGGCGAACGTTATTCGGAATCACTGGGCTTAAAGGGTACGTAGGCGGCCAGATTAGTCAGATGTGAAATCCCACGGCTCAACCGTGGAACTGCGTTTGATACTGTCTGGCTTGAGTGAGATAGGGGTGTGTGGAACTTCCGGTGGAGCGGTGAAATGTGTTGAGATCGGAAGGAACGCCGGTGGCGAAAGCGACACACTGGGTCTTTACTGACGCTGAGGTACGAAAGCTAGGGTAGCGAACGGG	ASV_00276	0	176	170	0	0	0	0	0	0	0	0	1	124	0	0	0	0	160	83	0	0	0	78	0	0	0	0	0	67	4	0	0	0	0	75	24	231	0	0	0
ASV_00277	k__Bacteria	p__Proteobacteria	c__Alphaproteobacteria	o__Rickettsiales	f__Pelagibacteraceae	g__	s__	TACGAAGGGACCTAGCGTAGTTCGGAATTACTGGGCTTAAAGAGTACGTAGGTGGTTAAAAAAGTTGGTGGTGAAATCCCAGAGCTCAACTCTGGAACTGCCATCAAAACTTTTTAACTAGAGTATGATAGAGGTAAGCGGAATTTCTAGTGTAGAGGTGAAATTCGTAGATATTAGAAAGAACACCGAATGCGAAGGCAGCTTTCTGGATCATTACTGACACTGAGGTACGAAAGCATGGGTAGCGAAGAGG	ASV_00277	0	0	38	277	20	0	1	41	0	0	5	1	172	13	176	13	0	457	3	71	0	0	1	253	68	2	16	0	27	612	644	0	148	118	41	127	146	84	75	48
ASV_00278	k__Bacteria	p__Proteobacteria	c__Alphaproteobacteria	o__Rickettsiales	f__Pelagibacteraceae	g__	s__	TACGAAGGGACCTAGCGTTGTTCGGAATTACTGGGCTTAAAGCGTTCGTAGGTGGTTGAATAAGTTGGTGGTGAAATCCCAGAGCTTAACTCTGGAACTGCCATCAAAACTTTTCAGCTAGAGTATGATAGAGGAAAGCAGAATTTCTAGTGTAGAGGTGAAATTCGTAGATATTAGAAAGAATACCAATTGCGAAGGCAGCTTTCTGGATCATTACTGACACTGAGGAACGAAAGCATGGGTAGCGAAGAGG	ASV_00278	3	9	20	22	15	10	23	17	36	5	0	0	9	5	56	23	44	3	14	42	44	181	30	20	7	9	16	47	8	28	18	61	47	30	2	12	13	14	56	50
ASV_00279	k__Bacteria	p__Proteobacteria	c__Gammaproteobacteria	o__Alteromonadales	f__Alteromonadaceae	g__Glaciecola	s__	TACGGAGGGTGCAAGCGTTAATCGGAATTACTGGGCGTAAAGCGCACGCAGGCGGTCTGTTAAGCTAGATGTGAAAGCCCCGCGCTCAACGTGGGATGGTCATTTAGAACTGGCAGACTAGAGTTTTGGAGAGGAGAGTGGAATTCCAGGTGTAGCGGTGAAATGCGTAGATATCTGGAGGAACATCAGTGGCGAAGGCGACTCTCTGGTCAATAACTGACGCTCATGTGCGAAAGTGTGGGTAGCGAACGGG	ASV_00279	0	0	0	0	0	0	37	0	58	0	0	0	1	0	0	0	0	0	228	115	102	189	2	1	0	0	0	80	0	1	0	125	0	0	0	0	0	0	0	0
ASV_00280	k__Bacteria	p__Proteobacteria	c__Alphaproteobacteria	o__Rickettsiales	f__Pelagibacteraceae	g__	s__	TACGAAGGGACCTAGCGTAGTTCGGAATTACTGGGCTTAAAGAGCTCGTAGGTGGTTAGAAAAGTTAGTGGTGAAATCCCAAGGCTTAACCTTGGAACTGCCACTAAAACTTTTTAACTAGAGTATGATAGAGGTAAGCGGAATTTCTAGTGTAGAGGTGAAATTCGTAGATATTAGAAAGAACACCAATTGCGAAGGCAGCTTTCTGGATCATTACTGACACTGAGGAGCGAAAGCATGGGTAGCGAAGAGG	ASV_00280	1	4	271	36	0	0	0	0	0	0	0	0	216	74	2	1	0	2	86	38	0	0	137	169	18	1	0	0	81	61	0	0	0	0	61	228	0	3	15	0
ASV_00281	k__Bacteria	p__Bacteroidetes	c__Flavobacteriia	o__Flavobacteriales	f__Flavobacteriaceae	g__Persicivirga	s__xylanidelens	TACGGAGGGTGCAAGCGTTATCCGGAATCATTGGGTTTAAAGGGTCCGTAGGCGGGCTGATAAGTCAGTGGTGAAATGCAGGGGCTTAACTCCGGCACTGCCATTGATACTGTTAGTCTTGAATTATTGTGAAGTGGTTAGAATATGTAGTGTAGCGGTGAAATGCTTAGATATTACATAGAATACCAATTGCGAAGGCAGATCACTAACAATATATTGACGCTGATGGACGAAAGCGTGGGTAGCGAACAGG	ASV_00281	1	0	0	0	0	0	116	4	202	14	1	9	0	0	0	0	0	0	0	0	0	0	0	0	124	0	51	32	0	0	1	1156	39	0	0	0	0	0	0	0
ASV_00282	k__Bacteria	p__Actinobacteria	c__Acidimicrobiia	o__Acidimicrobiales	f__C111	g__	s__	CACGTAGGCACCAAGCGTTATCCGGATTTATTGGGCGTAAAGAGCTCGTAGGCGGTTTGGTAAGTCGGGTGTGAAAACTCTGGGCTCAACCCAGAGAGGCCACTCGATACTGCTATGACTAGAGTACGGTAGGGGAGCGGGGAATTCCTGGTGTAGCGGTGAAATGCGCAGATATCAGGAGGAACACCAGCGGCGAAGGCGCCGCTCTGGGCCGTAACTGACGCTGAGGAGCGAAAGCATGGGTAGCAAACAGG	ASV_00282	0	0	0	0	157	236	86	160	163	88	22	30	0	0	4	4	0	0	0	0	73	303	0	0	0	37	4	83	0	0	1	160	305	35	0	16	0	0	5	97
ASV_00283	k__Bacteria	p__Bacteroidetes	c__Flavobacteriia	o__Flavobacteriales	f__Flavobacteriaceae	g__Polaribacter	s__	TACGGAGGGTCCGAGCGTTATCCGGAATCATTGGGTTTAAAGGGTCCGCAGGCGGTCTATTAAGTCAGAGGTGAAATCCCATAGCTCAACTATGGAACTGCCTTTGATACTGGTTGACTTGAGTCATATGGAAGTAGATAGAATGTGTAGTGTAGCGGTGAAATGCATAGATATTACACAGAATACCGATTGCGAAGGCAGTCTACTACGTATGTACTGACGCTGAGGGACGAAAGCGTGGGGAGCGAACAGG	ASV_00283	1	0	1	189	0	65	68	253	144	5	39	2	0	0	0	60	1	0	0	2	6	164	39	0	1	13	104	339	0	1	0	7	6	2	0	0	0	0	6	95
ASV_00284	k__Bacteria	p__Proteobacteria	c__Gammaproteobacteria	o__Oceanospirillales	f__Alcanivoracaceae	g__Alcanivorax	s__	TACGAAAGGTGCAAGCGTTAATCGGAATTACTGGGCGTAAAGCGCGCGTAGGCGGTTTGCTAAGTCAGATGTGAAAGCCCCGGGCTCAACCTGGGAACTGCATTTGAAACTGGCAGGCTAGAATGCAGTAGAGGGAGGTGGAATTTCCGGTGTAGCGGTGAAATGCGTAGAGATCGGAAGGAACACCAGTGGCGAAGGCGGCCTCCTGGACTGACATTGACGCTGAGGTGCGAAAGCGTGGGGAGCAAACAGG	ASV_00284	0	0	0	0	0	0	0	0	0	0	0	0	0	4	147	1	346	1	0	0	0	0	0	0	1	1	0	0	0	3	0	0	0	22	78	115	76	20	0	123
ASV_00285	k__Bacteria	p__Planctomycetes	c__Planctomycetia	o__Pirellulales	f__Pirellulaceae	g__	s__	CACGAACCGGACAAACGTTATTCGGAATTATTGGGCTTAAAGGGTGTGTAGGCGGTCATGTAGGTGGGGTGTGAAATCCCTCGGCTCAACCGAGGAACTGCGCTCCAAACCACATAACTAGAGGGAGACAGAGGTAAGCGGAACTGATGGTGGAGCGGTGAAATGCGTTGATATCATCAGGAACACCAGTGGCGAAAGCGGCTTACTGGGTCTCTTCTGACGCTGAGACACGAAAGCTAGGGTAGCGAACGGG	ASV_00285	0	481	86	0	0	0	0	0	1	0	0	0	928	0	0	0	0	297	220	0	1	0	0	506	0	0	0	0	421	1202	0	0	0	0	84	23	28	0	1	0
ASV_00286	k__Bacteria	p__Chloroflexi	c__TK17	o__	f__	g__	s__	TACGTAGGTGCCAAACGTTGTCCGGATTTACTGGGTGTAAAGGGCGCGCAGGCGGGTTAACAAGTCATTAATTAAAGTCCATGGCTTAACTGTGGGATGTTGGTGAAACTGTTAATCTTGAGGTTTCTAGAGGAGAGTGGAATTATCGGTGTAGTGGTGGAATACGTAGATATCGATAGGAACACCAGTGGCGAAAGCGACTCTCTGGGGAACACCTGACGCTGAGGCGCGAAAGCATGGGTAGCAAACCGG	ASV_00286	0	4	369	137	0	0	0	0	1	0	1	0	8	16	391	0	1	12	49	118	0	0	0	55	94	37	11	0	0	1	314	0	81	0	0	65	389	55	8	0
ASV_00287	k__Bacteria	p__Acidobacteria	c__Acidobacteria-6	o__iii1-15	f__	g__	s__	TACGGGGGGGGCAAGCGTTGTTCGGATTTACTGGGCGTAAAGGGCTCGTAGGCGGCCATCCAAGTCGGACGTGAAATCCCCAGGCTCAACCTGGGAACTGCGTCCGATACTGGTTGGCTTGAAGTCGGGAGAGGGATGCGGAATTCCAGGTGTAGCGGTGAAATGCGTAGATATCTGGAGGAACACCGGTGGCGAAGGCGGCATCCTGGACCGATCTTGACGCTGAGGAGCGAAAGCTAAGGGAGCGAACGGG	ASV_00287	95	119	204	865	0	0	2	0	0	0	0	0	99	94	0	0	0	280	214	0	0	0	0	24	17	0	0	0	66	153	1	1	0	0	5	8	60	0	0	0
ASV_00288	k__Bacteria	p__Proteobacteria	c__Alphaproteobacteria	o__Rhodobacterales	f__Rhodobacteraceae	g__Loktanella	s__	TACGGAGGGGGTTAGCGTTGTTCGGAATTACTGGGCGTAAAGCGTACGTAGGCGGATTGGAAAGTTGGGGGTGAAATCCCAGGGCTCAACCCTGGAACTGCCTCCAAAACTATCAGTCTAGAGTTCGAGAGAGGTGAGTGGAATTCCAAGTGTAGAGGTGAAATTCGTAGATATTTGGAGGAACACCAGTGGCGAAGGCGGCTCACTGGCTCGATACTGACGCTGAGGTACGAAAGTGTGGGGAGCAAACAGG	ASV_00288	0	0	0	0	0	0	0	0	0	0	1	0	0	0	0	0	0	77	0	0	0	0	1463	811	149	25	11	297	0	0	0	0	0	0	261	767	0	5	0	1
ASV_00289	k__Bacteria	p__Actinobacteria	c__Acidimicrobiia	o__Acidimicrobiales	f__SC3-41	g__	s__	CACGTAGGGAGCAAGCGTTGTCCGGATTTATTGGGCGTAAAGAGCTCGTAGGTGGTTCGGTAAGTCGGATGTGAAAACTCAAGGCTCAACCTTGAGACGCCATCCGATACTGCTGTGACTTGAGTTCGGTAGAGGAGTGTGGAATTCCTGGTGTAGCGGTGAAATGCGCAGATATCAGGAGGAACACCAACAGCGAAGGCAGCACTCTGGGCCGATACTGACACTGAGGAGCGAAAGCATGGGGAGCAAACAGG	ASV_00289	0	0	0	0	417	61	0	1	1	0	0	0	0	49	180	1	12	0	0	31	2	0	0	0	0	7	5	2	0	0	0	0	32	166	0	20	81	89	354	86
ASV_00290	k__Bacteria	p__Planctomycetes	c__Planctomycetia	o__Planctomycetales	f__Planctomycetaceae	g__Planctomyces	s__	TACGAACTGCGCGAACGTTATTCGGAATCACTGGGCTTAAAGGGTGCGTAGGCGGCCTGTTAAGTAGGGTGTGAAATTTGTCGGCTCAACCGGCAAACTGCATTCTAAACTGGCAGGCTTGAGTGAGTCAGGGGTGTGCGGAACTTCCGGTGGAGCGGTGAAATGCGTTGATATCGGAAGGAACGCCGGTGGCGAAAGCGGCACACTGGGGCTTTTCTGACGCTGAGGCACGAAAGCTAGGGGAGCGAACAGG	ASV_00290	0	181	52	84	1	1	0	0	0	0	0	0	48	2	81	0	0	80	111	1	0	0	2	537	0	0	0	0	70	246	3	0	0	0	17	112	63	0	0	3
ASV_00291	k__Bacteria	p__Proteobacteria	c__Betaproteobacteria	o__Nitrosomonadales	f__Nitrosomonadaceae	g__	s__	TACGTAGGGTGCGAGCGTTAATCGGAATTACTGGGCGTAAAGGGTCCGCAGGTTGTTTTGTAAGTCAGATGTGAAAGCCCCGGGCTTAACCTGGGAACTGCGTCTGAAACTACAAGGCTAGAGTATGGCAGAGGGGGGTGGAATTCCGCGTGTAGCAGTGAAATGCGTAGATATGTGGAGGAACACCGATGGCGAAGGCAGCCCCCTGGGTCAATACTGACGCTGAGGGACGAAAGCATGGGGAGCAAACAGG	ASV_00291	0	0	1	657	73	1	1	1	0	0	0	0	144	122	34	0	0	1	0	76	0	0	0	87	86	54	0	0	0	23	294	0	5	88	0	131	170	81	30	1
ASV_00292	k__Bacteria	p__Bacteroidetes	c__Flavobacteriia	o__Flavobacteriales	f__	g__	s__	TACGGAGGGTCCAAGCGTTATCCGGATTTATTGGGTTTAAAGGGTCCGTAGGCGGGTCATTAAGTCAGTGGTGAAATCCTACAGCTCAACTGTAGAACTGCCATTGAAACTGGTGACCTTGAATATAATTGAAGTAGGCGGAATGTGTCATGTAGCGGTGAAATGCTTAGATATGCCACAGAACACCGATTGCGAAGGCAGCTTACTAAGTTATTATTGACGCTGAGGGACGAAAGCGTGGGTAGCGAACAGG	ASV_00292	1	0	0	325	298	315	278	390	512	316	70	146	0	0	71	54	131	0	0	45	0	14	0	0	2	0	0	4	0	0	0	20	197	162	0	16	106	0	57	18
ASV_00293	k__Bacteria	p__Proteobacteria	c__Gammaproteobacteria	o__Pseudomonadales	f__Pseudomonadaceae	g__Pseudomonas	s__	TACAGAGGGTGCAAGCGTTAATCGGAATTACTGGGCGTAAAGCGCGCGTAGGTGGCTAAGTAAGATGGGTGTGAAATCCCCGGGCTCAACCTGGGAACTGCATCCATAACTGCTGAGCTAGAGTACGGTAGAGGGTAGTGGAATTTCCTGTGTAGCGGTGAAATGCGTAGATATAGGAAGGAACACCAGTGGCGAAGGCGACTACCTGGACTGATACTGACACTGAGGTGCGAAAGCGTGGGGAGCAAACAGG	ASV_00293	0	0	0	0	0	0	0	0	0	0	0	0	0	0	0	0	0	2	1	0	1	0	2	0	0	0	0	0	0	0	0	0	0	0	2	0	0	0	0	0
ASV_00294	k__Archaea	p__Crenarchaeota	c__Thaumarchaeota	o__Cenarchaeales	f__Cenarchaeaceae	g__Nitrosopumilus	s__pIVWA5	AACCAGCACCTCAAGTGGTCAGGAGGATTATTGGGCCTAAAGCATCCGTAGCCGGCTCTGTAAGTTTTCGGTTAAATCCATGTGCTCAACGCATGGGCTGCCGAAAATACTGCATAGCTAGGGAGTGGGAGAGGTAGACGGTACTCGGTAGGAAGGGGTAAAATCCTTTGATCTATCGATGACCACCTGTGGCGAAGGCGGTCTACCAGAACACGTTCGACGGTGAGGGATGAAAGCTGGGGGAGCAAACCGG	ASV_00294	166	0	0	0	0	0	0	0	0	0	0	0	0	0	0	1	0	0	0	0	0	0	50	0	0	0	0	0	0	0	0	0	0	0	139	0	0	0	0	0
ASV_00295	k__Bacteria	p__Proteobacteria	c__Alphaproteobacteria	o__Rickettsiales	f__Pelagibacteraceae	g__	s__	TACGAAGGGACCTAGCGTAGTTCGGAATTACTGGGCTTAAAGAGTTCGTAGGTGGTTGAAAAAGTTGGTGGTGAAATCCCAGAGCTTAACTCTGGAACTGCCACCAAAACTTTTCAGCTAGAGTATGATAGAGGAAAGCAGAATTTCTAGTGTAGAGGTGAAATTCGTAGATATTAGAAAGAATACCAACTGCGAAGGCAGCTTTCTGGATCATTACTGACACTGAGGAACGAAAGCATGGGTAGCGAAGAGG	ASV_00295	0	0	0	1	126	51	0	31	3	1	7	0	0	3	27	43	35	0	1	58	82	436	0	0	2	28	20	84	0	0	38	135	335	25	0	2	2	1	34	47
ASV_00296	k__Bacteria	p__Proteobacteria	c__Gammaproteobacteria	o__Oceanospirillales	f__Halomonadaceae	g__Candidatus Portiera	s__	TACGGAGGGATCGAACGTTAATCGGAATTACTGGGCGTAAAGCGCGCGTAGGTGGTTTGTTAAGTGGGATGTGAAAGCCCCGGGCTCAACCTGGGAACTGCATTCCAAACTGACAAACTAGAGTACGATAGAGGGGGGTAGAATTCAGAGTGTAGCGGTGAAATGCGTAGATATTCTGAGGAATACCGGTGGCGAAGGCGGCCCCCTGGATTGATACTGACACTGAGGTGCGAAAGCGTGGGGAGCAAACAGG	ASV_00296	0	0	0	0	377	171	0	98	4	2	15	1	0	0	207	77	8	0	0	12	35	0	0	0	20	0	15	5	0	77	0	82	30	144	0	15	50	222	422	249
ASV_00297	k__Bacteria	p__Proteobacteria	c__Alphaproteobacteria	o__Rickettsiales	f__Pelagibacteraceae	g__	s__	TACGAAGGGACCTAGCGTTGTTCGGAATTACTGGGCTTAAAGAGTTCGTAGGCGGTTGAATAAGTTGGTGGTGAAATCCCAGAGCTTAACTCTGGAACTGCCATCAAAACTTTTCAGCTAGAGTATGATAGAGGAAAGCAGAATTTCTAGTGTAGAGGTGAAATTCGTAGATATTAGAAAGAATACCAATTGCGAAGGCAGCTTTCTGGATCATTACTGACACTGAGGAACGAAAGCATGGGTAGCGAAGAGG	ASV_00297	6	13	22	38	32	17	22	29	38	7	5	1	17	14	116	56	62	6	16	42	67	315	27	43	7	14	34	50	22	23	34	107	105	60	10	23	20	34	61	96
ASV_00298	k__Bacteria	p__Proteobacteria	c__Alphaproteobacteria	o__Rickettsiales	f__Pelagibacteraceae	g__	s__	TACGAAGGGACCTAGCGTAGTTCGGAATTACTGGGCTTAAAGAGTTCGTAGGTGGTTGAAAAAGTTGGTGGTGAAATCCCAGAGCTTAACTCTGGAACTGCCATCAAAACTTTTCAGCTAGAGTATGATAGAGGAAAGCAGAATTTCTAGTGTAGAGGTGAAATTCGTAGATATTAGAAAGAATACCAATTGCGAATTTTTTTTTAATGATACGGCGACCACCGAGATCTACACTGACGACATGGTTCTACAG	ASV_00298	55	70	246	122	82	43	217	165	260	197	86	125	182	138	168	67	68	115	115	192	132	166	165	116	84	75	89	77	40	5	28	25	14	23	32	26	33	59	32	16
ASV_00299	k__Bacteria	p__Actinobacteria	c__Acidimicrobiia	o__Acidimicrobiales	f__TK06	g__	s__	TACGTAGGGCGCAAGCGTTGTCCGGATTTATTGGGCGTAAAGAGCTCGTAGGCGGTTTGGTAAGTCGGGTGTGAAAACTCAGGGCTCAACCCTGAGACGCCACTCGATACTGCCATGACTAGAGTCCGGTAGAGGAGTGTGGAATTCCTAGTGTAGCGGTGAAATGCGCAGATATTAGGAGGAACACCAACAGCGAAGGCAGCACTCTGGGCCGGTACTGACGCTGAGGAGCGAAAGCGTGGGGAGCGAACAGG	ASV_00299	0	164	0	50	83	12	1	0	0	0	0	0	0	88	50	24	0	0	41	81	27	0	0	212	24	3	0	0	29	26	143	0	0	65	0	116	119	96	166	58
ASV_00300	k__Bacteria	p__Planctomycetes	c__Phycisphaerae	o__SHA-43	f__	g__	s__	TACGAAGGGAGCAAGCGTTATTCGGAATCATTGGGCTTAAAGCGCGCGTAGGCGGGAAGATAAGTGTCTTGTGAAATCCCTTGGCTCAACCAAGGAATTGCTCGGCAAACTGTCTTTCTTGAGGCAAATAGGAGTGTATGGAACTCATGGTGGAGCGGTGAAATGCGTAGATATCATGAGGAACACCTGTGGTGAAAACGGTACACTGGGTTTGTCCTGACGCTGAGGTGCGAAAGCGTGGGTAGCGAACGGG	ASV_00300	1	55	0	0	0	0	2	0	0	0	0	0	133	208	0	0	0	9	3	0	1	0	0	17	31	1	1	0	259	154	2	0	0	0	1	100	22	0	7	0
ASV_00301	k__Bacteria	p__Verrucomicrobia	c__[Pedosphaerae]	o__Arctic97B-4	f__	g__	s__	TACGGAGGCCCCAAGCGTTGTTCGGATTTACTGGGCGTAAAGCGTGCGTAGGCGGCATGATAAGTTTGGCGTGAAATCCCCGGGCCTAACCCGGAAATTGCGCTGGAAACTATCAAGCTAGAGGTGTGGAGGGGAGTATGGAATTCCCGGTGTAGCAGTGAAATGCGTAGATATCGGGAGGAACACCAGTGGCGAAGGCGATACTCTGGACACATTCTGACGCTGAGGTACGAAGGCTAGGGGAGCGAAGAGG	ASV_00301	50	56	0	112	5	0	0	0	0	0	0	0	63	0	95	1	0	0	14	7	0	0	215	140	4	0	0	0	182	111	160	0	0	116	0	181	266	55	79	0
ASV_00302	k__Bacteria	p__Proteobacteria	c__Deltaproteobacteria	o__Sva0853	f__SAR324	g__	s__	TACGTAGGGTGCGAGCGTTGTTCGGAATTACTGGGCGTAAAGGGCGCGCAGGCGGAATAGCAAGTCGGAGGTGAAAGCCCGGGGCTCAACCCCGGAGGGTCTTTCGAAACTGCTAATCTAGAGAGGGTCAGGGGCCAGCAGAATTCATGGTGTAGAGGTGAAATTCGTAGATATCATGAGGAATACCGGTGGCGAAAGCGGCTGGCTGGGGCCACTCTGACGCTGAGGCGCGAAAGCGTGGGGAGCAAACAGG	ASV_00302	63	171	257	349	9	0	0	0	0	0	0	0	273	3	50	0	0	4	73	227	0	1	0	352	17	21	0	0	91	66	34	0	0	12	23	46	47	11	0	1
ASV_00303	k__Bacteria	p__Chloroflexi	c__SAR202	o__	f__	g__	s__	TACGTAGGGGGCAAGCGTTGTCCGGATTTATTGGGCGTAAAGGGCGAGTAGGCGGCATGCTAAGTCCCGTGTGAAATCTCCTGGCTTAACTAGGAGCGGTCATGGGAAACTGGCAAGCTTGAGGACATCAGAGGAGAGCGGAATTCCCGGAGTAGTGGTGAAATGCGTAGATACCGGGAGGAACACCAGAGGCGAAAGCGGCTCTCTGGGATGCACCTGACGCTGAGGCGCGAAAGCATGGGTAGCAAACCGG	ASV_00303	0	40	357	15	0	0	0	0	1	0	0	0	1	72	0	0	0	15	180	0	0	1	0	0	0	0	0	0	23	123	0	0	0	0	8	17	54	0	0	0
ASV_00304	k__Bacteria	p__Chloroflexi	c__TK17	o__	f__	g__	s__	TACGTAGGTGGCAAACGTTGTCCGGATTCACTGGGCGTAAAGCGCGCGCAGGCGGGCTGATCAGTCTGGGGTGAAATCTCTCGGCTCAACCGAGAGAGGCCCTCAGATACTGTCAGCCTTGAGGTGCCTAGAGGAGAGTGGAATTCAGGGTGTAGTGGTGGAATGCGTAGATATCCTGAGGAACACCAGTGGCGAAGGCGACTCTCTGGGGGCATTCTGACGCTGAGGCGCGAAAGCGTGGGGAGCGAACCGG	ASV_00304	2	129	202	675	0	0	0	0	0	0	0	0	9	51	6	1	0	3	154	48	0	0	0	437	64	0	0	0	74	195	16	0	0	0	0	76	4	0	0	0
ASV_00305	k__Bacteria	p__SAR406	c__AB16	o__Arctic96B-7	f__A714017	g__ZA3312c	s__	TACGAGGGGTCCTAGCGTTGTCCGGATTTACTGGGCGTAAAGGGTACGTAGGCGTTTTAATAAGTTATATGTTAAATATCTTAGCTTAACTAAGAAAGTGCATATAAAACTGTTAAAATAGAGTTTGAGAGAGGAACGCAGAATTCATGGTGGAGCGGTGACATGCGTAGATATCATGAGGAAAGTCAAATGCGAAGGCAGCCTTCTGGCTCAAAACTGACGCTGAGGTACGAAAGCGTGGGGAGCGAACAGG	ASV_00305	57	38	387	8	1	0	0	0	1	0	0	1	192	11	0	0	0	208	29	0	0	0	69	22	1	0	0	0	58	234	17	0	0	0	148	3	17	1	1	0
ASV_00306	k__Bacteria	p__Proteobacteria	c__Alphaproteobacteria	o__Sphingomonadales	f__Sphingomonadaceae	g__Sphingomonas	s__yabuuchiae	TACGGAGGGGGCTAGCGTTGTTCGGAATTACTGGGCGTAAAGCGCACGTAGGCGGCTTTGTAAGTCAGAGGTGAAAGCCTGGAGCTCAACTCCAGAACTGCCTTTGAGACTGCATCGCTTGAATCCAGGAGAGGTCAGTGGAATTCCGAGTGTAGAGGTGAAATTCGTAGATATTCGGAAGAACACCAGTGGCGAAGGCGGCTGACTGGACTGGTATTGACGCTGAGGTGCGAAAGCGTGGGGAGCAAACAGG	ASV_00306	231	1053	3	445	0	243	68	71	124	2	14	3	7	0	0	0	0	0	2	0	0	0	2	0	0	0	0	0	0	0	0	0	0	1	0	0	0	0	1	0
ASV_00307	k__Bacteria	p__Proteobacteria	c__Alphaproteobacteria	o__	f__	g__	s__	TACGGAGGGGGCAAGCGTTGTTCGGAATTACTGGGCGTAAAGGGCACGTAGGCGGCGATGCGGGTCAGGTGTGAAAGCCCCGGGCTTAACCTGGGAACTGCACTTGAAACTGCATTGCTAGAGGACGGAAGAGGAGAATGGAATTCCCAGTGTAGAGGTGAAATTCGTAGATATTGGGAAGAACACCAGTGGCGAAGGCGATTCTCTGGTCCGTATCTGACGCTGAGGTGCGAAAGCGTGGGGAGCAAACAGG	ASV_00307	17	70	275	580	11	1	0	1	0	0	0	0	2	20	54	1	1	39	0	281	0	0	0	0	22	0	0	0	12	137	0	0	0	44	0	132	66	37	55	0
ASV_00308	k__Bacteria	p__Proteobacteria	c__Gammaproteobacteria	o__Thiotrichales	f__Piscirickettsiaceae	g__	s__	TACGGATGGTGCGAGCGTTAATCGGAATTACTGGGCGTAAAGCGCGCGTAGGCTGTTTTATAAGTCGGATGTGAAATCCCCGGGCTCAACCTGGGAACTGCATCCGAAACTATTTAACTAGAGTATGGGAGAGGTAAGTAGAATTTCCGGTGTAGCGGTGAAATGCGTAGATATCGGAAGGAATACCAGTGGCGAAGGCGGCTTACTGGACCAATACTGACGCTGAGGTGCGAAAGCGTGGGGAGCGAACAGG	ASV_00308	453	0	0	1	0	0	0	0	0	1	0	0	2	46	0	0	0	195	0	0	1	0	337	0	1	0	0	0	219	0	1	0	0	0	87	0	0	0	0	0
ASV_00309	k__Bacteria	p__Chloroflexi	c__SAR202	o__	f__	g__	s__	TACGTAGGTCACAAACGTTGTCCGGAATTATTGGGCGTAAAGGGTCCGTAGGCGGTTCGGTAAGTCTCCTGTGAAATCTTCAGGCTCAACTTGAAGAGGTCGGGGGATACTGCTGAACTTGAGACAGACAGAGGCAAATGGAATTCCCGGTGTAGTGGTGAAATGCGTAGATATCGGGAGGAACACCAGTGGCGAAAGCGGTTTGCTGGGTCTGTTCTGACGCTGAGGGACGAAAGCGTGGGTAGCAAACCGG	ASV_00309	157	85	261	10	0	0	0	0	1	0	0	0	79	22	3	0	0	1	7	0	0	0	872	17	0	0	2	0	1	134	0	0	0	1	96	22	95	0	2	1
ASV_00310	k__Bacteria	p__Proteobacteria	c__Alphaproteobacteria	o__Rickettsiales	f__Pelagibacteraceae	g__	s__	TACGAAGGGACCTAGCGTAGTTCGGAATTACTGGGCTTAAAGAGCTCGTAGGTGGTTAGAAAAGTTGATGGTGAAATCCCAAGGCTCAACCTTGGAACTGCCATCAAAACTTTTTAGCTAGAGTGTGATAGAGGAAAGTGGAATTTCTAGTGTAGAGGTGAAATTCGTAGATATTAGAAAGAACACCAAATGCGAAGGCAACTTTCTGGGTCACAACTGACACTGAGGAGCGAAAGCATGGGTAGCGAAGAGG	ASV_00310	0	149	0	51	122	20	116	38	245	130	14	47	0	113	191	58	85	13	49	101	3	0	0	0	0	6	33	27	0	28	56	90	24	259	0	52	3	12	6	66
ASV_00311	k__Bacteria	p__Proteobacteria	c__Betaproteobacteria	o__Methylophilales	f__Methylophilaceae	g__	s__	TACGTAGGGTGCAAGCGTTAATCGGAATTACTGGGCGTAAAGGGTGCGCAGGCGGTCTTATAAGTCAGATGTGAAATCCCCGAGCTCAACTTGGGAACTGCGTTTGAAACTGTAAGACTAGAGTGTGTCAGAGGGGGGTAGAATTCCATGTGTAGCAGTGAAATGCGTAGATATGTGGAGGAATACCAATGGCGAAGGCAACCCCCTGGGATAACACTGACGCTCATGCACGAAAGCGTGGGGAGCAAACAGG	ASV_00311	0	0	0	0	0	59	105	91	203	33	8	18	0	0	14	34	0	0	0	0	54	43	0	0	0	0	7	46	0	0	0	2	20	33	0	0	0	0	59	1
ASV_00312	k__Bacteria	p__Chloroflexi	c__SAR202	o__	f__	g__	s__	TACGTAGGTCACAAATGTTATCCGGAATTATTGGGCGTAAAGGGTCCGTAGGCGGTTAGGTAAGTCTCCTGTGAAATCTTCAGGCTCAACTTGAAGAGGTCGGGGGATACTGCTTGACTTGAGACAGACAGAGGCAAATGGAATTCCCGGTGTAGTGGTGAAATGCGTAGATATCGGGAGGAACACCAGTGGCGAAAGCGGTTTGCTGGGTCTGTTCTGACGCTGAGGGACGAAAGCGTGGGTAGCAAACCGG	ASV_00312	35	176	0	1	0	0	0	1	0	0	0	0	37	15	0	0	0	5	0	0	0	0	40	0	29	0	0	0	68	227	1	0	0	0	136	241	6	0	0	0
ASV_00313	k__Bacteria	p__PAUC34f	c__	o__	f__	g__	s__	TACGTGGGGAGCAAGCGTTGTTCGGATTTACTGGGCGTAAAGAGCTCGTAGGTGGATGTGTAAGTCGGATGTGAAATCCTCTGGCTCAACCAGAGAACTGCACCCGAAACTGCACATCTTGAGTCCAGCAGAGGGAATCGGAATCAAGGGTGTAGCGGTGAAATGCGTAGAGATCCTTGAGAACACCAGTGGCGAAGGCGGATTCCTGGGCTGGCACTGACACTGAGGAGCGAAAGCGTGGGTAGCGAACAGG	ASV_00313	0	0	10	218	0	1	2	1	0	0	0	0	247	106	0	0	0	12	30	0	0	0	3	104	0	0	0	0	0	1	165	1	1	0	21	8	55	0	0	0
ASV_00314	k__Bacteria	p__Proteobacteria	c__Alphaproteobacteria	o__Rickettsiales	f__Pelagibacteraceae	g__	s__	TACGAAGGGACCTAGCGTAGTTCGGAATTACTGGGCTTAAAGAGCTCGTAGGTGGTTAAAAAAGTTGATGGTGAAATCCCAAGGCTTAACCTTGGAACTGCCATCAAAACTTTTTAGCTAGAGTGTGATAGAGGTAAGTGGAATTTCTAGTGTAGAGGTGAAATTCGTAGATATTAGAAAGAACACCAAATGCGAAGGCAACTTACTGGGTCACTACTGACACTGAGGAGCGAAAGCATGGGTAGCGAAGAGG	ASV_00314	110	168	41	4	1	0	42	8	76	1	0	0	1	33	1	20	51	142	103	47	18	0	472	391	3	0	19	15	69	40	27	2	31	72	53	165	1	0	104	1
ASV_00315	k__Bacteria	p__Proteobacteria	c__Alphaproteobacteria	o__Rickettsiales	f__Pelagibacteraceae	g__	s__	TACGAAGGGACCTAGCGTAGTTCGGAATTACTGGGCTTAAAGAGCTCGTAGGTGGTTAGAAAAGTTAGTGGTGAAATCCCAAGGCTTAACCTTGGAACTGCCATTAAAACTTTCTAACTAGAGTATGATAGAGGTAAGCGGAATTTCTAGTGTAGAGGTGAAATTCGTAGATATTAGAAAGAACACCAATTGCGAAGGCAGCTTTCTGGATCATTACTGACACTGAGGAGCGAAAGCATGGGTAGCGAAGAGG	ASV_00315	7	49	0	427	0	0	0	1	0	0	0	0	112	12	0	0	0	43	1	0	0	0	7	41	50	0	0	0	143	416	47	0	0	1	4	88	84	0	0	0
ASV_00317	k__Bacteria	p__SAR406	c__AB16	o__ZA3648c	f__AEGEAN_185	g__	s__	TACGAGGGGGGCAAGCGTTATCCGGAATCATTGGGCGTAAAGGGTTCGTAGGCGGACTGATCAGTTGGAATTGAAAGACCACGGCTTAACCGGGGGAACGGTTTCAATACTGTCAGTCTTGAGTGAGGTAGAGGTAAGCGGAATTCCTGGTGTAGCGGTGAAATGCGTAGATATCAGGAGGAACATCAAAGGCGAAGGCAGCTTACTGGGCCTATACTGACGCTGAGGAACGAAAGCGTGGGGAGCAAACAGG	ASV_00317	5	124	137	194	0	0	1	1	0	0	0	0	105	141	6	0	0	2	151	8	0	0	154	11	5	0	0	0	130	1	135	0	0	1	65	194	52	0	0	0
ASV_00318	k__Bacteria	p__Chloroflexi	c__SAR202	o__	f__	g__	s__	TACGTAGGGGGCGAGCGTTGTCCGGATTTATTGGGCGTAAAGGGAGCGCAGGTGGCTAAGTTCGTCGATAGTGTAAGCTCCAGGCTTAACTTGGAGAGGTCTATCGATACTGCTTGGCTTGAGGGCGGTAGAGGAGCACGGAATTCCAGGTGTAGTGGTGAAATGCGTAGATATCTGGAGGAACACCAGTGGCGAAAGCGGTGCTCTGGGCCGTCCCTGACACTCAGGCTCGAAAGCGTGGGGAGCGAACAGG	ASV_00318	0	78	20	580	0	3	0	0	0	0	0	0	0	8	204	0	0	0	106	159	0	0	0	0	33	1	0	0	0	1	55	0	0	299	0	1	116	0	0	0
ASV_00319	k__Bacteria	p__Proteobacteria	c__Alphaproteobacteria	o__BD7-3	f__	g__	s__	TACGAATGGAGCAAGCGTTGTTCGGAATCACTGGGCTTAAAGCGTGCGCAGGCGGACAAGGAAGTCAGAAGTGAAATCCCAGGGCTCAACCCTGGAACTGCTTTTGAAACTCCTTGTCTAGAATCCGGGAGAGGTCAGTAGAATTCCCAGTGTAGAGGTGAAATTCGCAGATATTGGGAGGAATACCAGTGGCGTAGGCGACTGACTGGACCGGTATTGACGCTCAGGCACGAAAGCATGGGGAGCAAACAGG	ASV_00319	0	0	0	0	0	0	0	0	1	0	0	0	0	0	1	0	0	0	0	0	0	0	42	80	251	40	0	12	0	0	0	0	0	0	623	0	0	0	0	0
ASV_00320	k__Bacteria	p__Acidobacteria	c__Acidobacteria-6	o__iii1-15	f__	g__	s__	TACGGGGGGGGCAAGCGTTGTTCGGAATTACTGGGCGTAAAGGGCTCGTAGGCGGCCTGCGTAGTCGGACGTGAAATCCCCAGGCTCAACCTGGGAACTGCGTCCGATACTGGTAGGCTTGAAGTCGGGAGAGGGATGTGGAATTCCAGGTGTAGCGGTGAAATGCGTAGATATCTGGAGGAACACCGGTGGCGAAGGCGGCATCCTGGACCGATCTTGACGCTGAGGAGCGAAAGCTAGGGTAGCAAACGGG	ASV_00320	0	313	33	309	0	0	0	1	0	0	0	0	352	175	0	0	0	50	94	135	0	0	0	367	101	0	0	0	36	55	31	0	0	0	0	84	27	3	0	0
ASV_00321	k__Bacteria	p__Proteobacteria	c__Alphaproteobacteria	o__Rhodobacterales	f__Rhodobacteraceae	g__Octadecabacter	s__	TACGGAGGGGGTTAGCGTTGTTCGGAATTACTGGGCGTAAAGCGCACGTAGGCGGATTAGAAAGTTAGAGGTGAAATCCCAGGGCTCAACCCTGGAACTGCCTTTAAAACTCCTAGTCTTGAGTTCGAGAGAGGTGAGTGGAATTCCAAGTGTAGAGGTGAAATTCGTAGATATTTGGAGGAACACCAGTGGCGAAGGCGGCTCACTGGCTCGATACTGACGCTGAGGTGCGAAAGTGTGGGGAGCAAACAGG	ASV_00321	0	0	0	24	0	50	47	112	95	34	17	16	1	0	1	0	76	3	0	1	155	322	0	0	0	0	18	147	0	45	1	180	7	0	0	0	1	0	29	0
ASV_00322	k__Bacteria	p__Proteobacteria	c__Gammaproteobacteria	o__Alteromonadales	f__HTCC2188	g__HTCC	s__	TACGGAGGGTGCAAGCGTTAATCGGAATTACTGGGCGTAAAGCGCGCGTAGGCGGTTTGGTAAGTTGGATGTGAAAGCCCAGGGCTCAACCTTGGAACTGCATTCAAAACTGCCAGGCTAGAGTACGGTAGAGGGAGGTAGAATTCCACGTGTAGCGGTGAAATGCGTAGAGATGTGGAGGAATACCAGTGGCGAAGGCGGCCTCCTGGATCGATACTGACGCTGAGGTGCGAAAGCGTGGGGAGCAAACAGG	ASV_00322	0	72	154	221	0	0	0	1	0	0	0	0	133	125	0	0	0	0	662	0	0	1	0	366	67	0	0	0	103	123	10	0	0	0	12	3	140	10	1	0
ASV_00323	k__Bacteria	p__Proteobacteria	c__Gammaproteobacteria	o__Alteromonadales	f__HTCC2188	g__HTCC	s__	TACGGAGGGTGCAAGCGTTAATCGGAATTACTGGGCGTAAAGCGCGCGTAGGCGGTTTGATTAGTTGGATGTGAAAGCCCAGGGCTCAACCTTGGAACTGCATCCAAAACTGTCAGGCTAGAGTACGGTAGAGGGAGGTAGAATTCCATGTGTAGCGGTGAAATGCGTAGAGATGTGGAGGAATACCAGTGGCGAAGGCGGCCTCCTGGATCGATACTGACGCTGAGGTGCGAAAGCGTGGGGAGCAAACAGG	ASV_00323	0	105	79	434	97	1	0	1	0	0	0	0	149	52	55	0	0	0	46	80	0	0	0	679	52	22	0	0	0	0	0	0	0	18	0	178	20	0	0	0
ASV_00324	k__Bacteria	p__Bacteroidetes	c__Flavobacteriia	o__Flavobacteriales	f__Flavobacteriaceae	g__Leeuwenhoekiella	s__	TACGGAGGGTGCAAGCGTTATCCGGAATCATTGGGTTTAAAGGGTCCGTAGGTGGGCCAATCAGTCAGTGGTGAAAGTCTGCAGCTCAACTGTAGAACTGCCATTGATACTGTTGGCCTTGAATTGTTATGAAGTAGCTAGAATATGTAGTGTAGCGGTGAAATGCATAGATATTACATAGAATACCGATTGCGAAGGCAGGCTACTAATAATTGATTGACACTGATGGACGAAAGCGTGGGGAGCGAACAGG	ASV_00324	136	0	1589	0	0	0	0	0	2	0	0	0	0	0	0	24	0	2	0	0	0	0	0	0	12	1	2	0	0	0	0	0	0	0	1045	0	1365	6	0	1
ASV_00325	k__Bacteria	p__Proteobacteria	c__Gammaproteobacteria	o__HTCC2188	f__HTCC2089	g__	s__	TACGGAGGGTACGAACGTTAATCGGAATTACTGGGCGTAAAGCGCGCGTAGGCGGTTTGATAAGTGGGATGTGAAAGCCCCGGGCTCAACCTGGGAACTGCATTCCAAACTGTCAAACTAGAGTGTGGTAGAGGGCGGTAGAATTTCCTGTGTAGCGGTGAAATGCGTAGATATAGGAAGGAATACCGATGGCGAAGGCAGCCGCCTGGACCAACACTGACGCTGAGGTGCGAAAGCGTGGGGAGCAAACAGG	ASV_00325	0	0	0	0	0	11	3	0	5	0	0	0	0	0	0	1	2	0	0	8	38	13	0	0	0	0	1	13	0	1	0	68	70	123	0	0	1	0	157	380
ASV_00326	k__Bacteria	p__TM7	c__TM7-3	o__EW055	f__	g__	s__	TACGTAGGGTGCAAGCATTATCCGGAGTGACTGGGCGTAAAGAGTTGCGTAGGTGGTCAGTAAAGTGAATAGTGAAATCTGGTGGCTCAACCATACAGGCTATTATTCAAACTCACTGACTCGAGAATGGTAGAGGTAACTGGAATTTCTAGTGTAGGAGTGAAATCCGTAGATATTAGAAGGAACACCAATGGCGTAGGCAGGTTACTGGACCATTTCTGACACTGAGGCACGAAAGCGTGGGGAGCGAACCGG	ASV_00326	0	0	0	0	0	0	0	0	0	0	0	0	0	0	0	0	0	0	0	0	0	0	0	0	0	0	0	0	0	0	0	0	0	0	0	0	0	0	0	0
ASV_00328	k__Bacteria	p__Proteobacteria	c__Alphaproteobacteria	o__Rhodobacterales	f__Rhodobacteraceae	g__Phaeobacter	s__	TACGGAGGGGGCTAGCGTTGTTCGGAATTACTGGGCGTAAAGCGTACGTAGGCGGATCAGAAAGTATGGGGTGAAATCCCAGGGCTTAACCCTGGAACTGCCTCATAAACTCCTGGTCTTGAGTTCGAGAGAGGTGAGTGGAATTCCAAGTGTAGAGGTGAAATTCGTAGATATTTGGAGGAACACCAGTGGCGAAGGCGGCTCACTGGCTCGATACTGACGCTGAGGTACGAAAGTGTGGGGAGCAAACAGG	ASV_00328	1	0	1	0	0	0	21	109	53	7	11	3	0	0	0	1	0	0	1	0	5	0	0	0	0	0	0	0	1	1	0	0	0	38	0	0	0	0	1	0
ASV_00329	k__Bacteria	p__Proteobacteria	c__Alphaproteobacteria	o__Rickettsiales	f__Pelagibacteraceae	g__	s__	TACGAAGGGACCTAGCGTAGTTCGGAATTACTGGGCTTAAAGAGTTCGTAGGTGGTTAAAAAAGTTGATGGTGAAATCCCAAGGCTCAACCTTGGAACTGCCATCAAAACTTTTTAGCTAGAGTATGATAGGGGAAAGTGGAATTTCTAGTGTAGAGGTGAAATTCGTAGATATTAGAAAGAACATCAAAAGCGAAGGCAACTTTCTGGATCATTACTGACACTGAGGAACGAAAGCATGGGTAGCGAAGAGG	ASV_00329	0	2	1	0	132	32	76	19	107	62	5	28	0	2	119	59	177	1	1	26	130	179	0	0	10	9	46	39	1	1	2	32	234	149	0	1	1	0	0	75
ASV_00330	k__Bacteria	p__SAR406	c__AB16	o__Arctic96B-7	f__A714017	g__ZA3312c	s__	TACGAGGGGTCCTAGCGTTGTCCGGATTTACTGGGCGTAAAGGGTACGTAGGCGTTTTAATAAGTTATATGTTAAATATCTTGGCTTAACCAAGAAAGTGCATATAAAACTGTTAAAATAGAGTTTGAGAGAGGAACGCAGAATTCATGGTGGAGCGGTGACATGCGTAGATATCATGAGGAAAGTCAAATGCGAAGGCAGCCTTCTGGCTCAAAACTGACGCTGAGGTACGAAAGCGTGGGGAGCGAACAGG	ASV_00330	19	46	100	26	1	0	1	0	0	0	0	0	27	48	57	1	0	17	72	122	1	1	7	143	11	0	0	0	9	82	45	0	0	1	89	192	79	151	18	0
ASV_00331	k__Archaea	p__[Parvarchaeota]	c__[Parvarchaea]	o__WCHD3-30	f__	g__	s__	TACCGGCAGTTCGAGTGGCATCCACTTTTATTGGGTCTAAAACATCCGTAGCTTGCTGTGTAAGTCTTTTGTGAAATCTCACGTCTCAAGCGTGAGGCTTGCAGAAGATACTGCACAGCTAGAGACCGGTAGGCGTAAGGAGTACACCCAAGGTAGTGGTAAAATATGTTAATCTTGGGTGGACTAACAATTTAGCGAAGGCACCTTACGAGGACGGATCTGACAGTCAGGGATGAAGGCCAGGGGCGCAAAACGG	ASV_00331	0	207	295	244	0	0	0	1	0	0	0	0	26	120	1	0	0	0	187	50	0	0	0	424	22	0	0	0	51	481	98	0	1	1	0	10	54	1	0	0
ASV_00332	k__Bacteria	p__Bacteroidetes	c__Flavobacteriia	o__Flavobacteriales	f__Flavobacteriaceae	g__Polaribacter	s__	TACGGAGGGTCCGAGCGTTATCCGGAATCATTGGGTTTAAAGGGTCCGCAGGCGGTCAATTAAGTCAGAGGTGAAATACCATAGCTCAACTATGGAACTGCCTTTGATACTGGTTGACTTGAGTCATATGGAAGTAGATAGAATGTGTAGTGTAGCGGTGAAATGCATAGAGATTACACAGAATACCGATTGCGAAGGCAGTCTACTACGTATGTACTGACGCTGAGGGACGAAAGCGTGGGGAGCGAACAGG	ASV_00332	0	0	0	0	63	1296	859	609	1643	472	121	215	0	0	0	17	104	0	2	0	0	90	0	0	0	33	35	88	0	1	1	190	0	160	0	0	39	0	0	0
ASV_00334	k__Archaea	p__Euryarchaeota	c__Thermoplasmata	o__E2	f__Marine group II	g__	s__	TACCGGCAGCTCGAGTGGTCGTCGCTTTTATTGGGCCTAAAACGTCCGTAGCCTGTTCAGTAAACCCGTGGGTAAATCAACCAGCTTAACTGGTTGAATTCTGCGGAGACTGCTGGACTAGGGACCGGGAGAGGTATGAGGTACTCTCAGGGTAGGGGTAAAATCCTGTCATCCTGAGAGGACCACCTGTTGCGAAGGCGTCATACTGGAACGGATCCGACGGTCAGGGACGAAGCCTAGGGGCACGAACCGG	ASV_00334	53	0	0	36	12	0	0	0	0	0	0	0	1	0	154	1	0	0	0	21	1	0	0	0	0	69	0	8	0	1	0	0	146	191	51	2	35	77	33	0
ASV_00336	k__Bacteria	p__Firmicutes	c__Bacilli	o__Bacillales	f__Staphylococcaceae	g__Staphylococcus	s__	TACGTAGGTGGCAAGCGTTATCCGGAATTATTGGGCGTAAAGCGCGCGTAGGCGGTTTTTTAAGTCTGATGTGAAAGCCCACGGCTCAACCGTGGAGGGTCATTGGAAACTGGAAAACTTGAGTGCAGAAGAGGAAAGTGGAATTCCATGTGTAGCGGTGAAATGCGCAGAGATATGGAGGAACACCAGTGGCGAAGGCGACTTTCTGGTCTGTAACTGACGCTGATGTGCGAAAGCGTGGGGATCAAACAGG	ASV_00336	0	102	0	0	0	16	7	0	15	0	0	0	0	0	37	9	3	57	4	28	100	0	0	0	0	0	1	6	0	0	239	142	0	0	35	42	17	0	0	0
ASV_00337	k__Bacteria	p__Proteobacteria	c__Alphaproteobacteria	o__Rickettsiales	f__Pelagibacteraceae	g__	s__	TACGAAGGGACCTAGCGTAGTTCGGAATTACTGGGCTTAAAGAGCTCGTAGGTGGTTAAAAAAGTTGATGGTGAAATCCCAAGGCTCAACCTTGGAACTGCCATCAAAACTTTTTAGCTAGAGTGTGACAGAGGTAAGTGGAATTTCTAGTGTAGAGGTGAAATTCGTAGATATTAGAAAGAACACCAAATGCGAAGGCAACTTACTGGGTCACTACTGACACTGAGGAGCGAAAGCATGGGTAGCGAAGAGG	ASV_00337	0	0	0	111	0	26	125	2	284	13	6	12	2	7	314	44	110	0	68	63	15	167	1	0	23	1	21	26	0	115	179	96	70	65	0	0	22	9	19	94
ASV_00338	k__Archaea	p__Crenarchaeota	c__Thaumarchaeota	o__Cenarchaeales	f__Cenarchaeaceae	g__Nitrosopumilus	s__pIVWA5	AACCAGCACCTCAAGTGGTCAGGAGGATTATTGGGCCTAAAGCATCCGTAGCCGGCTCTGTAAGTTTTCGGTTAAATCCATGTGCTCAACGCATGGGCTGCCGAAAATACTGCATAGCTAGGGAGTGGGAGAGGTAGACGGTACTCAGTAGGAAGGGGTAAAATCCTTTGATCTATTGATGACCACCTGTGGCGAAGGCGGTCTACCAGAACACGTTCGACGGTGAGGGATGAAAGCTGGGGGAGCAAACCGG	ASV_00338	291	3	1	0	1	0	0	0	0	0	0	0	0	0	0	1	0	21	0	0	0	0	1	0	0	0	0	0	43	0	0	0	0	0	100	0	0	0	0	0
ASV_00339	k__Bacteria	p__Proteobacteria	c__Deltaproteobacteria	o__Desulfobacterales	f__Nitrospinaceae	g__Nitrospina	s__	TACGGAGGGGGCAAGCGTTGTTCGGAATTATTGGGCGTAAAGAGTATGTAGGCGGCTAAATAAGTCAGACGTGCAAGCCCGTGGCTCAACCACGGAATTGCGTTTGAAACTGTATAGCTTGAGTACAGGAGAGGAAAGCGGAATTCCCAGTGTAGCGGTGAAATGCATTGATATTGGGAAGAACATCTGTGGCGAAGGCGGCTTTCTGGTCTGTTACTGACGCTGAGATACGAAAGCCAGGGGAGCAAAGGGG	ASV_00339	206	74	317	76	0	0	1	0	0	0	0	0	77	64	0	1	1	0	0	64	0	0	13	155	5	0	0	0	59	97	89	1	0	1	237	3	12	2	0	0
ASV_00340	k__Archaea	p__Euryarchaeota	c__Halobacteria	o__Halobacteriales	f__Halobacteriaceae	g__Halorientalis	s__regularis	TACCGGCAGCTCGAGTGATGATCACTATTATTGGGCCTAAAGCGTCCGTAGCCGGTCAAACAAGTCCTTCGGTAAATCCACCCGCTTAACGGGTGGGCTCTCGAGGGAAACTGCTTGACTTGGGGCCGGGAGATCTGAGGGGTACGTCTGGGGTAGGGGTGAAATCCTGTAATCCTAGACGGACCATCGGTGGCGAAAGCGCCTCAGAAGAACGGACCCGACGGTCAGGGACGAAAGCTAGGGTCTCGAACCGG	ASV_00340	0	147	144	24	0	0	0	0	1	0	0	0	0	22	0	0	0	14	67	0	0	0	0	171	0	0	0	0	0	1	0	0	0	0	36	60	21	0	0	0
ASV_00341	k__Bacteria	p__Chloroflexi	c__SAR202	o__	f__	g__	s__	TACGTAGGTGGCAAACGTTGTCCGGAATTACTGGGCGTAAAGGGCCCGTAGGTGGTCTGCTAAGTTGTTTGTGAAATCTCCCGGCTCAACCGGGAGAGGTCGAGCAAAACTGGCAGACTTGAGGGTATCAGAGGAAGACGGAATTACCGGTGTAGTGGTGAAATGCGTAGATATCGGTAGGAACACCAGTGGCGAAAGCGGTCTTCTGGGATACATCTGACACTGAGGGGCGAAAGCGTGGGGAGCAAACCGG	ASV_00341	28	74	0	0	0	0	0	0	0	0	0	0	107	0	0	0	0	73	1	0	0	0	0	113	0	0	0	0	153	37	0	0	0	0	164	311	0	0	0	0
ASV_00342	k__Archaea	p__Euryarchaeota	c__Thermoplasmata	o__E2	f__Marine group II	g__	s__	TACCGGCAGCTCAAGTGGTCGTCGCTTTTATTGGGCCTAAAACGTCCGTAGCCTGTTTGGTAAATCTGTGGGTAAATCAACCAGCTTAACTGGTTGAATTCTGCAGAGACTGCCAGACTAGGGACCGGGAGAGGTGTGGGGTACTCTAGGGGTAGGGGTAAAATCCTGTCATCCTTAGAGGACCACCAGTTGCGAAGGCGCCACACTGGAACGGATCCGACGGTCAGGGACGAAGCCTAGGGGCACGAACCGG	ASV_00342	0	0	0	0	10	11	5	0	3	1	0	2	0	0	2	75	118	0	0	0	19	0	0	0	0	0	5	0	0	0	0	42	59	12	0	0	0	1	95	200
ASV_00343	k__Bacteria	p__Proteobacteria	c__Alphaproteobacteria	o__Rhodobacterales	f__Rhodobacteraceae	g__Sulfitobacter	s__japonica	TACGGAGGGGGTTAGCGTTGTTCGGAATTACTGGGCGTAAAGCGTACGTAGGCGGATCAGAAAGTAGGGGGTGAAATCCCGAGGCTCAACCTCGGAACTGCCTCCTAAACTCCTGGTCTTGAGTTCGAGAGAGGTGAGTGGAATTCCAAGTGTAGAGGTGAAATTCGTAGATATTTGGAGGAACACCAGTGGCGAAGGCGGCTCACTGGCTCGATACTGACGCTGAGGTACGAAAGTGTGGGGAGCAAACAGG	ASV_00343	0	0	0	0	0	0	1	0	0	0	0	0	574	3	369	265	610	0	0	32	0	0	0	0	0	0	0	0	0	2	0	0	0	2	3	0	0	0	1	0
ASV_00344	k__Bacteria	p__Gemmatimonadetes	c__Gemm-2	o__	f__	g__	s__	TACGGGGGGCGCAAGCGTTGTTCGGAATTACTGGGCGTAAAGGGCAGGTAGGTGGTTTGTTAAGTCGTTTGTGAAAATCCGGGGCTCAACCCCGCGAAATGCAGGCGAAACTGGCAGACTAGAGACCGGTAGAGGCTAGTGGAATTCCTGGTGTAGCGGTGGAATGCGTAGATATCAGGAAGAACACCAGTGGCGAAGGCGGCTAGCTGGGCCGGGTCTGACACTGAACTGCGAAAGCGTGGGGAGCAAACAGG	ASV_00344	0	222	79	225	18	0	1	0	1	0	0	0	120	161	0	0	0	18	55	68	0	0	97	384	0	0	0	2	39	21	197	0	0	0	22	10	232	17	0	0
ASV_00345	k__Bacteria	p__Proteobacteria	c__Alphaproteobacteria	o__Rickettsiales	f__Pelagibacteraceae	g__	s__	TACGAAGGGACCTAGCGTAGTTCGGAATTACTGGGCTTAAAGAGCTCGTAGGTGGTTAAAAAAGTTGATGGTGAAATCCCAAGGCTCAACCTTGGAACTGCCATCAAAACTTTTTAGCTAGAGTATGATAGAGGTAAGTGGAATTTCTAGTGTAGAGGTGAAATTCGTAGATATTAGAAAGAACACCAAATGCGAAGGCAACTTACTGGATCATTACTGACACTGAGGAGCGAAAGCATGGGTAGCGAAGAGG	ASV_00345	0	0	160	114	2	2	60	79	80	8	7	0	45	34	38	46	74	0	15	115	4	0	0	127	3	56	0	20	1	2	55	179	4	44	2	0	23	93	1	74
ASV_00346	k__Bacteria	p__Proteobacteria	c__Alphaproteobacteria	o__Rhodospirillales	f__Rhodospirillaceae	g__	s__	TACGGAGGGGGCAAGCGTTGTTCGGAATTACTGGGCGTAAAGCGCGCGTAGGCGGTTAGTCAAGTCAGGCGTGAAATCCCGGGGCTCAACCCCGGAACTGCGCTTGATACTGACTTACTAGAGGTCGGGAGAGGGTAGTGGAATTCCCAGTGTAGAGGTGAAATTCGTAGATATTGGGAAGAACACCAGCGGCGAAGGCGGCTACCTGGACCGATACTGACGCTGAGGTGCGAAAGCGTGGGGAGCAAACAGG	ASV_00346	1	89	299	332	0	0	0	2	0	0	0	0	78	37	37	0	0	66	165	80	0	0	56	181	4	0	0	0	13	13	0	0	0	0	53	82	9	0	0	0
ASV_00348	k__Bacteria	p__Proteobacteria	c__Alphaproteobacteria	o__Rickettsiales	f__Pelagibacteraceae	g__	s__	TACGAAGGGACCTAGCGTAGTTCGGAATTACTGGGCTTAAAGAGTTCGTAGGTGGTTAAAAAAGTTGATGGTGAAATCCCAAGGCTCAACCTTGGAACTGCCATCAAAACTTTTTAGCTAGAGTATGATAGAGGAAAGTGGAATTTCTAGTGTAGAGGTGAAATTCGTAGATATTAGAAAGAACGTCAAATGCGAAGGCAACTTTCTGGATCATTACTGACACTGAGGAACGAAAGCATGGGTAGCGAAGAGG	ASV_00348	0	29	5	31	0	36	31	7	65	83	0	46	2	7	158	93	64	0	10	0	50	163	0	37	27	1	10	47	0	174	179	43	49	121	0	21	1	1	1	13
ASV_00349	k__Bacteria	p__Proteobacteria	c__Alphaproteobacteria	o__Rickettsiales	f__Pelagibacteraceae	g__	s__	TACGAAGGGACCTAGCGTAGTTCGGAATTACTGGGCTTAAAGAGCTCGTAGGTGGTTAAAAAAGTTGATGGTGAAATCCCAAGGCTCAACCTTGGAACTGCCATCAAAACTTTTTAGCTAGAGTATGATAGAGGAAAATGGAATTTCTAGTGTAGAGGTGAAATTCGTAGATATTAGAAAGAACACCAAATGCGAAGGCAATTTTCTGGATCATTACTGACACTGAGGAGCGAAAGCATGGGTAGCGAAGAGG	ASV_00349	0	0	0	1	51	14	30	0	66	0	2	0	0	0	98	38	33	0	0	151	32	149	0	1	21	43	23	7	89	244	0	118	189	175	37	0	0	3	122	19
ASV_00350	k__Bacteria	p__Bacteroidetes	c__Flavobacteriia	o__Flavobacteriales	f__NS9	g__	s__	TACGGAGGGTGCAAGCGTTATCCGGATTTATTAGGTTTAAAGGGTTCGCAGGCGGAATTTTAAGTCAGTGGTGAAAGCCTATAGCTCAACTATAGAACTGCCACTGATACTGATATTCTTGAGTGTAGATGAAGTGGGCGGAATATGTCATGTAGCGGTGAAATGCATAGATATGACATGGAACACCAATTGCGAAGGCAGCTCACTAAACTATTACTGACGCTCATGAACGAAAGCATGGGGAGCGAACAGG	ASV_00350	0	152	13	189	0	0	3	0	0	0	0	0	77	59	11	0	0	0	1	35	13	1	0	63	3	0	10	0	21	96	0	0	31	196	0	158	250	45	28	0
ASV_00351	k__Bacteria	p__Proteobacteria	c__Alphaproteobacteria	o__Caulobacterales	f__Caulobacteraceae	g__Phenylobacterium	s__	TACGAAGGGGGCTAGCGTTGCTCGGAATTACTGGGCGTAAAGGGCGCGTAGGCGGACAGTTTAGTCAGAGGTGAAAGCCCAGGGCTCAACCTTGGAATAGCCTTTGATACTGACTGTCTTGAGTACGGGAGAGGTGTGTGGAACTCCGAGTGTAGAGGTGAAATTCGTAGATATTCGGAAGAACACCAGTGGCGAAGGCGACACACTGGCCCGTTACTGACGCTGAGGCGCGAAAGCGTGGGGAGCAAACAGG	ASV_00351	0	0	0	0	0	0	0	2	0	0	0	0	0	0	0	0	0	0	0	0	0	0	0	0	0	0	0	0	0	0	0	0	0	0	0	0	0	0	0	0
ASV_00352	k__Bacteria	p__Proteobacteria	c__Gammaproteobacteria	o__Oceanospirillales	f__Oceanospirillaceae	g__Oleispira	s__	TACTAAAGGTGCAAGCGTTAATCGGAATTACTGGGCGTAAAGCGCGCGTAGGTGGTTTGTTAAGTTGGATGTGAAAGCCCAGGGCTCAACCTTGGAACTGCATTCAAAACTGACTCACTAGAGTACGAGAGAGGTTAGTGGAATTTCCTGTGTAGCGGTGAAATGCGTAGAGATGGGAAGGAACACCAGTGGCGAAGGCGACTGACTGGCTCGATACTGACACTGAGGTGCGAAAGCGTGGGGAGCAAACGGG	ASV_00352	0	0	395	0	0	0	0	0	0	0	0	0	224	3	0	0	0	604	0	273	0	0	0	0	0	0	0	0	0	499	0	0	186	0	0	0	0	0	0	0
ASV_00353	k__Bacteria	p__Verrucomicrobia	c__Verrucomicrobiae	o__Verrucomicrobiales	f__Verrucomicrobiaceae	g__MSBL3	s__	TACGAAGGTCCCAAGCGTTGTTCGGAATTACTGGGCGTAAAGCGTGCGTAGGCGGCATGGTAAGTCAGATGTGAAATCCCGGGGCTCAACCTCGGAACTGCATCCGATACTGCCAAGCTAGAGTAGTGGAGGGGAGTCTGGAATTCACGGTGTAGCAGTGAAATGCGTAGATATCGTGAGGAACACTAGTGGCGAAGGCGAGACTCTGGACACTAACTGACGCTCAGGCACGAAGGCTAGGGTAGCGAAAGGG	ASV_00353	0	122	229	1	0	0	0	0	0	0	1	0	200	6	0	0	0	122	1	0	0	0	0	231	11	0	0	7	113	13	0	1	0	0	84	1	130	0	0	0
ASV_00354	k__Archaea	p__Euryarchaeota	c__Thermoplasmata	o__E2	f__Marine group II	g__	s__	TACCGGCGCCTCAAGTGGTAGTCGCTTTTATTGGGCCTAAAACGTCCGTAGCCGGTTTGGTACATTCGTGGGTAAATCAAGGCGCTCAACGTCTTGAATTCTGCGAGCACGGCCAGACTTGGGACCGGGTGAGGTGTGGGGTACTCTCAGGGTAGGGGTAAAATCCTGTCATCCTGAGAGGACCACCTGTTGCGAAGGCGCCACACTAGAACGGATCCGACGGTCAGGGACGAAGCCTAGGGGCACGAACCGG	ASV_00354	281	0	0	0	0	0	0	0	0	0	0	0	2	0	0	0	0	113	0	0	0	0	209	0	0	0	0	0	128	0	0	0	0	0	15	0	0	0	0	0
ASV_00355	k__Bacteria	p__Proteobacteria	c__Gammaproteobacteria	o__Pseudomonadales	f__Pseudomonadaceae	g__Pseudomonas	s__veronii	TACGGAGGGTGCAAGCGTTAATCGGAATTACTGGGCGTAAAGCGCGCGTAGGTGGTTTGTTAAGTTGGATGTGAAATCCCCGGGCTCAACCTGGGAACTGCATTCAAAACTGACTGACTAGAGTATGGTAGAGGGTGGTGGAATTTCCTGTGTAGCGGTGAAATGCGTAGATATAGGAAGGAACACCAGTGGCGAAGGCGACCACCTGGACTAATACTGACACTGAGGTGCGAAAGCGTGGGGAGCAAACAGG	ASV_00355	618	74	5	392	198	112	418	458	1071	124	65	79	0	10	28	3	1	0	2	1	3	23	1	1	0	0	1	1	1	0	2	0	0	3	1	14	1	1	1	18
ASV_00356	k__Bacteria	p__SAR406	c__AB16	o__ZA3648c	f__AEGEAN_185	g__	s__	TACATGGGGTGCAAGCGTTGTCCGGATTTATTGGGCGTAAAGGGCTCGTAGGTGGATTAGTAAGTCGAAATTGAAATCCAATGGCTTAACCATTGTCACGGTTTTGATACTGCTAATCTTGAGTTAGATAGAGGTAAGTGGAATTCCTGGTGTAGCGGTGAAATGCGTAGATATCAGGAGGAACGCCAAAGGAGAAGTCAGCTTACTGGATCTATACTGACACTGAGGAGCGAAAGCGTGGGTAGCAAACAGG	ASV_00356	0	140	47	64	55	0	0	0	0	1	0	0	15	1	154	0	1	0	34	99	0	0	0	334	44	13	0	0	4	92	0	0	0	85	52	216	311	98	0	0
ASV_00357	k__Bacteria	p__Planctomycetes	c__OM190	o__	f__	g__	s__	TACGGATGGTGCAAGCGTTACTCGGAATCACTGGGCGTAAAGCGTTCGTAGGTGGTTCATTAAGTTGGATGTGTAATCCCACGGCTCAACCGTGGAACTGCGTTCAAAACTGATGAACTAGAGAGCAGTAGGGGACAAGGGAACTTCAGGTGGAGCGGTGAAATGCGTAGATATCTGAAGGAACACCGATGGCGAAAGCACTTGTCTGGGCTGATTCTGACACTGAGGAACGAAAGCTAGGGTAGCGAACGGG	ASV_00357	0	16	83	42	3	0	0	0	0	0	0	0	13	23	7	1	0	69	0	31	0	0	0	97	25	0	0	0	218	225	64	0	0	26	214	34	513	26	0	0
ASV_00358	k__Bacteria	p__Proteobacteria	c__Gammaproteobacteria	o__Alteromonadales	f__HTCC2188	g__HTCC	s__	TACGGAGGGTGCAAGCGTTAATCGGAATTACTGGGCGTAAAGCGCGCGTAGGCGGTTTGTTAAGTCGGATGTGAAAGCCCAGGGCTCAACCTTGGAACTGCATTCGATACTGGCAGACTAGAGTACGGTAGAGGGGGGTAGAATTCCATGTGTAGCGGTGAAATGCGTAGAGATGTGGAGGAATACCAGTGGCGAAGGCGGCCCCCTGGATCGATACTGACGCTGAGGTGCGAAAGCGTGGGGAGCAAACAGG	ASV_00358	0	0	0	1	0	0	74	4	91	0	2	0	0	0	0	0	0	0	0	0	0	101	0	0	0	0	0	0	1	0	0	123	0	0	0	0	0	0	0	0
ASV_00359	k__Bacteria	p__Bacteroidetes	c__Flavobacteriia	o__Flavobacteriales	f__Cryomorphaceae	g__Crocinitomix	s__	TACGGAGGGTCCAAGCGTTATCCGGAATCATTGGGTTTAAAGGGTGCGCAGGCGGTTTATTAAGTCAGTGGTGAAATCTCGAGGCTCAACCTCGAAACTGCCATTGATACTGATAAACTTGAGTTCAGTTGGAGTAGGCGGAATGTGTAGTGTAGCGGTGAAATGCTTAGATATTACACAGAACACCGATAGCGAAGGCAGCTTACTAAACTGATACTGACGCTGAGGCACGAAAGCGTGGGGAGCGAACAGG	ASV_00359	0	8	0	0	0	0	0	0	0	0	0	0	107	0	0	0	0	0	0	0	0	0	0	0	0	0	1	0	366	364	0	0	0	0	0	0	102	0	0	0
ASV_00360	k__Bacteria	p__Proteobacteria	c__Gammaproteobacteria	o__Thiohalorhabdales	f__Thiohalorhabdaceae	g__	s__	TACGGAGGGTGCAAGCGTTAATCGGAATTACTGGGCGTAAAGGGCGCGTAGGCGGTCTGGTTAGTCAGATGTGAAAGCCCCGGGCTTAACCTGGGAACTGCATTTGATACTGCCAGACTAGAGTGTGGTAGAGGGAAGTGGAATTCCGCGTGTAGCGGTGAAATGCGTAGATATGCGGAGGAACATCAGTGGCGAAGGCGACTTCCTGGACCAACACTGACGCTCAAGTGCGAAAGCGTGGGGAGCAAACAGG	ASV_00360	77	66	217	216	0	1	1	0	0	0	0	0	201	64	0	0	0	3	21	0	0	0	29	111	28	0	0	0	103	98	305	0	0	0	268	66	12	0	0	0
ASV_00361	k__Bacteria	p__Proteobacteria	c__Alphaproteobacteria	o__	f__	g__	s__	TACGGAGGGGGCTAGCGTTACTCGGAATTACTGGGCGTAAAGCGAGCGTAGGCGGTTTGATAAGTTGAGGGTGAAAGCCCGGGGCTCAACCCCGGAAATGCCCTCAAAACTATTTGACTAGAGGACGGGAGAGGGGAGTGGAACTCCCAGTGTAGAGGTGAAATTCGTAGATATTGGGAAGAACACCAGTGGCGAAGGCGACTCTCTGGACCGTTTCTGACGCTAAGGCTCGAAAGCGTGGGTAGCAAACAGG	ASV_00361	0	25	3	27	1	1	0	0	0	0	1	0	69	24	0	0	0	27	103	0	0	1	125	3	2	0	1	0	72	35	15	0	0	4	45	120	256	0	4	2
ASV_00362	k__Bacteria	p__Proteobacteria	c__Deltaproteobacteria	o__Sva0853	f__SAR324	g__	s__	TACGTAGGGTGCGAGCGTTGTTCGGAATTACTGGGCGTAAAGGGCGCGCAGGCGGAATAGTAAGTCGGAGGTGAAAGCCCGGGGCTCAACCCCGGAGGGTCTTTCGAAACTACTAATCTAGAGAGGGTCAGGGGCCAGCAGAATTCATGGTGTAGAGGTGAAATTCGTAGATATCATGAGGAATACCGGTGGCGAAAGCGGCTGGCTGGGGCCACTCTGACGCTGAGGCGCGAAAGCGTGGGGAGCAAACAGG	ASV_00362	0	1	0	123	25	0	0	0	0	0	0	0	0	1	109	0	0	0	0	153	30	0	0	1	1	20	0	0	0	67	3	0	1	171	0	32	67	33	91	61
ASV_00363	k__Bacteria	p__Bacteroidetes	c__Cytophagia	o__Cytophagales	f__Flammeovirgaceae	g__	s__	TACGGAGGGTGCAAGCGTTGTCCGGATTTATTGGGTTTAAAGGGTGCGTAGGCGGACTTTTAAGTCAGTGGTGAAATGCTTCAGCTCAACTGGAGACGTGCCATTGATACTGAAAGTCTTGAGTGAAGTCGAGGTAGGCGGAATTGATGGTGTAGCGGTGAAATGCATAGATATCATCAAGAACACCGATAGCGTAGGCAGCTTACTAGACTTCAACTGACGCTGATGCACGAAAGCGTGGGGAGCGAACAGG	ASV_00363	128	162	246	0	0	0	0	0	0	0	0	0	136	0	0	0	0	0	29	0	0	0	17	0	0	0	0	0	160	1	0	0	1	2	94	156	0	0	0	0
ASV_00365	k__Bacteria	p__Proteobacteria	c__Gammaproteobacteria	o__Oceanospirillales	f__	g__	s__	TACGGAGGGTGCAAGCGTTAATCGGAATTACTGGGCGTAAAGCGCGCGTAGGCGGAATATTAAGTCTCATGTGAAAGCCCAGGGCTCAACCTTGGAACTGCATGGGATACTGGTATTCTAGAATACAGTAGAGGGAGGTGGAATTTCAGGTGTAGCGGTGAAATGCGTAGAGATCTGAAGGAACATCAGTGGCGAAGGCGACCTCCTGGACTGATATTGACGCTGAGGTGCGAAAGCGTGGGGAGCAAACAGG	ASV_00365	0	0	0	1	0	0	3	6	0	0	0	0	671	849	2385	112	668	0	0	0	0	0	0	0	0	0	8	0	0	0	0	0	0	1	0	1	0	0	0	1
ASV_00366	k__Bacteria	p__Proteobacteria	c__Alphaproteobacteria	o__Rickettsiales	f__Pelagibacteraceae	g__	s__	TACGAAGGGACCTAGCGTAGTTCGGAATTACTGGGCTTAAAGAGCTCGTAGGTGGTTAGAAAAGTTGGTGGTGAAATCCCAAGGCTTAACCTTGGAACTGCCACCAAAACTTTTTGACTAGAGTATGATAGAGGAAAGTGGAATTTCTAGTGTAGAGGTGAAATTCGTAGATATTAGAAAGAACACCGATTGCGAAGGCAGCTTTCTGGATCATTACTGACACTGAGGAGCGAAAGCATGGGTAGCGAAGAGG	ASV_00366	0	19	52	0	0	1	0	0	0	0	0	0	95	42	0	0	0	63	142	0	0	0	144	226	0	1	0	0	179	113	16	0	0	0	188	89	112	0	0	0
ASV_00367	k__Bacteria	p__Planctomycetes	c__OM190	o__CL500-15	f__	g__	s__	TACAGAGAGTGCGAACGTTGTTCGGAATTACTGGGCTTAAAGAGTACGTAGGCGGCATAGCAAGTGTTAGGTGAAATCCCACGGCTTACCCGTGGAACTGCCTAGCAAACTGCTGAGCTAGAGTGTGGTAGGGGAGAACAGAACTCATGGTGGAGCGGTGAAATGCGTAGATATCATGAGGAATACCGGTGGCGAAGGCGGTTCTCTGGTCCACAACTGACGCTGAGGTACGAAAGCTAGGGTAGCGAACGGG	ASV_00367	1	0	815	199	16	0	2	5	0	0	0	0	197	351	167	0	0	2	0	0	0	1	0	0	10	0	0	0	0	54	1461	0	0	64	0	0	88	0	0	0
ASV_00369	k__Bacteria	p__Proteobacteria	c__Deltaproteobacteria	o__NB1-j	f__JTB38	g__	s__	TACGGAGGGTGCAAGCGTTGTTCGGAATTATTGGGCGTAAAGCGGATGTAGGCGGTCTGTTAAGTCGGATGTGAAATCCCTGGGCTCAACCCAGGAACTGCATTCGATACTGGCAAACTAGAGTCTCGGAGGGGGTGGCGGAATTCCCGGTGTAGAGGTGAAATTCGTAGATATCGGGAGGAACACCAGTGGCGAAGGCGGCCACCTGGACGATGACTGACGCTCAGATCCGAAAGTGTGGGGAGCAAACAGG	ASV_00369	24	81	97	87	74	86	0	0	1	0	0	0	200	3	143	0	0	121	40	35	0	0	68	62	38	0	0	0	93	67	340	0	0	22	47	0	34	45	71	0
ASV_00370	k__Bacteria	p__Gemmatimonadetes	c__Gemm-2	o__	f__	g__	s__	GACGGAGGGCGCAAGCGTTGTTCGGAATTACTGGGCGTAAAGGGCAGGTAGGTGGTCTGTTAAGTCTTCTGTGAAAATCCGGGGCTCAACCCCGCGAAATGCAGGTGAAACTGGCAGACTTGAGACCGGTAGAGGCTAGCGGAATTCCTGGTGTAGCGGTGGAATGCGTAGATATCAGGAAGAACACCTGTGGCGAAGGCGGCTAGCTGGGCCGGTTCTGACACTGAACTGCGAAAGCGTGGGGAGCAAACAGG	ASV_00370	48	123	27	0	0	0	0	0	0	0	0	0	87	19	0	0	0	43	58	0	0	0	19	223	4	0	0	0	29	213	12	0	0	0	56	30	4	0	0	0
ASV_00372	k__Bacteria	p__Proteobacteria	c__Alphaproteobacteria	o__Rickettsiales	f__Pelagibacteraceae	g__	s__	TACGAAGGGACCTAGCGTAGTTCGGAATTACTGGGCTTAAAGAGTTCGTAGGTGGTTAAAATAGTTGATGGTGAAATCCCAAGGCTTAACCTTGGAACTGCCATCAAAACTTTTTAGCTAGAGTATGATAGAGGAAAGTGGAATTTCTAGTGTAGAGGTGAAATTCGTAGATATTAGAAAGAACATCAAAAGCGAAGGCAACTTTCTGGATCATTACTGACACTGAGGAACGAAAGCATGGGTAGCGAAGAGG	ASV_00372	0	0	1	0	5	3	2	0	1	7	0	2	0	0	1	34	12	0	0	32	1	33	3	2	11	0	4	79	1	72	532	95	205	44	1	2	35	10	14	95
ASV_00373	k__Bacteria	p__Proteobacteria	c__Gammaproteobacteria	o__Alteromonadales	f__J115	g__	s__	TACGGAGGGTGCAAGCGTTAATCGGAATTACTGGGCGTAAAGCGCGCGTAGGCGGATTTGTCAGTCAGATGTGAAAGCCCTGGGCTCAACCTAGGAATTGCATTTGATACTGCGAGTCTAGAGTATGGTAGAGGTGAGTGGAATTCCAGGTGTAGCGGTGAAATGCGTAGATATCTGGAGGAACATCAGTGGCGAAGGCGACTCACTGGATCAATACTGACGCTGAGGTGCGAAAGCGTGGGGAGCAAACAGG	ASV_00373	0	1	0	0	0	0	0	0	1	0	0	0	71	1	89	3	5404	0	0	0	0	0	0	0	0	2	0	0	0	367	1	0	0	0	0	0	0	0	9	0
ASV_00374	k__Bacteria	p__Proteobacteria	c__Betaproteobacteria	o__Methylophilales	f__Methylophilaceae	g__	s__	TACATAGGGTGCAAGCGTTAATCGGAATTACTGGGCGTAAAGCGTTCGCAGGCTGTTTTACAAGTCAGATGTGAAATCCCCGAGCTCAACTTGGGAACTGCGTTTGAAACTGTAAGACTAGAGTGTGTCAGAGGGGGGTAGAATTCCACGTGTAGCAGTGAAATGCGTAGATATGTGGAGGAATACCAATGGCGAAGGCAGCCCCCTGGGATAACACTGACGCTCATGAACGAAAGCGTGGGGAGCAAACAGG	ASV_00374	0	0	0	1	83	50	25	9	44	81	2	38	0	1	2	34	13	0	0	94	50	178	0	0	1	15	17	73	0	0	44	21	64	24	0	23	0	23	197	86
ASV_00375	k__Bacteria	p__Planctomycetes	c__OM190	o__	f__	g__	s__	TACGGATGGTGCAAGCGTTACTCGGAATCACTGGGCGTAAAGCGTTCGTAGGTGGTTTGTTAAGTTGGATGTGTAATCCCACGGCTCAACCGTGGAACTGCGTTCAAAACTGATGAACTAGAGAGCAGTAGGGGACAAGGGAACTTCAGGTGGAGCGGTGAAATGCGTAGATATCTGAAGGAACACCGATGGCGAAAGCACTTGTCTGGGCTGATTCTGACACTGAGGAACGAAAGCTAGGGTAGCGAACGGG	ASV_00375	36	157	1	1	0	0	0	2	1	0	0	0	0	108	0	0	0	355	0	0	0	0	23	0	0	0	0	0	124	85	154	0	0	2	130	188	152	18	0	2
ASV_00376	k__Bacteria	p__Proteobacteria	c__Alphaproteobacteria	o__Rickettsiales	f__Pelagibacteraceae	g__	s__	TACGAAGGGACCTAGCGTAGTTCGGAATTACTGGGCTTAAAGAGCTCGTAGGTGGTTAAAAAAGTTGATGGTGAAATCCCAAGGCTCAACCTTGGAACTGCCATCAAAACTTTTTAGCTAGAGTATGATAGAGGAAAGTGGAATTTCTAGTGTAGAGGTGAAATTCGTAGATATTAGAAAGAACATCAAAAGCGAAGGCAACTTTCTGGGTCATTACTGACACTGAGGAGCGAAAGCATGGGTAGCGAAGAGG	ASV_00376	0	0	0	1	13	2	7	91	8	18	25	4	0	0	44	17	6	0	0	101	37	126	0	0	35	103	38	13	0	116	0	109	24	12	0	31	0	3	1	94
ASV_00377	k__Bacteria	p__Proteobacteria	c__Alphaproteobacteria	o__Rhodospirillales	f__Rhodospirillaceae	g__	s__	TACGGAGGGGGCTAGCGTTGTTCGGAATTACTGGGCGTAAAGCGCGCGTAGGCGGTTTGCACAGTCAGGCGTGAAATCCCGGGGCTCAACCCCGGAACTGCGTTTGATACTGGTGAACTAGAGGACGGGAGAGGGTAGTGGAATTCCCAGTGTAGAGGTGAAATTCGTAGATATTGGGAAGAACACCGGTGGCGAAGGCGGCTACCTGGACCGTACCTGACGCTGAGGTGCGAAAGCGTGGGGAGCAAACAGG	ASV_00377	29	2	46	383	0	0	13	0	34	0	1	0	4	3	50	0	4	0	84	66	0	0	233	9	6	13	2	0	0	28	32	8	0	168	12	71	113	3	26	0
ASV_00378	k__Bacteria	p__Planctomycetes	c__Planctomycetia	o__Pirellulales	f__Pirellulaceae	g__	s__	CACGAACTGCGCAAACGTTATTCGGAATCACTGGGCTTAAAGAGTGCGTAGGCGGTCTAGTAGGTGGGGTGTGAAAGCCCCCGGCTCAACCGGGGAATTGCGCCCCAAACCACTAGACTTGAGGGAGATAGAGGTGAGCGGAACTGATGGTGGAGCGGTGAAATGCATTGATATCATCAGGAACACCGGTGGCGAAGGCGGCTCACTGGATCTCTTCTGACGCTGAGGCACGAAAGCTAGGGGAGCGAACGGG	ASV_00378	0	91	521	125	0	0	0	0	1	0	0	0	193	130	1	0	0	1	28	0	0	0	141	299	32	0	0	0	49	151	6	0	0	1	0	0	65	0	0	0
ASV_00379	k__Bacteria	p__SAR406	c__AB16	o__Arctic96B-7	f__A714017	g__SargSea-WGS	s__	TACGAGGGGTGCTAGCGTTGTCCGGAATTACTGGGCGTAAAGGGTCCGTAGGCGTTTTGCCAAGTTGATCGTTAAAGCCATCGGCTCAACCGATGTTCTGCGATCAAAACTGGTAAAATAGAATATGTGAGAGGAATGTGGAATTCCTGGTGTAGCGGTGACATGCGTAGATATCAGGAGGAACACCAATGGCGAAGGCAGCATTCTGGCACAATATTGACGCTGAGGGACGAAAGCGTGGGGAGCGAACAGG	ASV_00379	0	54	123	71	14	0	0	2	0	0	0	0	84	115	1	1	0	92	29	94	0	1	0	165	0	1	0	0	122	137	65	0	0	11	1	118	73	25	21	0
ASV_00380	k__Bacteria	p__Chloroflexi	c__SAR202	o__	f__	g__	s__	TACGTAGGATCCAAGCGTTGTCCGAATTTACTGGGCGTAAAGAGCGCGTAGGCGGTTTGCTAAGTCTCATGTGTAATCTCCCGGCTCAACTGGGAGGGGTCATGGGATACTGGCAGACTTGAGAATAGCAGAGGAAAGCGGAATTCCCGGAGTAGTGGTGAAATGCGTAGATACCGGGAGGAACACCAGAGGCGAAGGCGGCTTTCTGGGCTATTTCTGACGCTGAGGCGCGAAAGCGTGGGGAGCGAACCGG	ASV_00380	226	272	0	0	0	0	0	0	0	0	0	0	53	0	0	0	0	441	0	0	0	0	0	0	0	0	0	1	285	14	0	0	0	1	257	8	0	0	0	0
ASV_00381	k__Bacteria	p__Planctomycetes	c__Planctomycetia	o__Planctomycetales	f__Planctomycetaceae	g__Planctomyces	s__	TACGTACTGTGCGAACGTTATTCGGAATTACTGGGCTTAAAGGGTGCGTAGGCGGCTGATTAAGTCAGGTGTGAAAGTCCTCGGCTCAACCGAGGAATTGCGCTTGAAACTGGTTAGCTCGAGTGAGATAGGGGTATGCGGAACTTCCGGTGGAGCGGTGAAATGCGTTGATATCGGAAGGAACACCGGTGGCGAAGGCGGCATACTGGGTCTCTACTGACGCTGAGGCACGAAAGCTAGGGGAGCGAACGGG	ASV_00381	4	229	506	171	0	0	0	0	0	23	0	6	288	20	0	0	0	1	184	1	0	0	0	345	3	0	0	0	24	471	0	0	0	0	153	2	144	0	0	0
ASV_00382	k__Bacteria	p__Proteobacteria	c__Alphaproteobacteria	o__Rhodospirillales	f__Rhodospirillaceae	g__	s__	TACGGAGGGGGCTAGCGTTGCTCGGAATTACTGGGCGTAAAGCGCGCGTAGGCGGCGAATCCAGTCAGGCGTGAAAGCCCAGGGCTTAACCCTGGAATTGCGTTTGATACTGATTTGCTAGAATTCGAGAGAGGGTAGTGGAATTTCCAGTGTAGAGGTGAAATTCGTAGATATTGGAAAGAACACCAGTGGCGAAGGCGGCTACCTGGCTCGATATTGACGCTGAGGTGCGAAAGCGTGGGGAGCGAACGGG	ASV_00382	0	0	104	83	10	0	16	1	25	0	3	0	31	22	173	19	0	2	87	91	23	0	0	172	2	59	7	0	0	11	61	1	68	217	0	0	56	48	80	57
ASV_00383	k__Bacteria	p__Lentisphaerae	c__[Lentisphaeria]	o__Lentisphaerales	f__Arctic95B-10	g__	s__	TACGTAGGTGGCAAGCGTTATTCGGATTTATTGGGCGTAAAGGGTCCGCAGGGGGTTTAGTAAGTTTGGTGTGAAATCCCAGGGCTCAACCTTGGACGTGCATTAAAAACTGCTGAACTAGAGTGCAGGAGAGGAGAGCGGAATACCAGGTGTAGCGGTGGAATGCGTAGATATCTGGTAGAACACCGACGGCGAAGGCAGCTCTCTGGACTGCTACTGACCCTCATGGACGAAAGCCGGGGGAGCGAACAGG	ASV_00383	0	16	11	23	0	1	0	0	1	0	0	0	42	0	97	0	0	2	0	2	0	0	0	0	0	0	0	0	1	0	0	0	0	118	53	8	302	0	0	0
ASV_00384	k__Bacteria	p__Proteobacteria	c__Alphaproteobacteria	o__Rickettsiales	f__Pelagibacteraceae	g__	s__	TACGAAGGGACCTAGCGTAGTTCGGAATTACTGGGCTTAAAGAGCTCGTAGGTGGTTAGAAAAGTTGGTGGTGAAATCCCAAGGCTTAACCTTGGAACTGCCACCAAAACTTTTTAACTAGAGTATGATAGAGGAAAGTGGAATTTCTAGTGTAGAGGTGAAATTCGTAGATATTAGAAAGAACACCAACTGCGAAGGCAACTTTCTGGATCATTACTGACACTGAGGAGCGAAAGCATGGGTAGCGAAGAGG	ASV_00384	2	102	188	112	1	0	0	1	1	0	0	0	7	8	0	0	0	61	30	1	1	0	30	0	0	0	0	0	43	181	0	0	0	0	0	12	69	0	1	0
ASV_00386	k__Bacteria	p__Bacteroidetes	c__Flavobacteriia	o__Flavobacteriales	f__Flavobacteriaceae	g__	s__	TACGGAGGATCCAAGCGTTATCCGGAATCATTGGGTTTAAAGGGTCCGCAGGCGGTCTTTTAAGTCAGAGGTGAAATCCTATCGCTCAACGATAGAACTGCCTTTGATACTGAAAGACTTGAGTTATTGTGAAGTGGTTAGAATATGTAGTGTAGCGGTGAAATGCATAGATATTACATAGAATACCGATTGCGAAGGCAGATCACTAACAATACACTGACGCTGAGGGACGAAAGCGTGGGTAGCGAACAGG	ASV_00386	0	0	0	72	23	1	1	0	0	0	0	0	0	0	0	36	27	0	0	39	43	15	0	0	0	0	17	0	0	0	0	32	52	168	0	44	1	0	116	409
ASV_00387	k__Bacteria	p__Proteobacteria	c__Betaproteobacteria	o__	f__	g__	s__	TACGTAGGGTGCGAGCGTTAATCGGAATTACTGGGCGTAAAGAGTGCGCAGGCGGCTCTCTAAGACAGGTGTGAAATCCCCGGGCTTAACCTGGGAATGGCGCTTGTGACTGGAGAGCTAGAGTGTGGCAGAGGGGAATGGAATTCCTGGTGTAGCAGTGAAATGCGTAGATATCAGGAGGAACACCAATGGCGAAGGCAGTTCCCTGGGCCAACACTGACGCTCATGCACGAAAGCGTGGGGAGCAAACAGG	ASV_00387	0	1	0	0	0	23	0	2	0	14	0	13	0	0	1	18	16	0	0	0	18	88	0	0	0	0	65	11	1	0	0	0	0	0	0	0	72	25	56	56
ASV_00388	k__Bacteria	p__Chloroflexi	c__SAR202	o__	f__	g__	s__	TACGTAGGTCACAAACGTTGTCCGGAATTATTGGGCGTAAAGGGTCCGTAGGCGGTTCGGTAAGTCTCCCGTGAAATCTTCAGGCTCAACTTGAAGAGGTCGGGGGATACTGCTGGACTAGAGACAGACAGAGGCAAGTGGAATTTCCGGTGTAGTGGTGAAATGCGTAGATATCGGAAGGAACACCAGTGGCGAAAGCGGCTTGCTGGGTCTGTTCTGACGCTGAGGGACGAAAGCGTGGGTAGCAAACCGG	ASV_00388	39	51	0	2	0	0	0	0	0	0	0	0	9	0	0	0	0	0	36	1	0	0	267	1	0	0	0	0	177	34	151	0	0	0	11	104	1	0	0	0
ASV_00389	k__Bacteria	p__Chloroflexi	c__SAR202	o__	f__	g__	s__	TACGTAGGAGGCGAGCGTTGTCCGGATTTACTGGGCGTAAAGGGCGAGTAGGCGGTCTATTAAGTCTCATGTGAAATCTCCCGGCTTAACTGGGAGGGGTCATGGGAAACTGGTAGACTTGAGGGCAGTAGAGGAGAGTGGAATTCCCGGAGTAGCGGTGATATGCGTAGATACCGGGAGGAACACCCGAGGCGAAGGCGACTCTCTGGGCTGTACCTGACGCTGAGGCGCGAAAGCATGGGGAGCGAACCGG	ASV_00389	0	4	52	267	0	0	1	1	0	0	0	0	8	107	80	0	0	0	215	19	0	0	0	104	48	0	0	0	0	0	164	0	0	40	0	8	90	1	1	0
ASV_00391	k__Bacteria	p__Gemmatimonadetes	c__Gemm-2	o__	f__	g__	s__	GACGGAGGGCGCAAGCGTTGTTCGGAATTACTGGGCGTAAAGGGCAGGTAGGTGGTCTATTAAGTCGTTTGTGAAAATCCGGGGCTCAACTTCGGAAATGCAGACGAAACTGGTAGACTTGAGACCGGTAGAGGCTAGCGGAATTCCTGGTGTAGCGGTGGAATGCGTAGATATCAGGAAGAACACCTGTGGCGAAGGCGGCTAGCTGGGCCGGATCTGACACTGAACTGCGAAAGCGTGGGGAGCAAACAGG	ASV_00391	85	127	141	14	0	0	0	0	0	0	0	0	163	45	0	0	0	1	164	0	0	0	69	654	15	0	0	0	45	3	0	0	0	0	45	5	52	0	0	0
ASV_00392	k__Bacteria	p__Verrucomicrobia	c__Verrucomicrobiae	o__Verrucomicrobiales	f__Verrucomicrobiaceae	g__	s__	TACGAAGGTCCCAAGCGTTGTTCGGAATCACTGGGCGTAAAGAGTATGTAGGCGGCGCGGAAAGTCAGATGTGAAATCTTTGGGCTCAACCCGGAAACTGCATCCGATACTCCCGCGCTAGAGTAATGGAGGGGTAACTGGAATTCTCGGTGTAGCAGTGAAATGCGTAGATATCGAGAGGAACACTCGTGGCGAAGGCGAGTTACTGGACATTTACTGACGCTGAGATACGAAGGCCAGGGTAGCGAAAGGG	ASV_00392	0	0	90	0	0	0	0	0	0	0	0	0	76	17	0	0	0	85	125	0	0	0	533	431	58	0	0	0	0	378	0	0	0	1	159	2	188	0	0	0
ASV_00393	k__Bacteria	p__Planctomycetes	c__Planctomycetia	o__Pirellulales	f__Pirellulaceae	g__	s__	CACGAACCGTGCGAACGTTATTCGGAATCACTGGGCTTAAAGGGTGCGTAGGCGGCTTTGTAAGTGAGGTGTGAAATCCCTCAGCTCAACTGAGGAACTGCGCTTCAAACTGCATAGCTAGAGGGAGACAGAGGTAAGCGGAACTGATGGTGGAGCGGTGAAATGCGTTGATATTATCAGGAACACCAGTGGCGAAGGCGGCTTACTGGGTCTCTTCTGACGCTGAGGCACGAAAGCTAGGGTAGCGAACGGG	ASV_00393	1	40	241	0	0	0	0	0	0	0	0	0	1	28	0	0	0	277	0	0	0	0	137	12	6	0	0	1	136	122	0	0	0	0	0	2	237	0	0	0
ASV_00395	k__Bacteria	p__Proteobacteria	c__Alphaproteobacteria	o__Rickettsiales	f__Pelagibacteraceae	g__	s__	TACGAAGGGACCTAGCGTAGTTCGGAATTACTGGGCTTAAAGAGTTCGTAGGTGGTTGAAAAAGTTGGTGGTGAAATCCCAGAGCTTAACTCTGGAACTGCCATCAAAACTTTTTAGCTAGAGTATGATAGAGGAAAGCAGAATTTCTAGTGTAGAGGTGAAATTCGTAGATATTAGAAAGAATACCAATTGCGAAGGCAGCTTTCTGGATCATTACTGACACTGAGGAACGAAAGCATGGGTAGCGAAGAGG	ASV_00395	20	2	10	12	3	10	12	62	17	4	13	0	66	3	34	27	27	5	2	18	15	91	34	15	1	38	5	24	14	3	8	34	28	25	6	7	3	20	27	90
ASV_00396	k__Bacteria	p__Proteobacteria	c__Deltaproteobacteria	o__Sva0853	f__SAR324	g__	s__	TACATAGGGTGCGAGCGTTGTTCGGAATTACTGGGCGTAAAGGGCGCGCAGGCGGAATAGCAAGTCGGAGGTGAAAGCCCGGGGCTCAACCCCGGAGGGTCTTTCGAAACTGCTAATCTAGAGAGGGTCAGGGGCCAGCAGAATTCTTGGTGTAGAGGTGAAATTCGTAGATATCAAGAGGAATACCGGTGGCGAAAGCGGCTGGCTGGGGCCACTCTGACGCTGAGGCGCGAAAGCGTGGGGAGCAAACAGG	ASV_00396	19	112	84	16	0	0	0	2	0	0	0	0	151	20	216	0	0	0	3	78	0	0	4	0	1	0	0	0	0	17	0	0	0	0	22	36	0	2	0	0
ASV_00397	k__Archaea	p__Crenarchaeota	c__Thaumarchaeota	o__Cenarchaeales	f__Cenarchaeaceae	g__Nitrosopumilus	s__	AACCAGCACCTCAAGTGGTCAGGATGATTATTGGGCCTAAAGCATCCGTAGCCGGCTCTGTAAGTTTTCGGTTAAATCTGTACGCTCAACGTACAGGCTGCCGGAAATACTGCAGAACTAGGGAGTGGGAGAGGTAGACGGTACTCGGTAGGAAGTGGTAAAATGCTTTGATCTATCGATGACCACCTGTGGCGAAGGCGGTCTACCAGAACACGTCCGACGGTGAGGGATGAAAGCTGGGGGAGCAAACCGG	ASV_00397	90	60	358	1	0	0	0	0	0	0	0	0	52	2	3	0	0	1	0	1	0	0	63	283	3	0	0	0	18	4	2	0	0	0	35	37	185	0	1	0
ASV_00400	k__Bacteria	p__Proteobacteria	c__Betaproteobacteria	o__Methylophilales	f__Methylophilaceae	g__	s__	TACATAGGGTGCAAGCGTTAATCGGAATTACTGGGCGTAAAGCGTTCGCAGGCGGTTTTATAAGTCAGATGTGAAATCCCCGAGCTCAACTTGGGAACTGCGTTTGAAACTGTAAGACTAGAGTGTGTCAGAGGGGGGTAGAATTCCATGTGTAGCAGTGAAATGCGTAGATATATGGAGGAATACCAATGGCGAAGGCAGCCCCCTGGGATAACACTGACGCTCATGAACGAAAGCGTGGGGAGCAAACAGG	ASV_00400	7	0	0	55	0	1	0	0	1	1	0	0	49	0	0	0	4	13	32	48	0	2	0	168	0	0	0	0	28	0	21	0	3	3	0	155	238	0	0	5
ASV_00401	k__Bacteria	p__Bacteroidetes	c__Flavobacteriia	o__Flavobacteriales	f__Flavobacteriaceae	g__Flavobacterium	s__frigidarium	TACGGAGGATCCAAGCGTTATCCGGAATCATTGGGTTTAAAGGGTCCGTAGGCGGTCAGGTAAGTCAGTGGTGAAAGCCCATCGCTCAACGGTGGAACGGCCATTGATACTGTCTGACTTGAATTATTAGGAAGTAACTAGAATATGTAGTGTAGCGGTGAAATGCTTAGAGATTACATGGAATACCAATTGCGAAGGCAGGTTACTACTAATGGATTGACGCTGATGGACGAAAGCGTGGGTAGCGAACAGG	ASV_00401	0	0	0	0	0	71	250	253	356	194	48	94	0	0	0	24	104	0	0	1	39	93	0	0	0	0	0	80	0	0	0	317	0	0	1	0	0	0	0	0
ASV_00402	k__Bacteria	p__Proteobacteria	c__Gammaproteobacteria	o__Alteromonadales	f__Colwelliaceae	g__	s__	TACGAGGGGTGCAAGCGTTAATCGGAATTACTGGGCGTAAAGCGTTCGTAGGCGGTTTGTTAAGCAAGATGTGAAAGCCCCGGGCTCAACCTGGGAACTGCATTTTGAACTGGCAAACTAGAATACTGTAGAGGGTGGTGGAATTTCCAGTGTAGCGGTGAAATGCGTAGAGATTGGAAGGAACATCAGTGGCGAAGGCGACCACCTGGACAGATATTGACGCTGAGGAACGAAAGCGTGGGGAGCGAACAGG	ASV_00402	0	0	448	0	0	0	0	0	0	0	0	0	0	0	305	0	0	0	0	0	0	0	0	40	0	36	0	0	36	117	1	0	0	0	0	0	1	0	0	0
ASV_00403	k__Bacteria	p__SAR406	c__AB16	o__Arctic96B-7	f__A714017	g__SGSH944	s__	TACTAGGGGTGCAAGCGTTGTCCGGAATCACTGGGCGTAAAGGGTCCGTAGGCGTTTCAATAAGTCATTTGTGAAAGACACCGGCTTAACCGGTGGCCCGCATTTGAAACTGTTGAAATAGAGTATAGGAGAGGAAAGTGGAATTCCTGGTGTAGCGGTGACATGCGTAGATATCAGGAGGAACACCAATGGCGAAGGCAGCTTTCTGGCCTATTACTGACGCTGAGGGACGAAAGCGTGGGGAGCGAACAGG	ASV_00403	0	0	0	0	11	0	0	0	0	0	0	0	0	0	149	6	0	0	0	152	35	1	0	0	0	40	0	0	0	0	0	0	87	155	0	0	0	119	410	0
ASV_00405	k__Bacteria	p__Actinobacteria	c__Actinobacteria	o__Actinomycetales	f__Corynebacteriaceae	g__Corynebacterium	s__	TACGTAGGGTGCGAGCGTTGTCCGGAATTACTGGGCGTAAAGAGCTCGTAGGTGGTTTGTCGCGTCGTCTGTGAAATACCGGGGCTTAACTTCGGAGCTGCAGGCGATACGGGCATAACTTGAGTGCTGTAGGGGAGACTGGAATTCCTGGTGTAGCGGTGAAATGCGCAGATATCAGGAGGAACACCAATGGCGAAGGCAGGTCTCTGGGCAGTAACTGACGCTGAGGAGCGAAAGCATGGGTAGCGAACAGG	ASV_00405	0	0	0	0	0	0	0	0	0	0	0	0	0	0	0	0	0	0	0	0	0	0	0	0	0	0	0	0	0	0	0	0	0	0	0	0	0	0	0	0
ASV_00406	k__Bacteria	p__GN02	c__GKS2-174	o__	f__	g__	s__	TACGGATGGTGCAAGCGTTACTCGGAATTACTGGGCGTAAAGCGTCCGCAGGCGTCTTGGAAAGTCTGACATTAAAGTTCGGAGCTCAACTCCGTGATGTGTCGGAAACTCCCGAGATAGAGTCATACAGAGGCAACTGGAATTACGTGTGTAGGGGTAAAATCCGTTGATCCACGTAGGAACGCCAAAAGTGAAAACAGGTTGCTGGGTATGTACTGACGCTCATGGACGAAAGCGTGGGGAGCGAAGGGG	ASV_00406	0	263	92	1	0	0	0	0	0	0	0	0	0	0	0	0	1	27	32	0	0	0	108	0	0	0	0	0	399	0	0	0	0	0	169	0	0	0	0	0
ASV_00407	k__Bacteria	p__Proteobacteria	c__Deltaproteobacteria	o__Desulfobacterales	f__Nitrospinaceae	g__Nitrospina	s__	TACGGAGGGGGCAAGCGTTGTTCGGAATCATTGGGCGTAAAGAGTATGTAGGCGGCTATTTAAGTCAGACGTGTAAGCCCACGGCTCAACCGTGGAATTGCGTTTGAAACTATTTAGCTTGAGTGCAGGAGAGGAAGGCGGAATTCCCAGTGTAGCGGTGAAATGCATTGATATTGGGAAGAACACCGGTGGCGAAGGCGGCCTTCTGGTCTGACACTGACGCTGAGATACGAAAGCCAGGGGAGCGAACGGG	ASV_00407	0	0	26	283	53	0	0	0	0	0	0	0	0	44	144	0	0	0	116	57	0	0	0	0	10	29	1	0	0	1	0	1	0	288	7	11	210	19	0	0
ASV_00409	k__Bacteria	p__Proteobacteria	c__Gammaproteobacteria	o__Oceanospirillales	f__Oceanospirillaceae	g__	s__	TACGGAGGGTGCAAGCGTTAATCGGAATTACTGGGCGTAAAGCGCGCGTAGGTGGTTTGTTAAGTGGGATGTGAAATCCCCGGGCTCAACCTGGGAATTGCATCCCAAACTGGCAAACTAGAGTACAAGAGAGGGGTGTGGAATTTCCTGTGTAGCGGTGAAATGCGTAGATATAGGAAGGAACATCAGTGGCGAAGGCGACGCCCTGGCTTGATACTGACACTGAGGTGCGAAAGCGTGGGGAGCAAACAGG	ASV_00409	0	0	0	554	209	353	0	0	3	93	0	42	0	3	0	0	0	1	0	1	0	0	0	0	0	0	0	0	0	0	1	0	0	0	0	0	183	1	43	0
ASV_00410	k__Bacteria	p__Bacteroidetes	c__Flavobacteriia	o__Flavobacteriales	f__	g__	s__	TACGGAGGGTCCAAGCGTTATCCGGATTTATTGGGTTTAAAGGGTCCGTAGGCGGGAGAATAAGTCAGTGGTGAAAGCCTACAGCTCAACTGTAGAACTGCCATTGAAACTGTTTTTCTTGAATTTAGATGAAGTGGGCGGAATATATCATGTAGCGGTGAAATGCATAGATATGATATAGAACACCGATTGCGAAGGCAGCTCACTAAACTAACATTGACGCTGAGGGACGAAAGTGTGGGGAGCGAACAGG	ASV_00410	1	0	0	20	0	0	1	0	0	1	0	0	112	160	0	0	0	0	0	0	0	0	0	121	0	0	0	0	280	361	0	10	1	9	0	0	0	0	0	0
ASV_00411	k__Bacteria	p__Proteobacteria	c__Gammaproteobacteria	o__Thiotrichales	f__Piscirickettsiaceae	g__Methylophaga	s__	TACGGAGGGTGCAAGCGTTAATCGGAATTACTGGGCGTAAAGCGCGCGTAGGCGGTTTATTAAGTCAGATGTGAAATCCCCGGGCTCAACCTGGGAATTGCATTTGAGACTGGTAGGCTAGAGTGTGGTAGAGGTGAGTGGAATTTCAGGTGTAGCGGTGAAATGCGTAGAGATCTGAAGGAACATCAGTGGCGAAGGCGACTCACTGGGCCATTACTGACGCTGAGGTGCGAAAGCGTGGGTAGCAAACAGG	ASV_00411	0	0	0	0	0	0	0	0	0	0	0	0	0	0	0	0	0	0	0	0	0	0	0	0	0	0	0	0	2220	0	0	0	0	0	1	1	0	47	0	1098
ASV_00412	k__Bacteria	p__Proteobacteria	c__Alphaproteobacteria	o__Rickettsiales	f__Pelagibacteraceae	g__	s__	TACGAAGGGACCTAGCGTAGTTCGGAATTACTGGGCTTAAAGAGCTCGTAGGTGGTTAAAAAAGTTGATGGTGAAATCCCAAGGCTCAACCTTGGAACTGCCATCAAAACTTTTTAGCTAGAGTGTGATAGAGGTAAGTGGAATTTCTAGTGTAGAGGTGAAATTCGTAGATATTAGAAAGAACACCGAAAGCGAAGGCAACTTACTGGGTCACTACTGACACTGAGGAGCGAAAGCATGGGTAGCGAAGAGG	ASV_00412	0	0	0	0	7	74	6	12	17	0	3	0	24	60	176	0	1	0	0	29	4	0	0	27	22	3	23	1	0	124	76	1	38	132	0	1	0	0	0	86
ASV_00413	k__Bacteria	p__Proteobacteria	c__Gammaproteobacteria	o__Chromatiales	f__	g__	s__	TACGGAGGGTGCAAGCGTTAATCGGAATTACTGGGCGTAAAGGGTTCGTAGGCGGCTTAGTAAGTCGGATGTGAAAGCCCCGGGCTTAACCTGGGAACTGCATTCGATACTGCTAAGCTAGAGTATAGAAGAGGGAAATGGAATTCCAGGTGTAGCGGTGAAATGCGTAGATATCTGGAGGAACACCAATGGCGAAGGCAATTTCCTGGTCTAATACTGACGCTGATGAACGAAAGCGTGGGTAGCAAACAGG	ASV_00413	1	0	1	0	178	42	0	1	0	0	0	0	2	60	16	0	0	1	19	24	1	0	1	0	0	1	0	0	0	0	1	0	0	110	1	22	460	0	133	141
ASV_00414	k__Bacteria	p__Proteobacteria	c__Gammaproteobacteria	o__Vibrionales	f__Pseudoalteromonadaceae	g__Pseudoalteromonas	s__	TACGGAGGGTGCGAGCGTTAATCGGAATTACTGGGCGTAAAGCGTACGCAGGCGGTTTGTTAAGCGAGATGTGAAAGCCCCGGGCTCAACCTGGGAACTGCATTTCGAACTGGCAAACTAGAGTGTGATAGAGGGTGGTAGAATTTCAGGTGTAGCGGTGAAATGCGTAGAGATCTGAAGGAATACCGATGGCGAAGGCAGCCACCTGGGTCAACACTGACGCTCATGTACGAAAGCGTGGGTAGCAAACGGG	ASV_00414	170	465	0	0	1	0	0	1	0	0	0	0	0	2	0	41	0	448	378	935	165	81	0	6	0	0	3	1	6	2	0	1	0	0	0	5	2	0	0	2
ASV_00415	k__Bacteria	p__Verrucomicrobia	c__Opitutae	o__[Pelagicoccales]	f__[Pelagicoccaceae]	g__Pelagicoccus	s__	TACAGAGACCTCAAGCGTTATTCGGATTTACTGGGCGTAAAGGGTGCGCAGGCGGCCGAGTGTGTCGGAGGTGAAATCTTGCAGCTTAACTGTAAAATTGCCTACGAAACTACTCGGCTAGAGTATCGGAGAGGATAGCAGAATTCCAGGTGTAGCAGTGAAATGCGTAGATATCTGGAGGAATACCAATGGCGAAGGCAGCTATCTGGACGATTACTGACGCTCAGGCACGAAAGCATGGGGAGCGAAAGGG	ASV_00415	0	0	25	44	1	27	0	0	0	0	0	0	27	0	259	0	0	0	0	2	26	0	1	38	27	13	0	0	0	139	66	0	191	94	0	0	112	131	301	109
ASV_00416	k__Bacteria	p__Bacteroidetes	c__Flavobacteriia	o__Flavobacteriales	f__	g__	s__	TACGGAGGATGCAAGCGTTATCCGGATTTATTGGGTTTAAAGGGTCCGCAGGCGGATCAATAAGTCAGTGGTGAAAGCCCATAGCTCAACTATGGAACTGCCATTGAAACTGTTGATCTTGATTCTAGTTGACGTAGGCGGAATGTGACATGTAGCGGTGAAATGCATAGATATGTCACAGAACACCAATTGCGAAGGCAGCTTACGAAACTAAGAATGACGCTCATGGACGAAAGCGTGGGTAGCGAACAGG	ASV_00416	0	0	0	0	0	1	0	0	0	1	0	0	0	1	0	1	0	0	91	0	0	0	0	0	16	0	0	0	0	0	0	0	0	0	0	0	0	0	0	0
ASV_00417	k__Bacteria	p__Proteobacteria	c__Alphaproteobacteria	o__Rickettsiales	f__Pelagibacteraceae	g__	s__	TACGAAGGGACCTAGCGTAGTTCGGAATTACTGGGCTTAAAGAGCTCGTAGGTGGTTAGAAAAGTTGGTGGTGAAATCCCAAGGCTTAACCTTGGAACTGCCATCAAAACTTTTTGACTAGAGTATGATAGAGGTAAGCGGAATTTCTAGTGTAGAGGTGAAATTCGTAGATATTAGAAAGAACACCAATTGCGAAGGCAGCTTTCTGGATCATTACTGACACTGAGGAGCGAAAGCATGGGTAGCGAAGAGG	ASV_00417	179	157	1	1	0	0	1	0	0	0	0	0	71	38	0	0	0	1	64	0	0	0	9	221	0	0	0	0	187	46	0	0	0	0	182	58	1	1	0	0
ASV_00419	k__Bacteria	p__Proteobacteria	c__Alphaproteobacteria	o__Rickettsiales	f__Pelagibacteraceae	g__	s__	TACGAAGGGACCTAGCGTAGTTCGGAATTACTGGGCTTAAAGAGTTCGTAGGTGGTCGAAAAAGTTGGTGGTGAAATCCCAGAGCTTAACTCTGGAACTGCCATCAAAACTTTTCAGCTAGAGTATGATAGAGGAAAGCAGAATTTCTAGTGTAGAGGTGAAATTCGTAGATATTAGAAAGAATACCAATTGCGAAGGCAGCTTTCTGGATCATTACTGACACTGAGGAACGAAAGCATGGGTAGCGAAGAGG	ASV_00419	0	6	11	15	17	11	15	39	37	11	5	2	9	7	44	21	34	6	4	28	35	173	16	14	2	14	17	38	7	17	11	64	69	51	5	10	14	23	36	69
ASV_00421	k__Bacteria	p__Proteobacteria	c__Alphaproteobacteria	o__Rickettsiales	f__Pelagibacteraceae	g__	s__	TACGAAGGGACCTAGCGTAGTTCGGAATTACTGGGCTTAAAGAGCTCGTAGGTGGTTAGAAAAGTTAGTGGTGAAAGCCCAAGGCTTAACCTTGGAACTGCCACTAAAACTTTTTGACTAGAGTATGATAGAGGTAAGCGGAATTTCTAGTGTAGAGGTGAAATTCGTAGATATTAGAAAGAACACCAATTGCGAAGGCAGCTTTCTGGATCATTACTGACACTGAGGAGCGAAAGCATGGGTAGCGAAGAGG	ASV_00421	0	0	44	158	0	0	0	0	0	0	1	0	198	1	0	0	0	131	1	0	0	0	2	104	9	0	0	0	94	65	97	0	1	0	74	212	0	14	0	0
ASV_00422	k__Bacteria	p__Bacteroidetes	c__Cytophagia	o__Cytophagales	f__Flammeovirgaceae	g__JTB248	s__	TACGGAGGGTCCGAGCGTTGTCCGGAATTATTGGGTTTAAAGGGTACGTAGGCGGAATAATAAGTCAGAGGTGAAATCCTGCAGCTCAACTGTAGAACTGCCTTTGAAACTGTTATTCTTGAGTATGGTAGGGGTAAGCGGAATTTATAATGTAGCGGTGAAATGCATAGATATTATAAAGAACACCGATAGCGAAGGCAGCTTACTGGACCATAACTGACGCTAATGTACGAAAGCGTGGGTAGCGAACAGG	ASV_00422	0	0	0	0	0	0	0	0	0	1	1	0	0	0	0	0	0	0	0	0	0	0	0	0	0	0	0	0	0	0	226	0	0	0	0	0	0	0	1	0
ASV_00423	k__Bacteria	p__Verrucomicrobia	c__Opitutae	o__Puniceicoccales	f__Puniceicoccaceae	g__MB11C04	s__	TACGGAGACCTCGAGCGTTACTCGGATTCACTGGGCGTAAAGGGTGAGTAGGTGGCTAGGTATGTCAGGTGTGAAATCCCGGGGCTTAACCCCGGAACTGCGCCTGAAACTACTTGGCTAGAGTCTCGGAGAGGATAGTGGAATTCCAAGTGTAGCGGTGAAATGCGTAGATATTTGGAGGAACACCAGTGGCGAAGGCGACTATCTGGACGAGTACTGACGCTCAATCACGAAAGCGTGGGTAGCGAAAGGG	ASV_00423	0	0	0	0	0	0	0	5	0	0	1	0	0	0	0	49	1	0	0	0	21	1	0	0	0	0	28	99	0	0	0	0	0	8	0	0	0	0	575	232
ASV_00424	k__Bacteria	p__Chloroflexi	c__SAR202	o__	f__	g__	s__	TACGTAGGAACCGAGCGTTGTCCGAATTTACTGGGCGTAAAGAGCGCGTAGGTGGTTTGTTAAGTCTCATGTGTAATCTCCCGGCTCAACTGGGAGGGGTCATGGGATACTGGCAGACTAGAGGTTGTCAGAGGAAAGCGGAATTCCAGGAGTAGTGGTGAAATGCGTAGATACCTGGAGGAACACCAGAGGCGAAGGCGGCTTTCTGGGACACACCTGACACTGAGGCGCGAAAGCGTGGGGAGCGAACCGG	ASV_00424	0	14	14	386	0	0	0	0	0	0	0	0	0	32	9	0	0	0	0	0	0	0	0	0	0	0	0	0	71	0	0	0	0	0	0	167	112	32	0	0
ASV_00426	k__Bacteria	p__Proteobacteria	c__Alphaproteobacteria	o__Rickettsiales	f__Pelagibacteraceae	g__	s__	TACGAAGGGACCTAGCGTAGTTCGGAATTACTGGGCTTAAAGAGCTCGTAGGTGGTTAAGAAAGTTGGTGGTGAAATCCCAAGGCTCAACCTTGGAACTGCCACCAAAACTTTTTGACTAGAGTATGATAGAGGTAAGTGGAATTTCTAGTGTAGAGGTGAAATTCGTAGATATTAGAAAGAACACCAATTGCGAAGGCAACTTTCTGGATCATTACTGACACTGAGGAGCGAAAGCATGGGTAGCGAAGAGG	ASV_00426	0	9	376	4	0	0	0	0	0	0	0	0	52	19	0	0	0	2	138	2	0	0	1	91	0	0	0	0	301	87	568	0	0	0	0	18	23	25	1	0
ASV_00427	k__Bacteria	p__Proteobacteria	c__Gammaproteobacteria	o__Thiotrichales	f__Piscirickettsiaceae	g__	s__	TACGGAGGGAGCGAGCGTTAATCGGAATTACTGGGCGTAAAGCGCGCGTAGGCGGCTTTGTAAGTCGGATGTGAAAGCCCAGGGCTCAACCCTGGAATTGCATTCGATACTGCATGGCTAGAGTATGGTAGAGGGAAGTGGAATTTCCGGTGTAGCGGTGAAATGCGTAGATATCGGAAGGAACACCAGTGGCGAAGGCGACTTCCTGGGCCAATACTGACGCTGAGGTGCGAAAGCGTGGGGAGCAAACAGG	ASV_00427	49	219	288	484	0	1	0	1	0	0	0	0	37	48	36	0	0	0	70	0	0	0	2	29	0	0	0	0	0	3	69	0	0	0	0	0	17	0	0	0
ASV_00428	k__Bacteria	p__Proteobacteria	c__Alphaproteobacteria	o__Rhodospirillales	f__Rhodospirillaceae	g__	s__	TACGGAGGGGGCTAGCGTTATTCGGAATTACTGGGCGTAAAGCGCGCGTAGGCGGCTAAGCAAGTTAGAGGTGAAAGCCCCGGGCTCAACCTGGGAATTGCCTTTAAGACTGTTTAGCTTGAGTTCGGAAGAGGGAAGTGGAATTTCCAGTGTAGAGGTGAAATTCGTAGATATTGGAAAGAACACCAGTGGCGAAGGCGACTTCCTGGTCCGATACTGACGCTGAGGTGCGAAAGCGTGGGGAGCAAACAGG	ASV_00428	0	67	369	199	3	0	0	0	1	0	0	0	0	38	268	1	0	0	59	39	0	1	0	71	9	2	0	0	0	88	236	0	0	13	1	96	14	16	0	0
ASV_00429	k__Bacteria	p__Proteobacteria	c__Gammaproteobacteria	o__Thiotrichales	f__Piscirickettsiaceae	g__	s__	TACGGAGGGAGCGAGCGTTAATCGGAATTACTGGGCGTAAAGCGCGCGTAGGCGGCTTTGTAAGTCGGATGTGAAAGCCCTGGGCTCAACCTGGGAATTGCATTCGATACTGCAGAGCTAGAGTATGGTAGAGGGAAGTGGAATTTCCGGTGTAGCGGTGAAATGCGTAGATATCGGAAGGAACACCAGTGGCGAAGGCGACTTCCTGGGCCAATACTGACGCTGAGGTGCGAAAGCGTGGGGAGCAAACAGG	ASV_00429	95	90	149	116	0	2	0	0	0	0	0	0	3	22	0	0	0	39	281	0	0	0	0	0	4	0	0	0	0	7	0	0	0	0	144	218	96	0	35	0
ASV_00430	k__Bacteria	p__Proteobacteria	c__Alphaproteobacteria	o__Rhodobacterales	f__Rhodobacteraceae	g__Pseudoruegeria	s__	TACGGAGGGGGTTAGCGTTGTTCGGAATTACTGGGCGTAAAGCGTACGTAGGCGGATTAGTCAGTCAGAGGTGAAATCCCAGGGCTCAACCCTGGAACTGCCTTTGATACTGCTAGTCTTGAGTTCGAGAGAGGTGAGTGGAATTCCGAGTGTAGAGGTGAAATTCGTAGATATTCGGAGGAACACCAGTGGCGAAGGCGGCTCACTGGCTCGATACTGACGCTGAGGTACGAAAGTGTGGGGAGCAAACAGG	ASV_00430	75	29	10	50	0	0	0	0	1	0	0	0	87	0	1	0	0	0	0	0	0	0	23	0	0	0	0	0	2	222	0	0	0	1	28	122	13	0	0	0
ASV_00431	k__Bacteria	p__Proteobacteria	c__Alphaproteobacteria	o__Rhodobacterales	f__Rhodobacteraceae	g__Octadecabacter	s__	TACGGAGGGGGTTAGCGTTGTTCGGAATTACTGGGCGTAAAGCGCACGTAGGCGGATTGGAAAGTTAGAGGTGAAATCCCAGGGCTCAACCCTGGAACTGCCTTTAAAACTCCCAGTCTTGAGTTCGAGAGAGGTGAGTGGAATTCCAAGTGTAGAGGTGAAATTCGTAGATATTTGGAGGAACACCAGTGGCGAAGGCGGCTCACTGGCTCGATACTGACGCTGAGGTGCGAAAGTGTGGGGAGCAAACAGG	ASV_00431	43	9	4	244	148	0	0	3	0	0	0	0	16	46	53	0	0	0	13	41	0	0	0	1	0	0	0	0	0	0	0	0	0	0	0	21	13	0	1	0
ASV_00432	k__Bacteria	p__Proteobacteria	c__Gammaproteobacteria	o__Thiotrichales	f__Piscirickettsiaceae	g__	s__	TACGGAGGGAGCGAGCGTTAATCGGAATTACTGGGCGTAAAGCGCGCGTAGGCGGCTTTGTAAGTCGGATGTGAAAGCCCAGGGCTCAACCTTGGAATTGCATTCGATACTGCATGGCTAGAGTATGGTAGAGGGAAGTGGAATTTCCGGTGTAGCGGTGAAATGCGTAGATATCGGAAGGAACACCAGTGGCGAAGGCGACTTCCTGGGCCAATACTGACGCTGAGGTGCGAAAGCGTGGGGAGCAAACAGG	ASV_00432	40	90	55	149	0	0	0	0	0	0	0	0	42	0	0	0	0	43	56	0	0	0	73	103	7	0	0	0	0	9	0	0	0	0	0	86	4	0	1	0
ASV_00434	k__Bacteria	p__Bacteroidetes	c__Flavobacteriia	o__Flavobacteriales	f__Flavobacteriaceae	g__	s__	TACGGAGGATCCAAGCGTTATCCGGAATCATTGGGTTTAAAGGGTCCGTAGGCGGTCTATTAAGTCAGAGGTGAAATCCTACCGCTCAACGGTAGAATGGCCTTTGATACTGGTAGACTTGAGTTATTGTGAAGTAGTTAGAATGTGTAGTGTAGCGGTGAAATGCATAGATATTACACAGAATACCAATTGCGAAGGCAGATTACTAACAATATACTGACGCTGAGGGACGAAAGCGTGGGTAGCGAACAGG	ASV_00434	18	47	0	0	1	0	0	0	0	0	0	0	80	0	0	0	0	8	0	1	0	0	85	20	0	0	0	0	84	98	0	0	0	0	104	269	0	0	0	0
ASV_00435	k__Bacteria	p__Bacteroidetes	c__Flavobacteriia	o__Flavobacteriales	f__Flavobacteriaceae	g__Mesonia	s__	TACGGAGGATCCAAGCGTTATCCGGAATCATTGGGTTTAAAGGGTCCGTAGGCGGACTGATAAGTCAGTGGTGAAAGTCTGCAGCTCAACTGTAGAATTGCCATTGATACTGTTAGTCTTGAGTCATTATGAAGTGGTTAGAATGAGTGGTGTAGCGGTGAAATGCATAGATATCACTCAGAATACCGATTGCGAAGGCAGATCACTAATAATGTACTGACGCTGATGGACGAAAGCGTAGGTAGCGAACAGG	ASV_00435	0	0	0	0	0	0	0	0	0	0	0	0	0	0	0	0	0	0	0	0	0	0	0	0	0	0	0	6	0	0	0	0	1	0	1234	0	1051	240	3	1
ASV_00436	k__Bacteria	p__Proteobacteria	c__Alphaproteobacteria	o__Rickettsiales	f__Pelagibacteraceae	g__	s__	TACGAAGGGACCTAGCGTAGTTCGGAATTACTGGGCGTAAAGAGTATGTAGGCGGCTAGATAAGTTAATTGTGAAATCCCAAAGCTTAACTTTGGAACTGCAATTAAAACTATTTAGCTAGAGTATGATAGAGGAAAGCGGAATACATAGTGTAGAGGTGAAATTCGTAGATATTATGTAGAACACCAGTTGCGAAGGCGGCTTTCTGGATCATTACTGACGCTGAGATACGAAAGTATGGGTAGCGAAGAGG	ASV_00436	0	0	0	0	7	7	2	10	3	0	3	0	0	0	5	28	32	0	0	0	21	46	0	0	0	6	38	56	0	0	0	79	8	207	0	1	0	0	34	39
ASV_00437	k__Bacteria	p__Chloroflexi	c__SAR202	o__	f__	g__	s__	TACGTAGGATTCGAGCGTTGTCCGGATTTATTGGGCGTAAAGGGTGTGTAGGCGGCATGGCAAGTCTTATGTGAAATCTCCCGGCTTAACTGGGAGGGGTCATGGGAAACTGCCAAGCTGGAGGGCAGTAGAGGAAAGCGGAATTCCGGGAGTAGTGGTGAAATGCGTAGATACCCGGAGGAACACCCGAGGCGAAGGCGGCTTTCTGGACTGTACCTGACGCTGAGACACGAAAGCGTGGGGAGCGAACCGG	ASV_00437	396	38	0	0	0	0	0	0	0	0	0	0	0	0	0	1	0	1	51	0	0	0	192	0	0	0	0	0	0	1	0	0	0	0	233	0	0	0	0	0
ASV_00438	k__Bacteria	p__Verrucomicrobia	c__[Pedosphaerae]	o__Arctic97B-4	f__	g__	s__	TACAGAGGTCCCAAGCGTTGTTCGGATTTACTGGGCGTAAAGGGTGCGTAGGCGGCTAGAAAAGTTTGATGTGAAATCTCCGGGCTTAACCCGGAAACTGCATTGAAAACTATCTGGCTAGAGGATCGGAGAGGAGATTGGAATTCTCGGTGTAGCAGTGAAATGCGTAGATATCGAGAGGAACACCAGTTGCGAAGGCGGATCTCTGGACGGTTTCTGACGCTGAGGCACGAAAGCTGGGGTAGCGAAGAGG	ASV_00438	16	20	0	8	0	0	0	0	0	0	0	0	50	0	0	0	1	0	2	0	0	0	17	264	20	0	0	0	84	0	0	0	0	0	2	183	49	0	0	0
ASV_00439	k__Bacteria	p__Proteobacteria	c__Betaproteobacteria	o__Burkholderiales	f__Comamonadaceae	g__Delftia	s__	TACGTAGGGTGCGAGCGTTAATCGGAATTACTGGGCGTAAAGCGTGCGCAGGCGGTTATGTAAGACAGATGTGAAATCCCCGGGCTCAACCTGGGAACTGCATTTGTGACTGCATGGCTAGAGTACGGTAGAGGGGGATGGAATTCCGCGTGTAGCAGTGAAATGCGTAGATATGCGGAGGAACACCGATGGCGAAGGCAATCCCCTGGACCTGTACTGACGCTCATGCACGAAAGCGTGGGGAGCAAACAGG	ASV_00439	48	76	195	28	88	10	13	101	36	40	12	13	125	37	13	0	5	8	3	85	5	0	10	39	2	26	1	40	20	0	0	18	2	51	14	29	12	0	1	31
ASV_00441	k__Bacteria	p__AncK6	c__	o__	f__	g__	s__	TACGGGGGGAGCGAGCGTTGTTCGGATTTATTGGGCGTAAAGGGCGTACAGGCGGTAGTGTAAGTCAGATGTGAAATGCTTCGGCTCAACCGAGGACCTGCATTTGATACTGCACAACTTGAGTACAGGAGAGGAGAGCGGAATTCTAGGTGTAGCGGTGGAATGTGTAGATATCTGGAAGAACACCAGTGGCGAAGGCGGCTCTCTGGCCTGATACTGACGCTGACGCGCGAAAGCTAGGGGAGCAAACAGG	ASV_00441	0	145	314	0	1	0	3	2	0	0	0	0	195	93	0	0	0	0	88	0	0	0	0	15	0	0	0	0	102	108	1	1	0	0	63	29	41	0	0	1
ASV_00442	k__Archaea	p__Euryarchaeota	c__Thermoplasmata	o__E2	f__Marine group II	g__	s__	TACCGGCGCCTCAAGTGGTCGTCGCTTTTATTGGGCCTAAAACGTCCGTAGCCTGTTTGGTAAACCCGTGGGTAAATCAACGAGCTCAACTCATTGACTTCTGCGGAGACTGCCAGACTAGGGACCGGGAGAGGTGTAGGGTACTCATGGGGTAGGGGTAAAATCCTGTCATCCCATGAGGACCACCTGTTGCGAAGGCGCTACACTGGAACGGATCCGACGGTCAGGGACGAAGCCTAGGGGCACGAACCGG	ASV_00442	0	36	0	236	9	0	0	0	0	0	0	0	34	0	1	1	0	0	147	103	0	0	0	6	8	0	0	0	13	78	0	0	0	0	10	100	22	8	0	0
ASV_00443	k__Bacteria	p__Proteobacteria	c__Gammaproteobacteria	o__Vibrionales	f__Pseudoalteromonadaceae	g__Pseudoalteromonas	s__	TACGGAGGGTGCGAGCGTTAATCGGAATTACTGGGCGTAAAGCGTACGCAGGCGGTTTGTTAAGCGAGATGTGAAAGCCCCGGGCTCAACCTGGGAACTGCATTTCGAACTGGCAAACTAGAGTGTGATAGAGGGTGGTAGAATTTCAGGTGTAGCGGTGAAATGCGTAGAGATCTGAAGGAATACCGATGGCGAAGGCAGTCACCTGGGTCAACACTGACGCTCATGTACGAAAGCGTGGGGAGCAAACGGG	ASV_00443	7	24	9	9	5	184	1	3	1	0	0	1	0	28	0	104	0	14	40	47	8	15	3	17	0	0	1	0	103	11	0	3	3	3	1	0	1	0	4	0
ASV_00444	k__Bacteria	p__Proteobacteria	c__Gammaproteobacteria	o__Thiotrichales	f__Piscirickettsiaceae	g__	s__	TACGGATGGTGCGAGCGTTAATCGGAATTACTGGGCGTAAAGCGCGCGTAGGCGGTTTAGTAAGTCGGATGTGAAAGCCCAGGGCTCAACCCTGGAATTGCATTCGATACTGCTGAACTAGAGTATGGTAGAGGGAAGTGGAATTTCCGGTGTAGCGGTGAAATGCGTAGATATCGGAAGGAACACCAGTGGCGAAGGCGACTTCCTGGGCCAATACTGACGCTGAGGTGCGAAAGCGTGGGGAGCAAACAGG	ASV_00444	46	33	0	0	0	0	0	0	0	0	0	0	103	0	0	0	0	0	0	0	0	0	17	0	0	0	0	0	17	0	0	0	0	0	127	0	0	0	0	0
ASV_00445	k__Archaea	p__Crenarchaeota	c__Thaumarchaeota	o__Cenarchaeales	f__Cenarchaeaceae	g__Nitrosopumilus	s__	AACCAGCACCTCAAGTGGTCAGGATGATTATTGGGCCTAAAGCATCCGTAGCCGGCTCTGTAAGTTTTCGGTTAAATCTGTACGCTTAACGTACAGGCTGCCGGGAATACTGCAGAACTAGGGAGTGGGAGAGGTAGACGGTACTCGATAGGAAGGGGTAAAATCCTTTGATCTATTGATGACCACCTGTGGCGAAGGCGGTCTACCAGAACATGTCCGACGGTGAGGGATGAAAGCTGGGGGAGCAAACCGG	ASV_00445	25	0	13	0	0	0	0	0	0	0	0	0	26	0	0	0	0	96	21	0	0	0	0	44	0	0	0	0	76	29	232	0	0	0	3	0	0	0	0	0
ASV_00446	k__Bacteria	p__Planctomycetes	c__OM190	o__agg27	f__	g__	s__	TACGGAGGGCGCGAACGTTACTCGGAATCACTGGGCATAAAGGGCATGTAGGCGGCCCGACCAGTCAGATGTGAAATCCTTCGGCTCAACCGAAGAACTGCATTTGATACTGTCGGGCTCGAGGATGGTTGGGGTAAGCGGAACTCCTGGTGGAGCGGTGAAATGCGTAGATATCAGGAGGAACACCAGTGGCGAAAGCGGCTTACTGGACCATTTCTGACGCTGAGGTGCGAAAGCTAGGGTAGCGAACGGG	ASV_00446	95	92	0	149	0	1	0	0	0	0	0	0	150	0	0	0	0	0	0	0	0	0	359	236	68	0	0	2	66	353	235	0	0	0	25	126	17	0	0	0
ASV_00447	k__Bacteria	p__Proteobacteria	c__Alphaproteobacteria	o__Rickettsiales	f__Pelagibacteraceae	g__	s__	TACGAAGGGACCTAGCGTAGTTCGGAATTACTGGGCTTAAAGAGTTCGTAGGTGGTTGAAAAGGTTGGTGGTGAAATCCCAGAGCTTAACTCTGGAACTGCCATCAAAACTTTTCAGCTAGAGTATGATAGAGGAAAGCAGAATTTCTAGTGTAGAGGTGAAATTCGTAGATATTAGAAAGAATACCAATTGCGAAGGCAGCTTTCTGGATCATTACTGACACTGAGGAACGAAAGCATGGGTAGCGAAGAGG	ASV_00447	1	0	6	18	16	17	12	10	20	6	1	3	5	0	43	27	32	4	2	12	26	123	5	14	3	22	19	36	1	13	13	60	51	25	4	4	15	13	30	38
ASV_00448	k__Bacteria	p__Proteobacteria	c__Alphaproteobacteria	o__Rhodospirillales	f__Rhodospirillaceae	g__	s__	TACGGAGGGGGCTAGCGTTGCTCGGAATTACTGGGCGTAAAGCGCGCGTAGGCGGTGAATCCAGTCAGGCGTGAAAGCCCAGGGCTTAACCCTGGAATTGCGTTTGATACTGATTTGCTAGAATTCGAGAGAGGGTAGTGGAATTTCCAGTGTAGAGGTGAAATTCGTAGATATTGGAAAGAACACCAGTGGCGAAGGCGGCTACCTGGCTCGATATTGACGCTGAGGTGCGAAAGCGTGGGGAGCGAACGGG	ASV_00448	187	5	154	26	0	0	3	0	1	0	0	0	151	42	1	0	1	28	36	3	0	0	3	78	0	0	0	0	46	82	0	0	0	5	77	10	17	0	0	1
ASV_00449	k__Bacteria	p__Bacteroidetes	c__Flavobacteriia	o__Flavobacteriales	f__Cryomorphaceae	g__	s__	TACGGAGGGTGCAAGCGTTATCCGGATTTATTGGGTTTAAAGGGTCCGTAGGTGGACAATTAAGTCAGCGGTGAAATCCCACAGCTCAACTGTGGAACTGCCATTGATACTGGTTGTCTTGAGTACGTTAGAAGTTGGCGGAATAGGTCATGTAGCGGTGAAATGCTTAGATATGACCTAGAACACCGATTGCGAAGGCAGCCAACTATGCCGTTACTGACACTGAGGGACGAAAGCGTGGGGAGCGAACAGG	ASV_00449	1	0	0	0	19	123	0	0	0	0	0	0	1	0	6	4	0	0	0	0	44	133	0	0	0	0	8	79	0	0	0	0	0	0	0	0	0	0	0	0
ASV_00450	k__Bacteria	p__Proteobacteria	c__Gammaproteobacteria	o__Oceanospirillales	f__Oceanospirillaceae	g__	s__	TACGGAGGGTGCAAGCGTTAATCGGAATTACTGGGCGTAAAGCGCGCGTAGGTGGTTTGTTAAGTGGGATGTGAAAGCCCCGGGCTCAACCTGGGAATTGCATCCCAAACTGGCAAACTAGAGTACAAGAGAGGGGTGTGGAATTTCCTGTGTAGCGGTGAAATGCGTAGATATAGGAAGGAACATCAGTGGCGAAGGCGACGCCCTGGCTTGATACTGACACTGAGGTGCGAAAGCGTGGGGAGCAAACAGG	ASV_00450	0	0	0	1	4	8	144	65	250	1	6	3	0	0	3	1	0	0	0	1	0	94	0	1	0	1	0	0	0	0	4	0	2	3	0	1237	1	127	2	41
ASV_00451	k__Bacteria	p__Proteobacteria	c__Gammaproteobacteria	o__Alteromonadales	f__Alteromonadaceae	g__Marinobacter	s__	TACGGAGGGTGCAAGCGTTAATCGGAATTACTGGGCGTAAAGCGCGCGTAGGTGGTTTGATAAGCGAGATGTGAAAGCCCCGGGCTTAACCTGGGAACGGCATTTCGAACTGTCTGACTAGAGTGTGGTAGAGGGTAGTGGAATTTCCTGTGTAGCGGTGAAATGCGTAGATATAGGAAGGAACACCAGTGGCGAAGGCGGCTACCTGGACCAACACTGACACTGAGGTGCGAAAGCGTGGGGAGCAAACAGG	ASV_00451	0	0	0	0	0	0	24	9	6	0	0	0	111	2857	482	6	1	0	0	0	0	0	0	0	0	0	0	0	0	0	0	0	0	0	0	0	0	0	0	54
ASV_00452	k__Bacteria	p__Proteobacteria	c__Gammaproteobacteria	o__Oceanospirillales	f__Halomonadaceae	g__Candidatus Portiera	s__	TACGGAGGGTCCAAGCGTTAATCGGAATTACTGGGCGTAAAGCGCGCGTAGGCGGTTTAGAAAGTTGGATGTGAAATCCCTGGGCTCAACCTAGGAACTGCATTCAAAACTTCTAAGCTAGAGTGGGAGAGAGGGAAGTAGAATTTCTGGTGTAGCGGTGAAATGCGTAGATATCAGAAGGAATACCAATGGCGAAGGCAGCTTCCTGGCTCCAAACTGACGCTAAGGTGCGAAAGCGTGGGTAGCAAACAGG	ASV_00452	7	39	0	0	0	0	0	0	0	0	0	0	15	4	0	0	1	0	0	0	0	0	0	0	0	0	0	1	0	0	0	0	0	0	0	516	1	0	0	0
ASV_00453	k__Archaea	p__Euryarchaeota	c__Thermoplasmata	o__E2	f__Marine group II	g__	s__	TACCGGCGCCTCAAGTGGTAGTCGCTTTTATTGGGCCTAAAACGTCCGTAGCCGGTTTGGTACATTCGTGGGTAAATCAACCCGCTCAACGGGTTGAATTCTGCGAGGACGGCCAGACTTGGGACCGGGAGAGGTGTGGGGTACTCTCAGGGTAGGGGTAAAATCCTGTCATCCTGAGAGGACCACCTGTTGCGAAGGCGCCACACTAGAACGGATCCGACGGTCAGGGACGAAGCCTAGGGGCACGAACCGG	ASV_00453	0	93	196	209	0	0	0	2	1	0	0	0	84	49	0	0	0	1	20	14	0	0	0	0	25	0	0	0	100	28	10	0	0	0	25	8	26	10	0	0
ASV_00454	k__Bacteria	p__Bacteroidetes	c__Flavobacteriia	o__Flavobacteriales	f__Cryomorphaceae	g__	s__	TACGGAGGATCCAAGCGTTATCCGGATTTATTGGGTTTAAAGGGTCCGTAGGCGGGTCTTTAAGTCAGTGGTGAAAGCCTGCAGCTTAACTGTAGAATTGCCATTGATACTGAAGACCTTGAGTGTAGTAGAAGTAGGCGGAATATGGCATGTAGCGGTGAAATGCATAGATATGCCATAGAACACCGATTGCGAAGGCAGCTTACTATGTTACAACTGACGCTGAGGGACGAAAGCGTGGGTAGCAAACAGG	ASV_00454	0	0	0	0	4	0	0	0	1	0	0	0	0	0	0	12	103	0	1	0	0	71	0	0	0	6	7	14	0	0	0	133	0	0	0	0	0	22	90	216
ASV_00455	k__Bacteria	p__Proteobacteria	c__Deltaproteobacteria	o__Sva0853	f__	g__	s__	TACGTAGGGCGCGAGCGTTGTCCGGAATCACTGGGCGTAAAGGGCGCGCAGGTGGGTTCGCAAGCGGGGGGTGAAAGGCCGGGGCTCAACCCCGGGACTGCTTCCCGAACTGCGGATCTAGAGGGGGTCAGGGGCCAGCGGAATTCCGGGTGGAGAGGTGAAATTCGTAGAGATCCGGAGGAACGCCGGCGGCGAAAGCGGCTGGCTGGGGCCGCCCTGACACTGAGGCGCGAGAGCGTGGGGAGCAAACAGG	ASV_00455	1	508	27	0	0	0	0	0	0	0	0	0	10	0	0	0	0	77	22	0	0	0	60	0	0	0	0	0	0	1	0	0	0	0	0	0	0	0	0	0
ASV_00457	k__Bacteria	p__Proteobacteria	c__Alphaproteobacteria	o__Rickettsiales	f__Pelagibacteraceae	g__	s__	TACGAAGGGACCTAGCGTAGTTCGGAATTACTGGGCTTAAAGAGTTCGTAGGTGGCTGAAAAAGTTGGTGGTGAAATCCCAGAGCTTAACTCTGGAACTGCCATCAAAACTTTTCAGCTAGAGTATGATAGAGGAAAGCAGAATTTCTAGTGTAGAGGTGAAATTCGTAGATATTAGAAAGAATACCAATTGCGAAGGCAGCTTTCTGGATCATTACTGACACTGAGGAACGAAAGCATGGGTAGCGAAGAGG	ASV_00457	3	6	7	11	139	8	7	10	18	7	1	2	7	2	57	23	23	3	2	12	33	122	8	13	3	9	15	23	12	13	15	85	46	23	6	13	20	24	22	52
ASV_00458	k__Bacteria	p__Proteobacteria	c__Gammaproteobacteria	o__Alteromonadales	f__Alteromonadaceae	g__Candidatus Endobugula	s__	TACGGAGGGTGCAAGCGTTAATCGGAATTACTGGGCGTAAAGCGCGCGTAGGTGGTTTGTTAAGCGAGATGTGAAAGCCCAGGGCTCAACCTTGGAATTGCATTTCGAACTGGCAAGCTAGAGTACAGTAGAGGGTGGTGGAATTTCCAGTGTAGCGGTGAAATGCGTAGAGATTGGAAGGAACATCAGTGGCGAAGGCGACCACCTGGACTGATACTGACACTGAGGTGCGAAAGCGTGGGGAGCAAACAGG	ASV_00458	0	0	0	0	0	0	0	0	0	1	0	0	0	0	0	0	0	0	0	0	0	0	0	0	0	0	0	0	0	0	0	0	0	0	0	0	0	0	0	0
ASV_00460	k__Bacteria	p__Proteobacteria	c__Alphaproteobacteria	o__	f__	g__	s__	GACGGAGGGGGCTAGCGTTGTTCGGAATTACTGGGCGTAAAGCGCGCGTAGGCGGTTTTTTAAGTTGGACGTGAAATCCCAGGGCCCAACCCTGGAACTGCGTTCAAAACTGGATGACTAGAGTCCGGGAGAGGTGAGTGGAACTCCCAGTGTAGAGGTGAAATTCGTAGATATTGGGAAGAACACCAGTGGCGAAGGCGGCTCACTGGACCGGTACTGACGCTGAGGTGCGAAAGCGTGGGGAGCAAACAGG	ASV_00460	89	131	454	1	0	0	0	0	1	0	0	0	52	0	0	0	0	0	0	0	0	0	11	55	6	0	0	0	114	7	0	0	0	0	0	38	85	0	0	0
ASV_00461	k__Bacteria	p__Planctomycetes	c__Phycisphaerae	o__Phycisphaerales	f__	g__	s__	TACGAAGGGCCCGAGCGTTATTCGGAATCACTGGGCTTAAAGCGTGCGTAGGCGGACTTGTAGGCGTTTTGTGAAATCCCTCGGCTCAACCGAGGAACTGCAGAGCGAACCCCAAGTCTTGAGACAGACAGAGGTTGTCGGAACGATTGGTGGAGTGGTGAAATGCGTTGATATCAATCGGAACGCCAAATGAGAAGTCAGGCAACTGGGTCTGTTCTGACGCTGAGGCACGAAAGCGTGGGTAGCGAACGGG	ASV_00461	0	83	201	1	0	0	0	0	0	0	0	0	30	0	0	0	0	149	24	0	2	0	3	1	0	0	0	0	353	0	0	0	1	1	80	17	70	0	0	0
ASV_00462	k__Bacteria	p__Proteobacteria	c__Gammaproteobacteria	o__Pseudomonadales	f__Pseudomonadaceae	g__Pseudomonas	s__veronii	TACAGAGGGTGCAAGCGTTAATCGGAATTACTGGGCGTAAAGCGCGCGTAGGTGGTTTGTTAAGTTGGATGTGAAATCCCCGGGCTCAACCTGGGAACTGCATTCAAAACTGACTGACTAGAGTATGGTAGAGGGTGGTGGAATTTCCTGTGTAGCGGTGAAATGCGTAGATATAGGAAGGAACACCAGTGGCGAAGGCGACCACCTGGACTGATACTGACACTGAGGTGCGAAAGCGTGGGGAGCAAACAGG	ASV_00462	1028	237	20	506	56	108	161	135	376	26	15	23	1	2	6	1	1	0	0	6	0	3	0	3	0	2	1	0	0	0	0	0	0	4	1	1	0	0	0	0
ASV_00463	k__Bacteria	p__Proteobacteria	c__Alphaproteobacteria	o__Rickettsiales	f__Pelagibacteraceae	g__	s__	TACGAAGGGACCTAGCGTAGTTCGGAATTACTGGGCTTAAAGAGCTCGTAGGTGGTTAAAAAAGTTGGTGGTGAAATCCCAAGGCTTAACCTTGGAACTGCCACCAAAACTTTTTGACTAGAGTATGATAGAGGAAAGTGGAATTTCTAGTGTAGAGGTGAAATTCGTAGATATTAGAAAGAACACCGAATGCGAAGGCAACTTTCTGGATCATTACTGACACTGAGGAGCGAAAGCATGGGTAGCGAAGAGG	ASV_00463	192	23	3	3	0	0	0	0	0	0	0	0	0	4	0	0	0	13	10	0	0	0	236	335	0	0	0	1	156	4	0	0	0	0	109	206	0	0	0	0
ASV_00464	k__Bacteria	p__Planctomycetes	c__Phycisphaerae	o__Phycisphaerales	f__	g__	s__	TACGAAGGGCCCGAGCGTTATTCGGAATCACTGGGCTTAAAGCGTACGTAGGCTGGTATATAGGCGTCTTGTGAAATCCCTCGGCTCAACCGAGGAACTGCAAGGCGAACCATATATCTTGAGACAGACAGAGGTCGTCGGAACGATTGGTGGAGTGGTGAAATGCGTTGATATCAATCGGAACGCCAAAGGAGAAGTCAGGCGACTGGGTCTGTTCTGACGCTGAGGTACGAAAGCGTGGGTAGCGAACGGG	ASV_00464	0	0	183	15	0	0	0	1	0	0	0	0	74	35	3	0	0	2	2	59	0	0	0	0	84	0	0	0	207	141	582	0	0	1	1	1	26	0	0	0
ASV_00465	k__Bacteria	p__Bacteroidetes	c__Flavobacteriia	o__Flavobacteriales	f__Flavobacteriaceae	g__Leeuwenhoekiella	s__marinoflava	TACGGAGGGTGCAAGCGTTATCCGGAATCATTGGGTTTAAAGGGTCCGTAGGTGGACTAATAAGTCAGTGGTGAAAGTCTGCAGCTTAACTGTAGAATTGCCATTGATACTGTTAGTCTTGAATTGTTATGAAGTAACTAGAATATGTAGTGTAGCGGTGAAATGCATAGATATTACATAGAATACCGATTGCGAAGGCAGGTTACTAATAATACATTGACACTGATGGACGAAAGCGTGGGGAGCGAACAGG	ASV_00465	0	0	0	1	34	104	0	0	0	0	0	0	0	0	0	0	0	0	1	0	0	0	0	0	0	0	0	0	0	0	0	0	1	0	435	0	886	0	8	0
ASV_00466	k__Bacteria	p__Proteobacteria	c__Alphaproteobacteria	o__Rickettsiales	f__Pelagibacteraceae	g__	s__	TACGAAGGGACCTAGCGTAGTTCGGAATTACTGGGCTTAAAGAGCTCGTAGGTGGTTAAGAAAGTTGATGGTGAAATCCCAAGGCTCAACCTTGGAACTGCCATCAAAACTTCTTAGCTAGAGTATGATAGAGGAAAGTGGAATTTCTAGTGTAGAGGTGAAATTCGTAGATATTAGAAAGAACACCAAAAGCGAAGGCAACTTTCTGGATCATTACTGACACTGAGGAGCGAAAGCATGGGTAGCGAAGAGG	ASV_00466	9	0	2	0	5	0	0	1	0	0	0	0	0	7	42	4	0	1	0	26	74	1	0	1	82	17	0	0	1	248	7	0	162	24	0	105	0	100	0	0
ASV_00467	k__Bacteria	p__Proteobacteria	c__Alphaproteobacteria	o__Rickettsiales	f__Pelagibacteraceae	g__	s__	TACGAAGGGACCTAGCGTAGTTCGGAATTACTGGGCTTAAAGAGCTCGTAGGTGGTTAGAAAAGTTAGTGGTGAAATCCCAAGGCTCAACCTTGGAACTGCCACTAAAACTTTTTAACTAGAGTATGATAGAGGAAAGTGGAATTTCTAGTGTAGAGGTGAAATTCGTAGATATTAGAAAGAACACCGATTGCGAAGGCAGCTTTCTGGATCATTACTGACACTGAGGAGCGAAAGCATGGGTAGCGAAGAGG	ASV_00467	0	22	0	1	0	0	0	0	0	0	0	0	62	30	0	0	0	3	33	0	0	0	5	13	40	0	0	0	0	0	0	0	0	0	0	3	42	36	1	0
ASV_00468	k__Bacteria	p__Actinobacteria	c__Actinobacteria	o__Actinomycetales	f__	g__	s__	TACGTAGGGTGCAAGCGTTGTCCGGATTTATTGGGCGTAAAGAGCTCGTAGGCGGTTAGTCACGTCGGATGTGAAAACTCAGTGCTTAACACTGAGCCTGCATTCGATACGGGCTGACTAGAGTATTGTAGGGGAGACTGGAACTCCTGGTGTAGCGGTGAAATGCGCAGATATCAGGAAGAACACCGGTGGCGAAGGCGGGTCTCTGGGCAATTACTGACGCTGAGGAGCGAAAGTGTGGGGAGCAAACAGG	ASV_00468	13	15	0	0	3	44	1	3	0	37	1	13	53	1	84	85	26	17	8	43	1	95	0	1	0	20	9	0	0	61	1	46	28	60	0	0	0	6	9	38
ASV_00469	k__Bacteria	p__Proteobacteria	c__Alphaproteobacteria	o__	f__	g__	s__	TACGGAGGGGGCTAGCGTTACTCGGAATTACTGGGCGTAAAGCGAGCGTAGGCGGTTAAATAAGTTGAGGGTGAAAGCCCGGGGCTCAACCCCGGAAATGCCCTCAAAACTATTTGACTAGAGGACGGGAGAGGGGAGTGGAACTCCCAGTGTAGAGGTGAAATTCGTAGATATTGGGAAGAACACCAGTGGCGAAGGCGACTCTCTGGACCGTTTCTGACGCTAAGGCTCGAAAGCGTGGGTAGCAAACAGG	ASV_00469	0	0	66	0	122	1	44	0	74	0	2	0	0	15	0	8	1	1	25	11	11	3	0	0	6	16	0	2	0	26	0	22	0	31	0	126	75	70	57	37
ASV_00470	k__Archaea	p__Crenarchaeota	c__Thaumarchaeota	o__Cenarchaeales	f__Cenarchaeaceae	g__Nitrosopumilus	s__	AACCAGCACCTCAAGTGGTCAGGATGATTATTGGGCCTAAAGCATCCGTAGCCGGCTCTGTAAGTTTTCGGTTAAATCTGTACGCTCAACGTACAGGCTGCCGGGAATACTGCAAAGCTAGGGAGTGGGAGAAGTAGACGGTACTCGATAGGAAGTGGTAAAATGCTTTGATCTATCGATGACCACCTGTGGCGAAGGCGGTCTACTAGAACACGTCCGACGGTGAGGGATGAAAGCTGGGGGAGCAAACCGG	ASV_00470	32	0	2	12	0	0	0	0	0	0	0	0	146	60	0	0	0	2	0	0	0	0	0	394	29	0	0	0	2	66	1	0	0	0	104	335	13	0	0	0
ASV_00472	k__Bacteria	p__Proteobacteria	c__Gammaproteobacteria	o__Oceanospirillales	f__	g__	s__	TACGAAAGGTGCAAGCGTTAATCGGAATTACTGGGCGTAAAGCGAGCGTAGGCGGCTTGGTAAGTTGGATGTGAAAGCCCCGGGCTCAACCTGGGAACTGCATCCAAAACTGCCAGGCTAGAGTATGGTAGAGGATGGCGGAATTTCCTGTGTAGCGGTGAAATGCGTAGATATAGGAAGGAACATCAGTGGCGAAGGCGGCCATCTGGACCAATACTGACGCTGAGGCTCGAAAGCGTGGGGAGCAAACAGG	ASV_00472	0	0	0	0	0	0	2	11	13	0	3	0	0	0	0	0	1	0	0	0	0	14	0	0	0	0	0	0	1	0	0	14	0	1	0	0	1	32	0	0
ASV_00473	k__Bacteria	p__Proteobacteria	c__Alphaproteobacteria	o__Rickettsiales	f__Pelagibacteraceae	g__	s__	TACGAAGGGACCTAGCGTAGTTCGGAATTACTGGGCTTAAAGAGTTCGTAGGTGGTTAAAAAAGTTGATGGTGAAATCCCAAGGCTCAACCTTGGAACTGCCATCAAAACTTTTTAGCTAGAGTATGATAGAGGGAAGTGGAATTTCTAGTGTAGAGGTGAAATTCGTAGATATTAGAAAGAACATCAAAAGCGAAGGCAACTTTCTGGATCATTACTGACACTGAGGAACGAAAGCATGGGTAGCGAAGAGG	ASV_00473	0	11	248	2	2	0	54	11	103	0	2	0	34	8	2	0	21	1	0	0	2	1	0	39	0	3	11	3	4	124	1	92	7	11	71	1	1	0	27	17
ASV_00474	k__Bacteria	p__Proteobacteria	c__Alphaproteobacteria	o__Rhodobacterales	f__Rhodobacteraceae	g__Phaeobacter	s__	TACGGAGGGGGTTAGCGTTGTTCGGAATTACTGGGCGTAAAGCGCACGTAGGCGGATCAGAAAGTTGGGGGTGAAATCCCAGGGCTCAACCCTGGAACTGCCTCCAAAACTCCTGGTCTTGAGTTCGAGAGAGGTGAGTGGAATTCCGAGTGTAGAGGTGAAATTCGTAGATATTCGGAGGAACACCAGTGGCGAAGGCGGCTCACTGGCTCGATACTGACGCTGAGGTGCGAAAGTGTGGGGAGCAAACAGG	ASV_00474	0	0	0	0	0	0	0	0	0	0	0	0	111	0	0	32	13	0	0	0	0	0	0	0	0	0	0	0	0	0	0	0	0	0	1	0	0	0	2	0
ASV_00476	k__Bacteria	p__Bacteroidetes	c__Flavobacteriia	o__Flavobacteriales	f__	g__	s__	TACGGAGGGTGCGAGCGTTATCCGGAATTATTGGGTTTAAAGGGTGCGTAGGCGGAAATTTAAGTCAGTGGTGAAAGCCTGCAGCTTAACTGTAGAATTGCCATTGATACTGATTTTCTTGAATCTAATTGAAGTAGGCGGAATATGACATGTAGCGGTGAAATGCTTAGATATGTCATAGAACACCGATAGCGAAGGCAGCTTACTAAGTTAGTATTGACGCTAATGCACGAAAGCGTGGGGAGCGAACAGG	ASV_00476	0	0	0	0	3	44	53	6	90	1	1	0	0	0	0	13	57	0	0	57	18	119	0	0	0	0	0	18	0	0	0	14	0	0	0	0	0	0	71	113
ASV_00477	k__Bacteria	p__Actinobacteria	c__Actinobacteria	o__Actinomycetales	f__Corynebacteriaceae	g__Corynebacterium	s__	TACGTAGGGTGCGAGCGTTGTCCGGAATTACTGGGCGTAAAGAGCTCGTAGGCGGTTTGTCACGTCGTCTGTGAAATCCTAGGGCTTAACCCTGGACGTGCAGGCGATACGGGCTGACTTGAGTACTACAGGGGAGACTGGAATTTCTGGTGTAGCGGTGGAATGCACAGATATCAGGAAGAACACCGATGGCGAAGGCAGGTCTCTGGGTAGTAACTGACGCTGAGGAGCGAAAGCATGGGTAGCGAACAGG	ASV_00477	0	0	0	0	38	0	0	0	0	0	0	0	0	6	29	22	0	0	0	1	0	0	0	0	0	1	0	0	27	32	0	64	0	34	5	0	2	0	0	0
ASV_00478	k__Bacteria	p__Proteobacteria	c__Gammaproteobacteria	o__Alteromonadales	f__HTCC2188	g__HTCC	s__	TACGGAGGGTGCAAGCGTTAATCGGAATTACTGGGCGTAAAGCGCGCGTAGGCGGTTCGGTAAGTTGGATGTGAAAGCCCAGGGCTCAACCTTGGAACTGCATTCAAAACTGCCAAGCTAGAGTACGGTAGAGGGGGGTAGAATTCCACGTGTAGCGGTGAAATGCGTAGAGATGTGGAGGAATACCAGTGGCGAAGGCGGCCCCCTGGATCGATACTGACGCTGAGGTGCGAAAGCGTGGGGAGCAAACAGG	ASV_00478	0	0	0	0	32	1	0	1	0	0	0	0	0	0	51	45	36	0	0	1	85	56	0	0	1	12	42	64	0	1	0	71	90	0	0	0	0	7	68	129
ASV_00479	k__Bacteria	p__Proteobacteria	c__Alphaproteobacteria	o__Rickettsiales	f__Pelagibacteraceae	g__	s__	TACGAAGGGACCTAGCGTAGTTCGGAATTACTGGGCTTAAAGAGCTCGTAGGTGGTTAGAAAAGTTGGTGGTGAAATCCCAAGGCTTAACCTTGGAACTGCCATCAAAACTTTTTGACTAGAGTATGATAGAGGAAAGTGGAATTTCTAGTGTAGAGGTGAAATTCGTAGATATTAGAAAGAACACCAATTGCGAAGGCAACTTTCTGGATCATTACTGACACTGAGGAGCGAAAGCATGGGTAGCGAAGAGG	ASV_00479	37	0	12	7	0	0	0	0	0	0	0	0	19	1	0	0	0	185	1	77	0	0	165	273	52	29	0	0	27	9	1	0	0	47	0	56	0	0	16	0
ASV_00481	k__Bacteria	p__Proteobacteria	c__Gammaproteobacteria	o__Thiotrichales	f__Piscirickettsiaceae	g__	s__	TACGGAGGGTGCAAGCGTTAATCGGAATTACTGGGCGTAAAGAGTACGTAGGCGGCTTTTCAAGTCGGATGTGAAATCCCTGAGCTTAACTCAGGAACTGCATTCGATACTGGATCGCTAGAGTATATTAGAGGATAGTGGAATTTCAAGTGTAGCGGTGAAATGCGTAGATATTTGAAGGAACACCAATGGCGAAGGCAGCTATCTGGAACAATACTGACGCTGAGGTACGAAAGCGTGGGGAGCAAACAGG	ASV_00481	0	0	18	0	0	1	0	0	0	0	0	0	30	0	0	0	0	0	29	0	0	0	0	42	0	0	0	0	0	242	0	1	0	0	0	156	0	0	0	0
ASV_00482	k__Bacteria	p__Proteobacteria	c__Alphaproteobacteria	o__Rickettsiales	f__Pelagibacteraceae	g__	s__	TACGAAGGGACCTAGCGTTGTTCGGAATTACTGGGCTTAAAGCGTTCGTAGGCGGTTGAAAAAGTTGGTGGTGAAATCCCAGAGCTTAACTCTGGAACTGCCATCAAAACTTTTCAGCTAGAGTATGATAGAGGAAAGCAGAATTTCTAGTGTAGAGGTGAAATTCGTAGATATTAGAAAGAATACCAATTGCGAAGGCAGCTTTCTGGATCATTACTGACACTGAGGAACGAAAGCATGGGTAGCGAAGAGG	ASV_00482	4	1	19	15	8	7	14	21	26	1	2	0	11	4	47	12	19	7	18	20	25	124	14	23	1	4	3	14	5	9	13	23	22	12	0	6	5	12	39	22
ASV_00484	k__Bacteria	p__Actinobacteria	c__Acidimicrobiia	o__Acidimicrobiales	f__ZA3409c	g__	s__	CACGTAGGGAGCAAGCGTTGTCCGGATTTATTGGGCGTAAAGAGCTCGTAGGCGGTTCGGTAAGTCGGGTGTGAAAACTTGAGGCTCAACCTCAAGAGGCCACTCGATACTGCTGTGACTGGAGTTCGGTAGAGGAGTGTGGAATTCCTGGTGTAGCGGTGAAATGCGCAGATATCAGGAGGAACACCGACAGCGAAGGCAGCACTCTGGGCCGATACTGACGCTGAGGAGCGAAAGCATGGGGAGCGAACAGG	ASV_00484	195	307	0	0	0	0	0	0	0	0	0	0	0	0	0	0	1	8	0	0	0	0	5	0	0	0	0	0	93	0	0	0	0	0	39	0	0	0	0	0
ASV_00486	k__Bacteria	p__Chloroflexi	c__SAR202	o__	f__	g__	s__	TACGTAGGGGGCGAGCGTTGTCCGGATTTATTGGGCGTAAAGGGCGAGTAGGCGGCATACCAAGTCCCATGTGAAATCTCCCGGCTTAACCGGGAGGGGTCATGGGAAACTGGTAAGCTTGAGGATAGCAGAGGAGAGCGGAATTCCCGGAGTAGTGGTGAAATGCGTAGATACCGGGAGGAACACCAGTGGCGAAAGCGGCTCTCTGGGCTACACCTGACGCTGAGGCGCGAAAGCATGGGGAGCGAACCGG	ASV_00486	0	35	546	31	0	0	0	2	0	0	0	0	0	67	0	0	0	0	51	0	0	0	0	0	22	0	0	0	7	0	96	0	0	0	0	0	126	0	0	0
ASV_00488	k__Bacteria	p__Actinobacteria	c__Acidimicrobiia	o__Acidimicrobiales	f__TK06	g__	s__	TACGTAGGGCGCAAGCGTTGTCCGGATTTATTGGGCGTAAAGGGCTCGTAGGCGGTTCGGTAAGTCGGGTGTGAAAACTCAGGGCTCAACCCTGAGACGCCACTCGATACTGCCATGACTAGAGTCCGGTAGAGGAGTGCGGAATTCCTGGTGTAGCGGTGAAATGCGCAGATATCAGGAGGAACACCGACAGCGAAGGCAGCACTCTGGGCCGGTACTGACGCTGAGGAGCGAAAGCGTGGGGAGCAAACAGG	ASV_00488	15	17	0	0	0	0	0	0	0	0	0	0	0	0	0	0	0	76	104	0	0	0	11	35	0	0	0	0	150	0	0	0	0	1	51	7	0	0	0	0
ASV_00489	k__Bacteria	p__Gemmatimonadetes	c__Gemm-2	o__	f__	g__	s__	GACGGAGGGTGCAAGCGTTGTTCGGAATTACTGGGCGTAAAGCGCGGGCAGGTGGCCCTTTAAGTCCTTTGTGAAATTCCGGAGCTCAACTCCGGATGTGCATAGGATACTGGGGGGCTAGAGACTGGTAGAGGCGAGCGGAATTCCTGGTGTAGCGGTGGAATGCGTAGATATCAGGAAGAACACCGGTGGCGAAGGCGGCTCGCTGGGCCAGATCTGACACTCATCCGCGAAAGCGTGGGGAGCAAACAGG	ASV_00489	0	76	4	182	0	0	0	1	1	0	0	0	5	56	0	0	0	48	92	4	0	0	0	0	113	0	0	0	0	66	24	0	0	0	31	18	6	0	0	0
ASV_00490	k__Bacteria	p__Planctomycetes	c__OM190	o__	f__	g__	s__	TACGGATGGTGCAAGCGTTACTCGGAATCACTGGGCGTAAAGCGTTCGTAGGTGGTTTATTAAGTTGGATGTGTAATCCCACGGCTCAACCGTGGAACTGCGTTCAAAACTGATGAACTAGAGAGCAGTAGGGGACAAGGGAACTTCAGGTGGAGCGGTGAAATGCGTAGATATCTGAAGGAACACCGATGGCGAAAGCACTTGTCTGGGCTGATTCTGACACTGAGGAACGAAAGCTAGGGTAGCGAACGGG	ASV_00490	0	0	0	27	0	2	0	0	0	0	0	0	0	24	159	0	0	2	0	1	0	0	1	0	1	0	0	0	5	6	1	0	0	174	47	2	36	1	0	0
ASV_00491	k__Archaea	p__Crenarchaeota	c__Thaumarchaeota	o__Cenarchaeales	f__Cenarchaeaceae	g__Nitrosopumilus	s__	AACCAGCACCTCAAGTGGTCAGGATGATTATTGGGCCTAAAGCATCCGTAGCCGGTTCTGTAAGTTTTCGGTTAAATCTGTACGCTCAACGTACAGGCTGCCGGGAATACTGCAGAACTAGGGAGTGGGAGAGGTAGACGGTACTCGGTAGGAAGTGGTAAAATGCTTTGATCTATCGATGACCACCTGTGGCGAAGGCGGTCTACCAGAACACGTCCGACGGTGAGGGATGAAAGCTGGGGGAGCAAACCGG	ASV_00491	158	0	100	1	0	0	0	0	0	0	0	0	3	0	0	0	0	2	0	0	0	0	2	4	0	0	0	0	113	1	0	0	0	0	50	134	17	0	0	0
ASV_00492	k__Bacteria	p__Proteobacteria	c__Alphaproteobacteria	o__Rickettsiales	f__Pelagibacteraceae	g__	s__	TACGAAGGGACCTAGCGTAGTTCGGAATTACTGGGCTTAAAGAGTTCGTAGGTGGTTGAAAAAGTTGGTGGTGAAATCCCAGAGCTTAACTCTGGAACTGCCATCAAAACTTTTTAGCTAGAGTATGATAGAGGAAAGCAGAATTTCTAGTGTAGAGGTGAAATTCGTAGATATTAGAAAGAATACCAACTGCGAAGGCAGCTTTCTGGATCATTACTGACACTGAGGAACGAAAGCATGGGTAGCGAAGAGG	ASV_00492	0	1	0	2	4	0	6	1	3	43	0	20	0	0	0	27	21	0	1	0	25	59	1	0	0	0	39	14	0	0	1	68	0	1	0	0	1	0	2	38
ASV_00493	k__Bacteria	p__Proteobacteria	c__Alphaproteobacteria	o__Rickettsiales	f__	g__	s__	TACGGAGGGATCTAGCGTTATTCGGAATAACTGGGCGTAAAGCGAGCGTAGGCGGATTTGTAAGTTGGAGGTGAAATCCCAGGGCTTAACCCTGGAACTGCCTTCAAAACTACATTTCTAGAGTTTGGTAGAGGAGAGTGGAATTCCTAGTGTAGAGGTGAAATTCGTAGATATTAGGAGGAACACCAGTGGCGAAGGCGACTCTCTGGGCCAATACTGACGCTGAGGTTCGAAAGCGTGGGGAGCGAACGGG	ASV_00493	0	0	0	0	0	0	0	11	0	0	3	1	0	0	0	129	59	0	0	8	49	221	0	0	0	0	33	0	0	0	0	29	31	13	0	0	0	78	38	167
ASV_00494	k__Bacteria	p__Proteobacteria	c__Gammaproteobacteria	o__Pseudomonadales	f__Pseudomonadaceae	g__Pseudomonas	s__	TACAGAGGGTGCAAGCGTTAATCGGAATTACTGGGCGTAAAGCGCGCGTAGGTGGCAAAGTAAGATGGGTGTGAAATCCCCGGGCTCAACCTGGGAACTGCATCCATAACTGCTTCGCTAGAGTACGGTAGAGGGTAGTGGAATTTCCTGTGTAGCGGTGAAATGCGTAGATATAGGAAGGAACACCAGTGGCGAAGGCGACTACCTGGACTGATACTGACACTGAGGTGCGAAAGCGTGGGGAGCAAACAGG	ASV_00494	0	1	0	0	0	0	0	1	0	0	0	0	1	33	0	0	0	770	684	0	16	140	0	0	0	0	0	0	0	5	0	0	0	0	395	1	0	167	0	0
ASV_00495	k__Bacteria	p__Proteobacteria	c__Alphaproteobacteria	o__	f__	g__	s__	GACGGAGGGGGCTAGCGTTGTTCGGAATTACTGGGCGTAAAGAGTACGTAGGCGGTTTTTTAAGTTGGACGTGAAATCCCAGGGCCCAACCCTGGAACTGCGTTCAAAACTGGATGACTAGAGTCCGGCAGAGGTGAGTGGAACTCCCAGTGTAGAGGTGAAATTCGTAGATATTGGGAAGAACACCAGTGGCGAAGGCGGCTCACTGGACCGGTACTGACGCTGAGGTACGAAAGCGTGGGGAGCAAACAGG	ASV_00495	0	22	10	142	38	1	1	0	0	0	0	0	51	43	74	0	0	0	6	20	0	0	0	11	27	4	0	0	0	0	0	0	0	33	0	175	58	17	0	0
ASV_00496	k__Bacteria	p__Firmicutes	c__Bacilli	o__Lactobacillales	f__Streptococcaceae	g__Streptococcus	s__	TACGTAGGTCCCGAGCGTTGTCCGGATTTATTGGGCGTAAAGCGAGCGCAGGCGGTTAGATAAGTCTGAAGTTAAAGGCTGTGGCTTAACCATAGTACGCTTTGGAAACTGTTTAACTTGAGTGCAAGAGGGGAGAGTGGAATTCCATGTGTAGCGGTGAAATGCGTAGATATATGGAGGAACACCGGTGGCGAAAGCGGCTCTCTGGCTTGTAACTGACGCTGAGGCTCGAAAGCGTGGGGAGCAAACAGG	ASV_00496	10	31	0	14	0	0	0	51	4	0	3	0	5	0	0	30	0	186	133	15	19	7	6	20	1	0	2	0	77	48	255	68	1	0	24	0	0	0	0	0
ASV_00497	k__Bacteria	p__Proteobacteria	c__Alphaproteobacteria	o__Rickettsiales	f__Pelagibacteraceae	g__	s__	TACGAAGGGACCTAGCGTAGTTCGGAATTACTGGGCTTAAAGAGCTCGTAGGTGGTTAAAAAAGTTGATGGTGAAATCCCAAGGCTCAACCTTGGAACTGCCGTCAAAACTTTTTAGCTAGAGTGTGATAGAGGTAAGTGGAATTTCTAGTGTAGAGGTGAAATTCGTAGATATTAGAAAGAACACCAAATGCGAAGGCAACTTACTGGGTCACTACTGACACTGAGGAGCGAAAGCATGGGTAGCGAAGAGG	ASV_00497	0	0	0	197	13	2	7	0	13	0	0	0	0	64	27	20	20	0	8	1	20	52	0	68	1	33	28	28	1	0	163	2	41	1	0	0	1	2	11	0
ASV_00498	k__Bacteria	p__Bacteroidetes	c__Flavobacteriia	o__Flavobacteriales	f__Flavobacteriaceae	g__Polaribacter	s__	TACGGAGGGTCCGAGCGTTATCCGGAATCATTGGGTTTAAAGGGTCCGCAGGCGGTCAATTAAGTCAGAGGTGAAATCCCATAGCTTAACTATGGAACTGCCTTTGATACTGGTTGACTTGAGTCATATGGAAGTAGATAGAATGTGTAGTGTAGCGGTGAAATGCATAGATATTACACAGAATACCGATTGCGAAGGCAGTCTACTACGTATGTACTGACGCTCATGGACGAAAGCGTGGGGAGCGAACAGG	ASV_00498	0	0	0	0	0	0	0	0	0	0	0	0	0	0	0	0	0	0	0	0	0	1	0	0	0	0	0	0	145	0	0	0	0	0	0	0	165	0	0	0
ASV_00499	k__Bacteria	p__Proteobacteria	c__Deltaproteobacteria	o__Bdellovibrionales	f__Bacteriovoracaceae	g__Bacteriovorax	s__	TACGAAGGGTGCAAGCGTTATTCGGATTTACTGGGCGTAAAGCGCGCGCAGGCGGATTGATAAGTCAGATGTGAAATCTCGGGGCTCAACCCCGAAACTGCGTCTGAAACTATCAATCTAGAGTTATGGAGGGGGAAGTGGAATTTCGCATGTAGGGGTAAAATCCGTAGAGATGCGAAGGAACACCAGAGGCGAAGGCGACTTCCTGGCCATATACTGACGCTGAGGCGCGAAAGCGTGGGGAGCAAACAGG	ASV_00499	0	0	0	0	0	0	0	0	0	0	0	0	0	0	0	0	0	0	0	0	0	0	0	0	0	0	0	0	0	0	0	0	0	0	0	0	0	0	0	0
ASV_00500	k__Bacteria	p__SAR406	c__AB16	o__Arctic96B-7	f__A714017	g__SargSea-WGS	s__	TACGAGGGGTGCTAGCGTTGTCCGGAATAACTGGGCGTAAAGGGTCCGTAGGCGTTTTGCCAAGTTGATCGTTAAAGCCACCGGCTCAACCGGTGATCTGCGATCAAAACTGGCAGAATAGAATATGTGAGGGGAATGTGGAATTCCTGGTGTAGCGGTGACATGCGTAGATATCAGGAGGAACACCAATGGCGAAGGCAGCATTCTGGCACAATATTGACGCTGAGGGACGAAAGCGTGGGGAGCGAACAGG	ASV_00500	0	0	0	64	15	0	0	0	0	0	0	0	0	5	10	0	0	0	23	71	1	0	0	0	25	37	0	0	1	98	0	0	79	161	0	1	97	54	79	24
ASV_00501	k__Bacteria	p__Chloroflexi	c__SAR202	o__	f__	g__	s__	TACGTAGGGAGCGAGCGTTACCCGGAATTACTGGGCGTAAAGAGCACGTAGGCGGTTGAATAAGTCTTCTGTGAAAGCTCCTGGCTTAACTGGGAGAGGTCAGGAGATACTATTCGACTTGAGGGCTGTAGAGGTAAGCGGAATTCCCGGTGTAGCGGTGAAATGCGTAGATATCGGGAGGAACACCAGCGGCGAAAGCGGCTTACTGGGCAGTGCCTGACGCTGAGGTGCGAGAGCGTGGGGAGCAAACTGG	ASV_00501	119	36	0	0	0	0	0	0	0	0	0	0	0	0	0	0	0	92	0	0	0	1	360	0	0	0	0	0	9	0	0	0	0	0	3	1	0	0	0	0
ASV_00502	k__Bacteria	p__Bacteroidetes	c__Flavobacteriia	o__Flavobacteriales	f__Flavobacteriaceae	g__	s__	TACGGAGGATCCAAGCGTTATCCGGAATTATTGGGTTTAAAGGGTCCGTAGGTGGATAATTAAGTCAGAGGTGAAATCCTGCAGCTCAACTGTAGAATTGCCTTTGAAACTGGTTGTCTTGAGTCATTATGAAGTGGTTAGAATGTGTAGTGTAGCGGTGAAATGCATAGATATTACACAGAATACCAATTGCGAAGGCAGATCACTAATAATGTACTGACACTGATGGACGAAAGCGTGGGTAGCGAACAGG	ASV_00502	0	0	0	61	12	11	4	1	3	7	0	5	0	0	116	8	7	0	0	47	1	2	0	0	0	29	4	1	0	0	1	6	30	6	0	0	15	152	63	33
ASV_00503	k__Bacteria	p__Chloroflexi	c__SAR202	o__	f__	g__	s__	TACGTAGGGGGCGAGCGTTGTCCGGATTTACTGGGCGTAAAGGGAGCGCAGGTGGCTGAGTTCGTCGATGGTGCAAGCTCCAGGCTTAACCTGGAGAGGTCTGTCGATACTGCTCGGCTTGAGGATGGTAGAGGAGCACGGAATTCCTGGTGTAGTGGTGAAATGCGTAGATATCAGGAGGAACACCAGTGGCGAAAGCGGTGCTCTGGGCCATTTCTGACACTCAGGCTCGAAAGCGTGGGGAGCGAACCGG	ASV_00503	61	0	0	0	0	0	0	1	0	0	0	0	0	39	0	0	0	0	0	0	0	0	0	83	0	0	0	0	11	0	0	0	0	0	44	0	20	0	0	0
ASV_00504	k__Bacteria	p__Proteobacteria	c__Alphaproteobacteria	o__	f__	g__	s__	TACGGAGGGGGCTAGCGTTGTTCGGAATTACTGGGCGTAAAGCGAGCGTAGGCGGTTTGGTAAGTTAGGTGTGAAAGCCCGGGGCTCAACCCCGGAACTGCACTTAAAACTGCTGAGCTAGAGGCCGAGAGAGGTGAGTGGAATTCCCAGTGTAGAGGTGAAATTCGTAGATATTGGGAAGAACACCAGTGGCGAAGGCGGCTCACTGGCTCGGATCTGACGCTGAGGCTCGAAAGCGTGGGGAGCAAACAGG	ASV_00504	0	26	123	214	86	0	11	0	19	0	1	0	15	2	54	0	0	0	55	14	13	0	0	0	6	0	9	0	54	103	0	0	0	65	0	7	0	8	20	0
ASV_00505	k__Bacteria	p__Proteobacteria	c__Alphaproteobacteria	o__Rickettsiales	f__Pelagibacteraceae	g__	s__	TACGAAGGGACCTAGCGTAGTTCGGAATTACTGGGCTTAAAGAGTACGTAGGTGGTTAAAAAAGTTGGTGGTGAAATCCCAGAGCTCAACTCTGGAACTGCCATCAAAACTTTTTAACTAGAGTATGATAGAGGTAAGCGGAATTTCTAGTGTAGAGGTGAAATTCGTAGATATTAGAAAGAACACCAAATGCGAAGGCAGCTTTCTGGATCATTACTGACACTGAGGTACGAAAGCATGGGTAGCGAAGAGG	ASV_00505	0	3	89	8	0	0	0	0	0	0	1	0	39	46	1	0	0	2	64	34	0	0	2	6	0	0	0	0	104	102	7	0	4	3	0	132	1	0	1	2
ASV_00506	k__Bacteria	p__Verrucomicrobia	c__Opitutae	o__	f__	g__	s__	TACGGAGACTGCAAGCGTTACTCGGATTTACTGGGCGTAAAGGGTGCGCAGGCGGCCAGGTATGTCAGATGTGAAATCCCATGGCTCAACCATGGAACTGCATTTGAAACTACCTGGCTAGAGTATTGGAGAGGTAAGCGGAATTCCTAGTGTAGCGGTGAAATGCGTAGATATTAGGAGGAACACCAAAGGCGAAGGCAGCTTACTGGACAATTACTGACGCTCATGTACGAAAGCGTGGGGAGCGAAAGGG	ASV_00506	269	115	225	139	0	0	0	0	0	0	0	0	278	0	0	0	0	0	0	0	0	0	0	0	0	0	0	0	82	2	18	0	0	0	11	71	33	0	0	0
ASV_00507	k__Bacteria	p__Actinobacteria	c__Acidimicrobiia	o__Acidimicrobiales	f__ZA3409c	g__	s__	CACGTAGGGGGCAAGCGTTGTCCGGATTTATTGGGCGTAAAGGGCTCGTAGGCTGTTCAGTAAGTCAGGTGTGAAAACTCGAGGCTCAACCTCGAGACGCCACTTGATACTGCTGTGACTTGAGTTCGGTAGAGGAGTGTGGAATTCCTAGTGTAGCGGTGAAATGCGCAGATATTAGGAGGAACACCAACGGCGAAGGCAGCACTCTGGGCCGATACTGACGCTGAGGAGCGAAAGCGTGGGGAGCGAACAGG	ASV_00507	134	4	64	0	0	0	0	0	0	0	0	0	34	0	0	0	0	244	24	0	0	0	148	0	0	0	0	0	20	0	0	0	0	0	50	4	0	0	0	0
ASV_00509	k__Archaea	p__Crenarchaeota	c__Thaumarchaeota	o__Cenarchaeales	f__Cenarchaeaceae	g__Nitrosopumilus	s__	AACCAGCACCTCAAGTGGTCAGGATGATTATTGGGCCTAAAGCATCCGTAGCCGGCTCTGTAAGTTTTCGGTTAAATCCATACGCTCAACGTATGGGCTGCCGAAAATACTGCAGAGATAGGGAGTGGGAGAGGTAGACGGTACTCGGTAGGAAGGGGTAAAATCCTTTGATCTATCGATGACCACCTGTGGCGAAGGCGGTCTACCAGAACACGTTCGACGGTGAGGGATGAAAGCTGGGGGAGCAAACCGG	ASV_00509	71	0	0	0	0	0	0	0	0	0	0	0	0	0	0	0	0	0	0	0	0	0	3	0	0	0	0	0	33	0	0	0	0	0	0	0	0	0	0	0
ASV_00510	k__Bacteria	p__Proteobacteria	c__Gammaproteobacteria	o__Chromatiales	f__	g__	s__	TACGGAGGGTGCGAGCGTTAATCGGAATTACTGGGCGTAAAGGGTGCGTAGGCGGCACGGTCAGTCGGATGTGAAAGCCCAGGGCTTAACCCTGGAATTGCATTCGATACTGCCGAGCTAGAGTATGTTAGAGGAAAGTGGAATTCCCGGTGTAGCGGTGAAATGCGTAGATATCGGGAGGAACATCAGTGGCGAAGGCGACTTTCTGGATCAATACTGACGCTGAGGTACGAAAGCGTGGGGAGCAAACAGG	ASV_00510	0	0	0	0	0	30	0	0	1	0	0	0	0	0	31	19	19	0	0	0	13	38	0	0	0	16	28	22	0	1	0	13	0	109	0	0	0	0	81	172
ASV_00511	k__Bacteria	p__SAR406	c__AB16	o__Arctic96B-7	f__A714017	g__SargSea-WGS	s__	TACGAGGGGTGCTAGCGTTGTCCGGAATTACTGGGCGTAAAGGGTCCGTAGGCGTCTTGTCAAGTTGATCGTTAAATCCACCGGCTTAACCGGTGATCTGCGATCAAAACTGGCAGGATAGAATATGTGAGGGGAATGTGGAATTCCTGGTGTAGCGGTGACATGCGTAGATATCAGGAGGAACACCAATGGCGAAGGCAGCATTCTGGCACAATATTGACGCTGAGGGACGAAAGCGTGGGGAGCAAACAGG	ASV_00511	5	38	41	0	0	1	0	0	0	0	0	0	89	0	0	0	0	7	4	0	0	0	13	67	0	0	0	0	58	0	0	0	0	0	183	4	2	0	1	1
ASV_00512	k__Bacteria	p__Proteobacteria	c__Alphaproteobacteria	o__Rhodospirillales	f__Rhodospirillaceae	g__	s__	TACGGAGGGGGCTAGCGTTGTTCGGATTTACTGGGCGTAAAGCGCACGTAGGCGGCATATCAAGTTAGGCGTGAAAGGCCTGGGCTCAACCCGGGAACTGCGCTTAAGACTGATAAGCTAGAGTCCGGGAGAGGGCAGTGGAATTCCCAGTGTAGAGGTGAAATTCGTAGATATTGGGAAGAACACCGGTGGCGAAGGCGGCTGCCTGGCCCGGTACTGACGCTGATGTGCGAAAGCGTGGGGAGCAAACAGG	ASV_00512	0	18	11	277	0	0	1	0	0	0	0	0	61	31	0	0	0	0	65	0	0	0	0	1	0	0	0	0	31	18	8	0	0	0	10	1	39	0	0	0
ASV_00513	k__Bacteria	p__Chloroflexi	c__SAR202	o__	f__	g__	s__	TACGTAGGTCACAAACGTTGTCCGGAATTATTGGGCGTAAAGGGTCCGTAGGCGGTTCGGTAAGTCTCCTGTGAAATCTTCAGGCTCAACTTGAAGAGGTCGGGGGATACTGCTGGACTAGAGACAGACAGAGGCAAGTGGAATTCCCGGTGTAGTGGTGAAATGCGTAGATATCGGGAGGAACACCAGTGGCGAAAGCGGCTTGCTGGGTCTGTTCTGACGCTGAGGGACGAAAGCGTGGGTAGCAAACCGG	ASV_00513	0	19	200	0	0	0	0	0	0	0	0	0	1	0	0	0	1	275	1	0	0	0	0	407	0	0	0	0	198	235	0	0	0	1	0	18	0	0	1	0
ASV_00514	k__Bacteria	p__Proteobacteria	c__Betaproteobacteria	o__Methylophilales	f__Methylophilaceae	g__	s__	TACATAGGGTGCGAGCGTTAATCGGAATTACTGGGCGTAAAGGGTGCGCAGGCGGTTTTGTAAGTCAGATGTGAAATCCCCGAGCTCAACTTGGGAACTGCGTTTGAAACTATAAGACTAGAGTGTGTCAGAGGGGGGTAGAATTCCACGTGTAGCAGTGAAATGCGTAGATATGTGGAGGAATACCAATGGCGAAGGCAGCCCCCTGGGATAACACTGACGCTCATGCACGAAAGCGTGGGGAGCAAACAGG	ASV_00514	0	0	140	0	3	65	47	3	68	0	4	0	0	0	0	0	1	0	0	4	0	12	0	0	1	0	11	54	0	0	0	67	0	0	0	0	0	0	0	11
ASV_00516	k__Bacteria	p__Proteobacteria	c__Alphaproteobacteria	o__Rickettsiales	f__Pelagibacteraceae	g__	s__	TACGAAGGGACCTAGCGTAGTTCGGAATTACTGGGCTTAAAGAGCTCGTAGGTGGTTAGAAAAGTTGGTGGTGAAATCCCAAGGCTTAACCTTGGAACTGCCATCAAAACTTTTTAACTAGAGTATGATAGAGGAAAGTGGAATTTCTAGTGTAGAGGTGAAATTCGTAGATATTAGAAAGAACACCGATTGCGAAGGCAGCTTTCTGGATCATTACTGACACTGAGGAGCGAAAGCATGGGTAGCGAAGAGG	ASV_00516	30	1	3	0	0	0	0	0	0	0	0	0	3	0	1	0	0	9	0	8	0	0	109	5	6	0	0	0	7	41	0	0	0	0	112	0	13	0	1	0
ASV_00517	k__Bacteria	p__Proteobacteria	c__Gammaproteobacteria	o__Oceanospirillales	f__Halomonadaceae	g__Candidatus Portiera	s__	TACGGAGGGTACGAACGTTAATCGGAATTACTGGGCGTAAAGCGCGCGTAGGTGGTTTGTTAAGTGGGATGTGAAAGCCCTGGGCTCAACCTGGGAACTGCATTCCAAACTGACGAACTAGAGTACGGTAGAGGGGGGTAGAATTCAGAGTGTAGCGGTGAAATGCGTAGATATTCTGAGGAATACCAGTGGCGAAGGCGGCCCCCTGGATTGATACTGACACTGATGAGCGAAAGCGTGGGGAGCAAACAGG	ASV_00517	0	41	127	12	2	0	2	2	0	0	0	0	98	146	0	0	0	0	90	26	0	0	0	33	0	0	0	0	0	0	0	0	1	250	156	49	355	16	0	0
ASV_00519	k__Bacteria	p__Proteobacteria	c__Alphaproteobacteria	o__Rhodospirillales	f__Rhodospirillaceae	g__	s__	TACGGAGGGGGCTAGCGTTGCTCGGAATTACTGGGCGTAAAGGGCGCGTAGGCGGACTTTTTAGTCAGGCGTGAAAGCCCCGGGCTTAACCCGGGAACTGCGTTTGATACTGGAAGTCTAGAGATCTGGAGAGGGTGGTGGAATTCCCAGTGTAGAGGTGAAATTCGTAGATATTGGGAAGAACACCGGTGGCGAAGGCGGCCACCTGGCCAGATACTGACGCTAAGGCGCGAAAGCGTGGGGAGCGAACAGG	ASV_00519	28	59	19	193	0	0	0	0	0	0	0	0	34	12	0	0	0	1	75	1	0	0	0	237	6	0	0	0	1	74	1	0	1	0	1	4	6	0	0	0
ASV_00520	k__Bacteria	p__Proteobacteria	c__Alphaproteobacteria	o__Rickettsiales	f__Pelagibacteraceae	g__	s__	TACGAAGGGACCTAGCGTAGTTCGGAATTACTGGGCTTAAAGAGTTCGTAGGTGGTTGAAATAGTTGGTGGTGAAATCCCAGAGCTTAACTCTGGAACTGCCATCAAAACTTTTCAGCTAGAGTATGATAGAGGAAAGCAGAATTTCTAGTGTAGAGGTGAAATTCGTAGATATTAGAAAGAATACCAACTGCGAAGGCAGCTTTCTGGATCATTACTGACACTGAGGAACGAAAGCATGGGTAGCGAAGAGG	ASV_00520	0	0	68	309	0	130	12	0	29	5	1	4	0	2	136	46	87	0	2	4	6	52	0	190	24	12	4	2	0	180	0	66	10	35	0	0	1	52	10	62
ASV_00521	k__Bacteria	p__Proteobacteria	c__Alphaproteobacteria	o__Rickettsiales	f__Pelagibacteraceae	g__	s__	TACGAAGGGACCTAGCGTAGTTCGGAATTACTGGGCTTAAAGAGCTCGTAGGTGGTTAGAAAAGTTGGTGGTGAAATCCCAAGGCTTAACCTTGGAACTGCCACCAAAACTTTTTGACTAGAGTATGATAGAGGAAAGTGGAATTTCTAGTGTAGAGGTGAAATTCGTAGATATTAGAAAGAACACCAATTGCGAAGGCAACTTTCTGGATCATTACTGACACTGAGGAGCGAAAGCATGGGTAGCGAAGAGG	ASV_00521	72	9	14	116	0	0	0	0	0	0	0	1	0	0	1	0	0	1	0	64	0	0	133	345	1	0	0	0	1	0	436	0	0	0	35	0	0	0	0	0
ASV_00522	k__Bacteria	p__Proteobacteria	c__Deltaproteobacteria	o__Desulfobacterales	f__Nitrospinaceae	g__Nitrospina	s__	TACGGAGGGGGCAAGCGTTGTTCGGAATTATTGGGCGTAAAGAGTATGTAGGCGGCTGGATAAGTCAAGCGTGTAAGCCCACGGCTCAACCGTGGAATTGCGTTTGAAACTATTTAGCTTGAGTACAGGAGAGGAAGGCGGAATTCCCAGTGTAGCGGTGAAATGCATTGATATTGGGAAGAACACCGGTGGCGAAGGCGGCCTTCTGGTCTGTTACTGACGCTGAGATACGAAAGCCAGGGGAGCAAAGGGG	ASV_00522	0	93	0	0	16	0	0	0	0	0	0	0	0	1	1	0	0	0	59	0	0	0	111	0	0	0	0	0	47	0	0	0	0	21	1	0	64	0	0	0
ASV_00523	k__Bacteria	p__Proteobacteria	c__Alphaproteobacteria	o__Rickettsiales	f__Pelagibacteraceae	g__	s__	TACGAAGGGACCTAGCGTAGTTCGGAATTACTGGGCTTAAAGAGCTCGTAGGTGGTTAAAAAAGTTGATAGTGAAATCCCAAGGCTCAACCTTGGAACTGCTATCAAAACTTTTTAGCTAGAGTGTGATAGAGGTAAGTGGAATTTCTAGTGTAGAGGTGAAATTCGTAGATATTAGAAAGAACACCAAATGCGAAGGCAACTTACTGGATCATTACTGACACTGAGGAGCGAAAGCATGGGTAGCGAAGAGG	ASV_00523	0	0	7	0	19	0	1	5	0	12	0	4	0	0	158	25	13	0	0	33	34	7	0	54	17	0	8	11	0	1	0	36	37	23	0	0	0	73	0	0
ASV_00524	k__Bacteria	p__Chloroflexi	c__SAR202	o__	f__	g__	s__	AACGTAGGGGGCGAGCGTTACCCGGATTTATTGGGCGTAAAGGGCATGTAGGCGGTTTGGTCCGTCGTTGGTGAAAGGCCTCAGCTTAACTGAGGAGCCGCTGACGATACCACCGAACTAGAGGGCAGCAGAGGTGAGTGGAATTCCCGGCGTAGCGTTGATATGCGTAGAGTTCGGGAGGAACACCAGTGGCGAAGGCGACTCACTGGGCTGTCCCTGACGCTAAGGTGCGAAAGCGTGGGGAGCAAACAGG	ASV_00524	0	49	0	505	17	0	0	0	0	0	0	0	0	0	0	0	0	0	8	6	0	0	0	210	22	0	0	0	46	143	0	0	0	49	0	2	27	0	0	0
ASV_00526	k__Bacteria	p__Proteobacteria	c__Alphaproteobacteria	o__Rhodobacterales	f__Rhodobacteraceae	g__Loktanella	s__	TACGGAGGGGGTTAGCGTTGTTCGGAATTACTGGGCGTAAAGCGTACGTAGGCGGATTGGAAAGTAGGGGGTGAAATCCCAGGGCTCAACCCTGGAACTGCCTCTTAAACTACTAGTCTAGAGTTCGAGAGAGGTGAGTGGAATTCCAAGTGTAGAGGTGAAATTCGTAGATATTTGGAGGAACACCAGTGGCGAAGGCGGCTCACTGGCTCGATACTGACGCTGAGGTACGAAAGTGTGGGGAGCAAACAGG	ASV_00526	0	0	0	0	0	0	0	0	0	0	0	0	0	0	0	0	0	1047	122	42	0	0	0	0	0	0	0	0	0	1	0	0	0	0	0	0	0	0	0	0
ASV_00528	k__Bacteria	p__Planctomycetes	c__Planctomycetia	o__Pirellulales	f__Pirellulaceae	g__	s__	GACGAACCGTGCGAACGTTATTCGGAATCACTGGGCTTAAAGGGTGCGTAGGCGGTCTAGTAAGTGAGGTGTGAAATCCCCCGGCTCAACCGTGGAACTGCGCTTCAAACTGCTAGACTTGAGGGAGATAGAGGTGAGCGGAACTGATGGTGGAGCGGTGAAATGCGTTGATATCATCAGGAACACCAGAGGCGAAGGCGGCTCACTGGGTCTCTTCTGACGCTGAGGCACGAAAGCTAGGGTAGCGAACGGG	ASV_00528	0	4	0	0	0	0	0	0	0	0	0	0	11	0	0	0	0	116	0	0	0	0	122	0	0	0	0	0	0	0	0	0	0	0	78	0	0	0	0	0
ASV_00529	k__Bacteria	p__Proteobacteria	c__Alphaproteobacteria	o__	f__	g__	s__	TACGGAGGGGGCTAGCGTTACTCGGAATTACTGGGCGTAAAGCGAGCGTAGGCGGTTAACTAAGTTGAGGGTGAAAGCCCGGGGCTCAACCCCGGAAATGCCCTCAAAACTATTTGACTAGAGGACGGGAGAGGGGAGTGGAACTCCCAGTGTAGAGGTGAAATTCGTAGATATTGGGAAGAACACCAGTGGCGAAGGCGACTCTCTGGACCGTTTCTGACGCTAAGGCTCGAAAGCGTGGGTAGCAAACAGG	ASV_00529	0	108	42	47	0	0	0	1	3	0	0	0	13	0	3	0	0	43	61	1	0	0	38	1	0	0	0	1	30	0	0	0	0	2	125	27	2	1	1	3
ASV_00530	k__Bacteria	p__Proteobacteria	c__Alphaproteobacteria	o__Rickettsiales	f__Pelagibacteraceae	g__	s__	TACGAAGGGACCTAGCGTAGTTCGGAATTACTGGGCTTAAAGAGCTCGTAGGTGGTTAGAAAAGTTGGTGGTGAAATCCCAAGGCTTAACCTTGGAACTGCCATCAAAACTTTTTAACTAGAGTATGATAGAGGTAAGTGGAATTTCTAGTGTAGAGGTGAAATTCGTAGATATTAGAAAGAACACCGATTGCGAAGGCAACTTTCTGGATCATTACTGACACTGAGGAGCGAAAGCATGGGTAGCGAAGAGG	ASV_00530	0	0	468	11	0	0	0	0	0	0	0	0	53	0	0	0	0	48	0	15	0	0	83	0	16	0	0	0	102	90	290	0	1	71	65	4	1	0	3	0
ASV_00531	k__Bacteria	p__Proteobacteria	c__Alphaproteobacteria	o__Rhodospirillales	f__Rhodospirillaceae	g__	s__	TACGGAGGGGGCTAGCGTTGCTCGGAATTACTGGGCGTAAAGGGCGCGTAGGCGGACTTTTTAGTCAGGCGTGAAAGCCCCGGGCTTAACCCGGGAACTGCGTTTGATACTGGAAGTCTAGAGATCTGGAGAGGGTGGTGGAATTCCCAGTGTAGAGGTGAAATTCGTAGATATTGGGAAGAACACCGGTGGCGAAGGCGGCCACCTGGCCAGACACTGACGCTAAGGCGCGAAAGCGTGGGGAGCGAACAGG	ASV_00531	34	205	190	2	0	0	0	0	0	0	0	0	55	0	0	0	0	0	184	0	0	0	24	4	0	0	0	0	54	1	90	0	0	0	27	0	0	0	0	0
ASV_00532	k__Bacteria	p__Proteobacteria	c__Alphaproteobacteria	o__Rhodospirillales	f__Rhodospirillaceae	g__	s__	TACGGAGGGGGCTAGCGTTGTTCGGATTTACTGGGCGTAAAGCGCACGTAGGCGGCATATTAAGTTAGAGGTGAAAGGCCTGGGCTCAACCTAGGAACTGCCTTTAATACTGGTATGCTTGAGTTCGGAAGAGGGTAGTGGAATTCCAAGTGTAGAGGTGAAATTCGTAGATATTTGGAAGAACACCGGTGGCGAAGGCGGCTACCTGGTCCGATACTGACGCTGAGGTGCGAAAGCGTGGGGAGCGAACAGG	ASV_00532	0	0	0	0	0	0	57	15	114	7	3	1	0	0	10	29	37	0	0	1	0	43	0	0	0	0	5	25	0	0	0	38	31	0	0	0	0	0	0	0
ASV_00533	k__Bacteria	p__Proteobacteria	c__Alphaproteobacteria	o__Rhodobacterales	f__Rhodobacteraceae	g__Loktanella	s__	TACGGAGGGGGTTAGCGTTGTTCGGAATTACTGGGCGTAAAGCGTACGTAGGCGGATTGGAAAGTAGGGGGTGAAATCCCAGGGCTCAACCCTGGAACTGCCTCCTAAACTATCAGTCTAGAGTTCGAGAGAGGTGAGTGGAATTCCAAGTGTAGAGGTGAAATTCGTAGATATTTGGAGGAACACCAGTGGCGAAGGCGGCTCACTGGCTCGATACTGACGCTGAGGTACGAAAGTGTGGGGAGCAAACAGG	ASV_00533	0	0	0	0	8	186	98	244	235	101	35	65	0	0	1	0	0	4	51	9	203	39	0	0	0	0	0	0	0	0	0	0	188	5	0	0	0	0	0	0
ASV_00534	k__Bacteria	p__Proteobacteria	c__Gammaproteobacteria	o__Vibrionales	f__Pseudoalteromonadaceae	g__Pseudoalteromonas	s__	TACGGAGGGTGCGAGCGTTAATCGGAATTACTGGGCGTAAAGCGTACGCAGGCGGTTTGTTAAGCGAGATGTGAAAGCCCCGGGCTCAACCTGGGAACTGCATTTCGAACTGGCAAACTAGAGTGTGATAGAGGGTGGTAGAATTTCAGGTGTAGCGGTGAAATGCGTAGAGATCTGAAGGAATACCGATGGCGAAGGCAGCCACCTGGGTCAACACTGACGCTCATGTACGAAAGCATGGGGAGCAAACGGG	ASV_00534	8	14	5	5	5	14	1	0	6	1	0	0	1	4	1	75	0	8	25	47	8	4	0	14	0	0	1	0	62	4	2	3	8	2	0	0	0	1	0	0
ASV_00535	k__Bacteria	p__Bacteroidetes	c__Flavobacteriia	o__Flavobacteriales	f__NS9	g__	s__	TACGGAGGGTGCAAGCGTTATCCGGATTTATTGGGTTTAAAGGGTCCGCAGGCGGGATTCTAAGTCAGTGGTGAAAGCCTACAGCTCAACTGTAGAACTGCCATTGATACTGGAATCCTTGAGTGTGGTTGAAGTAGACGGAATATGTCATGTAGCGGTGAAATGCATAGATATGACATAGAACACCAATTGCGTAGGCAGTTTACTAAACCATTACTGACGCTCATGGACGAAAGTGTGGGTAGCGAACAGG	ASV_00535	0	0	0	0	237	1	0	0	0	0	0	0	0	0	0	2	1	0	0	0	14	0	0	0	0	15	1	0	0	0	0	0	206	114	0	0	0	0	41	44
ASV_00536	k__Bacteria	p__Proteobacteria	c__Alphaproteobacteria	o__Rickettsiales	f__Pelagibacteraceae	g__	s__	TACGAAGGGACCTAGCGTAGTTCGGAATTACTGGGCTTAAAGAGCTCGTAGGTGGTTAGAAAAGTTGGTGGTGAAAGCCCAAGGCTTAACCTTGGAACTGCCATCAAAACTTTTTGACTAGAGTATGATAGAGGAAAGTGGAATTTCTAGTGTAGAGGTGAAATTCGTAGATATTAGAAAGAACACCAACTGCGAAGGCAACTTTCTGGATCATTACTGACACTGAGGAGCGAAAGCATGGGTAGCGAAGAGG	ASV_00536	2	131	19	0	0	0	0	0	0	0	0	0	14	0	0	0	0	1	47	0	0	0	155	0	0	0	0	0	257	0	0	0	0	0	0	0	0	0	0	0
ASV_00537	k__Archaea	p__Euryarchaeota	c__Thermoplasmata	o__E2	f__Marine group II	g__	s__	TACCGGCAGCTCAAGTGGTCGTCGCTTTTATTGGGCCTAAAACGTCCGTAGCCTGTTTGGTAAATCTATGGGTAAATCAACCAGCTTAACTGGTTGAATTCTGCAGAGACTGCCAGACTAGGGACCGGGAGAGGTGTGGGGTACTCTAGGGGTAGGGGTAAAATCCTGTCATCCTTAGAGGACCACCAGTTGCGAAGGCGCCACACTGGAACGGATCCGACGGTCAGGGACGAAGCCTAGGGGCACGAACCGG	ASV_00537	0	0	0	0	59	2	0	0	0	0	0	0	0	0	60	8	0	0	0	1	0	0	0	0	0	0	0	2	0	0	1	0	49	72	0	0	0	17	82	101
ASV_00538	k__Archaea	p__Euryarchaeota	c__Thermoplasmata	o__E2	f__Marine group II	g__	s__	TACCGGCACCCCAAGTGGTCGTCGCTTTTATTGGGCCTAAAACGTCCGTCGCCGGTCTGGTACATTCGTGGGTAAATCAAGCCGCTTAACGGCTTGAATTCTGCGAGCACGGCCAGACTAGGGACCGGGAGAGGTATGGGGTACTCTCAGGGTAGGGGTAAAATCCAGTCATCCTGAGGGGACCACCTGTTGCGAAGGCGCCATACTAGAACGGATCCGACGGTCAGGGACGAAGCCTAGGGGCACGAACCGG	ASV_00538	63	36	44	60	0	0	0	0	0	0	0	0	3	0	0	0	0	98	7	0	0	0	0	73	0	0	0	0	34	40	0	0	0	0	0	0	88	0	1	0
ASV_00539	k__Bacteria	p__Bacteroidetes	c__Flavobacteriia	o__Flavobacteriales	f__NS9	g__	s__	TACGGAGGGTGCAAGCGTTATCCGGATTTATTAGGTTTAAAGGGTTCGCAGGCGGAATTTTAAGTCAGTGGTGAAAGCCTACAGCTCAACTGTAGAACTGCCATTGATACTGATATTCTTGAGTATAGATGAAGTGGGCGGAATATGTCATGTAGCGGTGAAATGCATAGATATGACATGGAACACCAATTGCGAAGGCAGCTCACTAAACTATTACTGACGCTCATGAACGAAAGCGTGGGGAGCGAACAGG	ASV_00539	0	4	0	160	174	6	0	0	0	0	0	0	0	0	1	0	0	0	2	36	0	7	0	0	8	0	0	0	9	20	0	0	0	52	0	57	0	0	19	0
ASV_00541	k__Bacteria	p__PAUC34f	c__	o__	f__	g__	s__	TACGAAGGGAGCGAGCGTTGTTCGGATTTACTGGGCGTAAAGGGCGCGTAGGCGGGCCAATAAGTCGTACGTGAAAACTGTGGGCTCAACCCACAGACTGCGTACGATACTGCTGGCCTTGAGTCCAGGAGAGGAGAGCGGAATCGACAGTGTAGCGGTGAAATGTGTAGATATTGTCGAGAACACCGGTGGCGAAGGCGGCTCTCTGGCCTGGTACTGACGCTGAGGCGCGAAAGCTAGGGGAGCGAACGGG	ASV_00541	0	0	75	0	0	0	0	0	0	0	0	0	120	0	0	0	0	0	0	0	0	1	0	0	0	0	0	0	79	0	0	0	0	0	159	52	0	0	0	0
ASV_00543	k__Bacteria	p__Bacteroidetes	c__Flavobacteriia	o__Flavobacteriales	f__Flavobacteriaceae	g__	s__	TACGGAGGATCCAAGCGTTATCCGGAATCATTGGGTTTAAAGGGTCCGTAGGTGGTTTATTAAGTCAGAGGTGAAATACTACAGCTCAACTGTAGAACTGCCTTTGAAACTGATAGACTTGAGTTATTGTGAAGTAGTTAGAATGTGTAGTGTAGCGGTGAAATGCATAGATATTACACAGAATACCGATTGCGAAGGCAGATTACTAACAATGTACTGACACTGAGGGACGAAAGCGTGGGTAGCGAACAGG	ASV_00543	0	0	58	251	0	4	0	1	0	0	0	0	72	7	0	0	0	0	0	7	0	0	0	0	20	0	0	0	17	7	1	0	1	0	78	0	0	0	0	0
ASV_00544	k__Bacteria	p__Planctomycetes	c__Phycisphaerae	o__Phycisphaerales	f__	g__	s__	TACGAAGGGCCCGAGCGTTAATCGGAATCACTGGGCTTAAAGCGTGCGTAGGCGGACTTGAAGGCGTCTTGTGAAATCCCTCGGCTCAACCGAGGAACTGCAGGGCGAACCATGAGTCTCGAGACAGGTAGAGGTTGTCGGAACGATAGGTGGAGTGGTGAAATGCGTTGATATCTATCGGAACGCCAATGGAGAAGTCAGGCAACTGGGCCTGTTCTGACGCTAAGGCACGAAAGCGTGGGGAGCGAACGGG	ASV_00544	0	1	0	333	0	0	0	0	0	0	0	0	0	42	22	0	2	0	5	22	6	0	0	61	0	0	0	0	41	0	0	0	0	10	0	32	63	11	0	0
ASV_00545	k__Bacteria	p__Bacteroidetes	c__Flavobacteriia	o__Flavobacteriales	f__Flavobacteriaceae	g__Polaribacter	s__	TACGGAGGGTCCGAGCGTTATCCGGAATCATTGGGTTTAAAGGGTCCGCAGGCGGTCGATTAAGTCAGAGGTGAAATCCCATAGCTCAACTATGGAACTGCCTTTGATACTGGTTGACTTGAGTCATATGGAAGTAGATAGAATGTGTAGTGTAGCGGTGAAATGCATAGATATTACACAGAATACCGATTGCGAAGACAGTCTACTACGTATGTACTGACGCTGAGGGACGAAAGCGTGGGGAGCGAACAGG	ASV_00545	0	0	0	2	2	11	10	4	20	4	1	4	0	0	0	3	2	0	0	3	2	5	0	0	0	0	10	11	0	0	1	3	38	2	0	0	0	0	7	11
ASV_00546	k__Bacteria	p__Proteobacteria	c__Alphaproteobacteria	o__Ellin329	f__	g__	s__	TACGAAGGGGGCTAGCGTTGTTCGGAATTACTGGGCGTAAAGCGCGCGCAGGCGGTTTTCCAAGTCAGAGGTGAAAGCCCAGAGCTCAACTCTGGAACTGCCTTTGAAACTGGAAAACTAGGGTACGGGAGAGGTGAGTGGAATTCCGAGTGTAGAGGTGAAATTCGTAGATATTCGGAAGAACACCAGTGGCGAAGGCGGCTCACTGGCCCGTTACCGACGCTCAGGCGCGACAGCGTGGGGAGCAAACAGG	ASV_00546	0	0	0	83	0	0	0	0	0	0	0	0	22	0	4	0	0	0	92	0	0	0	68	0	0	0	0	0	0	57	0	0	0	1	0	0	27	0	0	0
ASV_00547	k__Bacteria	p__Proteobacteria	c__Gammaproteobacteria	o__Oceanospirillales	f__Oceanospirillaceae	g__	s__	TACGGAGGGTGCAAGCGTTAATCGGAATTACTGGGCGTAAAGCGCGCGTAGGTGGTTTGTTAAGTGGAATGTGAAAGCCCTGGGCTCAACCTAGGAATTGCATCCCAAACTGGCAAACTAGAGTACAAGAGAGGGGTGTGGAATTTCCTGTGTAGCGGTGAAATGCGTAGATATAGGAAGGAACATCAGTGGCGAAGGCGACGCCCTGGCTTGATACTGACACTGAGGTGTGAAAGCGTGGGGAGCAAACAGG	ASV_00547	6	0	0	2	7	57	100	87	191	56	17	35	0	0	11	23	11	1	0	2	29	56	0	0	0	2	3	4	0	1	0	30	46	19	1	5	0	16	46	80
ASV_00548	k__Bacteria	p__Proteobacteria	c__Gammaproteobacteria	o__Oceanospirillales	f__Halomonadaceae	g__Candidatus Portiera	s__	TACGGAAGGTCCAAGCGTTAATCGGAATTACTGGGCGTAAAGCGCGCGTAGGTGGTTTATTAAGTTGGATGTGAAAGCCCCGGGCTCAACCTGGGAACTGCATCCAAAACTAATTCACTAGAGTACGATAGAGGGAGGTAGAATTCACAGTGTAGCGGTGGAATGCGTAGATATTGTGAAGAATACCAATGGCGAAGGCAGCCTCCTGGATCTGTACTGACACTGAGGTGCGAAAGCGTGGGTAGCGAACAGG	ASV_00548	0	1	64	70	6	0	0	0	0	0	0	0	13	0	0	0	0	0	0	8	0	0	0	0	0	5	0	0	0	0	529	0	0	0	0	1	52	24	0	28
ASV_00549	k__Bacteria	p__Verrucomicrobia	c__Opitutae	o__Puniceicoccales	f__Puniceicoccaceae	g__	s__	TACGGAGACTGCAAGCGTTACTCGGATTCACTGGGCGTAAAGGGTGTGTAGGCGGCTAGATATGTCGGGTGTGAAATCTTGGGGCTCAACCCCGAAACTGCGCTCGAAACTGTCTAGCTTGAGTCTCGGAGAGGTAAGCGGAATTTCTGGTGTAGCGGTGAAATGCGTAGATATCAGAAGGAACATCAATGGCGAAGGCAGCTTACTGGACGACGACTGACGCTGAGGCACGAAAGCGTGGGTAGCGAAAGGG	ASV_00549	97	62	320	85	1	0	0	0	0	1	0	0	0	4	0	0	0	1	0	0	0	0	0	54	0	0	0	0	0	0	0	0	0	0	0	0	178	12	0	0
ASV_00552	k__Bacteria	p__Proteobacteria	c__Alphaproteobacteria	o__	f__	g__	s__	TACGGAGGGGGCTAGCGTTGTTCGGAATTACTGGGCGTAAAGCGAGCGTAGGCGGTTTGGTAAGTTAGGTGTGAAAGCCCGGGGCTCAACCCCGGAACTGCACTTAAAACTGCTAAGCTAGAGGCCGAGAGAGGTGAGTGGAATTCCCAGTGTAGAGGTGAAATTCGTAGATATTGGGAAGAACACCAGTGGCGAAGGCGGCTCACTGGCTCGGATCTGACGCTGAGGCTCGAAAGCGTGGGGAGCAAACAGG	ASV_00552	0	0	0	225	4	0	0	1	1	0	0	0	0	80	134	0	0	9	35	8	0	0	0	79	6	0	0	0	1	4	19	0	0	0	0	0	90	0	99	0
ASV_00553	k__Bacteria	p__Acidobacteria	c__AT-s2-57	o__	f__	g__	s__	CACGTAGGGGGCAAGCGTTGTTCGGAATTACTGGGCGTAAAGGGTCCGCAGGCGGCCATGCAAGTTGAGGGTGAAATCCCCGAGCTCAACTCGGGAATTGCCTTCAAAACTGCGTGGCTTGAGTTCGGTAGAGGAAGATGGAATTCCCGGTGTAGCGGTGAAATGCGTAGATATCGGGAGGAACACCAGCGGCGAAAGCGATCTTCTGGGCCGATACTGACGCTGAGGGACGAAAGCGTGGGGAGCAAACAGG	ASV_00553	4	38	638	77	0	0	0	0	0	0	0	0	38	20	0	0	0	0	112	0	0	0	0	43	0	0	0	0	95	13	0	0	0	0	110	5	19	0	0	0
ASV_00554	k__Bacteria	p__Proteobacteria	c__Gammaproteobacteria	o__Oceanospirillales	f__Halomonadaceae	g__Candidatus Portiera	s__	TACGGAGGGTCCAAGCGTTAATCGGAATTACTGGGCGTAAAGCGCGCGTAGGCGGTTTAATAAGTTGTATGTGAAAGCCCTGGGCTCAACCTAGGAACTGCATACAAAACTATTAAGCTAGAGGACGAGAGAGGAGAGTAGAATTTCAGGTGTAGCGGTGAAATGCGTAGATATCTGAAGGAATACCAATGGCGAAGGCAGCTCTCTGGCTCGTTTCTGACGCTAAGGTGCGAAAGCGTGGGTAGCAAACAGG	ASV_00554	0	0	15	77	0	1	0	0	0	0	1	0	5	1	3	0	0	4	3	1	1	0	3	6	0	0	0	0	111	134	1	0	1	2	9	3	93	59	4	2
ASV_00555	k__Bacteria	p__Proteobacteria	c__Gammaproteobacteria	o__Vibrionales	f__Pseudoalteromonadaceae	g__Pseudoalteromonas	s__	TACGGAGGGTGCGAGCGTTAATCGGAATTACTGGGCATAAAGCGTACGCAGGCGGTTTGTTAAGCGAGATGTGAAAGCCCCGGGCTCAACCTGGGAACTGCATTTCGAACTGGCAAACTAGAGTGTGATAGAGGGTGGTAGAATTTCAGGTGTAGCGGTGAAATGCGTAGAGATCTGAAGGAATACCGATGGCGAAGGCAGCCACCTGGGTCAACACTGACGCTCATGTACGAAAGCGTGGGGAGCAAACGGG	ASV_00555	6	27	5	242	3	4	1	1	3	0	0	0	1	4	1	70	2	162	20	27	13	3	7	11	0	0	1	0	57	4	2	7	4	3	0	0	0	2	2	1
ASV_00556	k__Bacteria	p__Bacteroidetes	c__Flavobacteriia	o__Flavobacteriales	f__	g__	s__	TACGGAGGGTGCGAGCGTTATCCGGAATTATTGGGTTTAAAGGGTGCGTAGGCGGAAATTTAAGTCAGTGGTGAAAGCCTGCAGCTTAACTGTAGAATTGCCATTGATACTGAATTTCTTGAATCTAATTGAAGTAGGCGGAATATGACATGTAGCGGTGAAATGCTTAGATATGTCATAGAACACCGATAGCGAAGGCAGCTTACTAAGTTAGTATTGACGCTAATGCACGAAAGCGTGGGGAGCGAACAGG	ASV_00556	0	0	0	0	1	0	2	0	1	0	0	0	0	0	15	6	31	0	0	0	7	0	0	0	0	0	0	0	0	0	0	0	0	0	0	1	0	14	51	20
ASV_00557	k__Bacteria	p__Proteobacteria	c__Gammaproteobacteria	o__Alteromonadales	f__Alteromonadaceae	g__Candidatus Endobugula	s__	TACGGAGGGTGCAAGCGTTAATCGGAATTACTGGGCGTAAAGCGCGCGTAGGCGGTTATTTAAGCTAGATGTGAAAGCCCAGGGCTCAACCTTGGAATTGCATTTAGAACTGGGTAACTAGAGTACAAGAGAGGGTGGTGGAATTTCCAGTGTAGCGGTGAAATGCGTAGAGATTGGAAGGAACATCAGTGGCGAAGGCGGCCACCTGGATTGATACTGACGCTGAGGTGCGAAAGCGTGGGGAGCAAACAGG	ASV_00557	0	0	0	0	0	0	64	61	106	4	5	1	0	0	0	0	0	0	0	0	0	5	0	0	0	0	0	0	0	0	0	0	0	0	0	0	0	0	0	1
ASV_00558	k__Bacteria	p__Proteobacteria	c__Alphaproteobacteria	o__Rickettsiales	f__Pelagibacteraceae	g__	s__	TACGAAGGGACCTAGCGTAGTTCGGAATTACTGGGCTTAAAGAGTTCGTAGGTGGTTAAAAAAGTTGATGGTGAAATCCCAAGGCTCAACCTTGGAACTGCCATCAAAACTTTTTAGCTAGAGTATGATAGAGGAAAGTGGAATTTCTAGTGTAGAGGTGAAATTCGTAGATATTAGAAAGAACGTCAAAAGCGAAGGCAACTTTCTGGATCATTACTGACACTGAGGAACGAAAGCATGGGTAGCGAAGAGG	ASV_00558	0	0	0	19	52	35	1	19	2	35	6	20	24	1	74	47	68	0	1	2	1	4	0	0	9	0	5	79	0	2	162	14	11	52	0	0	1	0	0	0
ASV_00559	k__Archaea	p__[Parvarchaeota]	c__[Parvarchaea]	o__WCHD3-30	f__	g__	s__	TACCGGCGGTCCAAGTCGTATCCACATTTATTGGGTCTAAAACATTCGTAGCTTGTTCTGTAAGTTTCTTGTGAAATCTGATGTCTCAAGCATCAGGCGTGCAAGAAATACTGCAGTACTAGAGACCGGAAGACGTAAGGAGTACGATTGAGGTAGCGGTAAAATGCGTTAATCTTGATCGGACTAACAATGGCGAAGGCACCTTACGAGTACGGATCTGACAGTGAGGGATGAAGGCCAGGGTCGCGAAAGGG	ASV_00559	73	297	20	0	0	0	0	0	0	0	0	0	211	0	0	0	0	5	7	0	0	0	1	124	0	0	0	0	136	8	0	0	0	0	134	2	0	0	0	0
ASV_00560	k__Bacteria	p__Proteobacteria	c__Betaproteobacteria	o__Nitrosomonadales	f__Nitrosomonadaceae	g__	s__	TACGTAGGGTGCGAGCGTTAATCGGAATTACTGGGCGTAAAGGGTCCGCAGGTTGTTTTGTAAGTCAGATGTGAAATCCCCGGGCTTAACCTGGGAACTGCGTCTGAAACTACAAGGCTAGAGTATGGCAGAGGGGGGTGGAATTCCGCGTGTAGCAGTGAAATGCGTAGATATGTGGAGGAACACCGATGGCGAAGGCAGCCCCCTGGGTCAATACTGACGCTGAGGGACGAAAGCATGGGGAGCAAACAGG	ASV_00560	0	0	125	168	0	0	0	0	0	0	0	0	10	25	119	0	0	0	8	64	0	0	0	1	33	1	0	0	0	146	325	0	0	1	0	0	104	13	0	0
ASV_00562	k__Bacteria	p__Bacteroidetes	c__Flavobacteriia	o__Flavobacteriales	f__Flavobacteriaceae	g__	s__	TACGGAGGATCCAAGCGTTATCCGGAATTATTGGGTTTAAAGGGTCCGCAGGCTGTTTGTTAAGTCAGAGGTGAAATCCTATCGCTCAACGGTAGAACTGCCTTAGATACTGACAAACTTGAGTTATTGTGAAGTAATTAGAATGTGTAGTGTAGCGGTGAAATGCATAGATATTACACAGAATACCGATTGCGAAAGCAGATTACTAACAATATACTGACGCTGAGGGACGAAAGCGTAGGTAGCGAACAGG	ASV_00562	19	0	13	0	0	0	0	0	0	0	0	0	71	0	0	0	0	12	0	0	0	0	31	0	0	0	0	0	12	51	0	0	0	0	139	0	0	0	0	0
ASV_00563	k__Bacteria	p__Proteobacteria	c__Alphaproteobacteria	o__Rickettsiales	f__Pelagibacteraceae	g__	s__	TACGAAGGGACCTAGCGTAGTTCGGAATTACTGGGCTTAAAGAGCTCGTAGGTGGTTAGAAAAGTTGGTGGTGAAAGCCCAAGGCTTAACCTTGGAACTGCCCCCAAAACTTTTTAACTAGAGTATGATAGAGGTAAGCGGAATTTCTAGTGTAGAGGTGAAATTCGTAGATATTAGAAAGAACACCAATTGCGAAGGCAGCTTTCTGGATCATTACTGACACTGAGGAGCGAAAGCATGGGTAGCGAAGAGG	ASV_00563	53	33	0	39	0	0	0	0	1	0	0	0	28	5	0	1	0	0	67	0	0	0	154	0	0	0	0	0	116	37	366	0	0	0	110	5	0	0	0	0
ASV_00564	k__Bacteria	p__Planctomycetes	c__Planctomycetia	o__Pirellulales	f__Pirellulaceae	g__	s__	CACGAACCGTGCGAACGTTATTCGGAATCACTGGGCTTAAAGGGTGCGTAGGCGGCTTTGCAAGTAAGGTGTGAAATCCCTCAGCTCAACTGAGGAACTGCGCTTTAAACTGCTTAGCTAGAGGGAGACAGAGGTAAGCGGAACTGATGGTGGAGCGGTGAAATGCGTTGATATCATCAGGAACACCAGTGGCGAAGGCGGCTTACTGGGTCTCTTCTGACGCTGAGGCACGAAAGCTAGGGTAGCGAACGGG	ASV_00564	0	0	0	149	0	0	0	0	0	0	0	0	0	0	56	0	0	0	0	0	0	0	0	0	0	0	0	0	0	0	0	0	0	0	0	1	304	13	153	0
ASV_00566	k__Bacteria	p__Chloroflexi	c__SAR202	o__	f__	g__	s__	TACGTAGGGGGCGAGCGTTGTCCGGATTTACTGGGCGTAAAGGGAGCGCAGGTGGCTAAGTTCGTCGGTAGTGCAAGCTCCAGGCTTAACTTGGAGAGGTCTACCGATACTGCTTGGCTTGAGGGCGGTAGAGGAGCATGGAATTCCTGGTGTAGTGGTGAAATGCGTAGATATCAGGAGGAACACCGGTGGCGAAAGCGATGCTCTGGGCCGTTCCTGACACTCAGGCTCGAAAGCGTGGGGAGCAAACCGG	ASV_00566	0	0	131	0	0	0	0	1	2	0	0	0	53	15	2	0	0	1	0	0	0	0	0	260	0	0	0	0	0	251	0	0	0	0	0	38	8	0	0	0
ASV_00567	k__Bacteria	p__Proteobacteria	c__Alphaproteobacteria	o__Rickettsiales	f__Pelagibacteraceae	g__	s__	TACGAAGGGACCTAGCGTAGTTCGGAATTACTGGGCTTAAAGAGTTCGTAGGTGGTTAAGAAAGTTGGTGGTGAAATCCCAAGGCTCAACCTTGGAACTGCCACCAAAACTTTTTAACTAGAGTATGATAGAGGTAAGCGGAATTTCTAGTGTAGAGGTGAAATTCGTAGATATTAGAAAGAACACCAATTGCGAAGGCAGCTTTCTGGATCATTACTGACACTGAGGAACGAAAGCATGGGTAGCGAAGAGG	ASV_00567	0	4	1	110	0	0	0	0	0	0	0	0	73	0	0	0	0	0	24	0	0	0	0	400	5	0	0	0	5	5	6	0	0	3	1	1	154	0	19	1
ASV_00568	k__Bacteria	p__Proteobacteria	c__Gammaproteobacteria	o__Pseudomonadales	f__Pseudomonadaceae	g__	s__	TACGGAGGGTGCAAGCGTTAATCGGAATTACTGGGCGTAAAGCGCGCGTAGGTGGTTTGTTAAGTTGGATGTGAAAGCCCCGGGCTCAACCTGGGAACTGCATCCAAAACTGGCAAGCTAGAGTACGGTAGAGGGTGGTGGAATTTCCTGTGTAGCGGTGAAATGCGTAGATATAGGAAGGAACACCAGTGGCGAAGGCGACCACCTGGACTGATACTGACACTGAGGTGCGAAAGCGTGGGGAGCAAACAGG	ASV_00568	281	315	330	552	45	19	67	76	165	29	9	14	4	0	7	1	2	0	1	0	0	1	2	1	0	0	0	0	0	1	1	0	0	0	2	0	0	0	0	0
ASV_00569	k__Bacteria	p__Proteobacteria	c__Alphaproteobacteria	o__Rhodospirillales	f__Rhodospirillaceae	g__	s__	TACGGAGGGGGCTAGCGTTGTTCGGAATTACTGGGCGTAAAGGGCGCGTAGGCGGTTTATCAAGTCAGACGTGAAAGCCCCGGGCTCAACCTGGGAACTGCGTTTGAAACGGGTAAACTAGAGGCCGGGAGAGGAGAGCGGAATTCCCAGTGTAGAGGTGAAATTCGTAGATATTGGGAAGAACACCAGTTGCGAAGGCGGCTCTCTGGACCGGTTCTGACGCTGAAGCGCGAAAGCGTGGGGAGCAAACAGG	ASV_00569	1	19	1	330	0	0	0	0	0	0	0	0	74	3	73	0	1	0	42	17	0	0	0	32	13	0	0	0	11	41	23	0	0	0	0	6	54	0	0	0
ASV_00570	k__Bacteria	p__Proteobacteria	c__Alphaproteobacteria	o__Rickettsiales	f__Pelagibacteraceae	g__	s__	TACGAAGGGACCTAGCGTAGTTCGGAATTACTGGGCTTAAAGAGCTCGTAGGTGGTTAGAAAAGTTAATGGTGAAATCCCAAGGCTTAACCTTGGAACTGCCATTAAAACTTTTTAACTAGAGTATGATAGAGGTAAGCGGAATTTCTAGTGTAGAGGTGAAATTCGTAGATATTAGAAAGAACACCAATTGCGAAGGCAGCTTTCTGGATCATTACTGACACTGAGGAGCGAAAGCATGGGTAGCGAAGAGG	ASV_00570	0	0	0	120	0	1	0	0	1	1	0	0	1	0	0	1	0	0	40	0	0	0	1	192	0	0	0	0	24	23	5	0	0	0	0	2	75	0	0	0
ASV_00571	k__Archaea	p__Crenarchaeota	c__Thaumarchaeota	o__Cenarchaeales	f__Cenarchaeaceae	g__Nitrosopumilus	s__	AACCAGCACCTCAAGTGGTCAGGATGATTATTGGGCCTAAAGCATCCGTAGCCGGCTCTGTAAGTTTTCGGTTAAATCTGTACGCTCAACGTACAGGCTGCCGGGAATACTGCAGAACTAGGGAGTGGGAGAGGTAGACGGTACTCGATAGGAAGTGGTAAAATGCTTTGATCTATCGATGACCACCTGTGGCGAAGGCGGTCTACCAGAACACGTCCGACGGTGAGGGATGAAAGCTGGGGGAGCAAACCGG	ASV_00571	1	5	271	18	0	0	0	0	0	0	0	0	9	0	8	0	0	3	38	1	0	0	0	8	0	0	0	0	46	57	199	0	0	0	3	0	1	0	0	0
ASV_00573	k__Bacteria	p__Proteobacteria	c__Gammaproteobacteria	o__Alteromonadales	f__HTCC2188	g__	s__	TACGGAGGGTGCAAGCGTTAATCGGAATTACTGGGCGTAAAGCGCGCGTAGGCGGTTTGGTCAGTTGGATGTGAAAGCCCCGGGCTTAACCTGGGAACTGCATTCAATACTGCCAGACTAGAGTACAAGAGAGGGGGGTAGAATTTCTAGTGTAGCGGTGAAATGCGTAGATATTAGAAGGAATACCAGTGGCGAAGGCGGCCCCCTGGCTTGATACTGACGCTGAGGTGCGAAAGCGTGGGGAGCAAACAGG	ASV_00573	0	0	0	0	0	0	0	0	0	0	0	0	0	0	0	0	0	0	0	0	0	1	0	0	0	0	70	8	0	0	0	0	0	16	0	0	0	0	0	0
ASV_00575	k__Bacteria	p__Proteobacteria	c__Gammaproteobacteria	o__Oceanospirillales	f__Halomonadaceae	g__Candidatus Portiera	s__	TACGGAGGGTCCAAGCGTTAATCGGAATTACTGGGCGTAAAGCGCGCGTAGGCGGTTTGATAAGTTGTATGTGAAAGCCCTGGGCTCAACCTAGGAACTGCATGCAAAACTATTAAGCTTGAGGACGAGAGAGGAGAGTAGAATTTCAGGTGTAGCGGTGAAATGCGTAGATATCTGAAGGAATACCAATGGCGAAGGCAGCTCTCTGGCTCGTTTCTGACGCTAAGGTGCGAAAGCGTGGGTAGCAAACAGG	ASV_00575	1	1	47	277	0	0	0	0	0	0	0	0	20	9	28	0	0	0	8	30	2	0	1	0	5	0	0	0	0	39	154	0	0	1	0	2	60	27	0	5
ASV_00576	k__Bacteria	p__Proteobacteria	c__Betaproteobacteria	o__Methylophilales	f__Methylophilaceae	g__	s__	TACGTAGGGTGCAAGCGTTAATCGGAATTACTGGGCGTAAAGCGTGCGCAGGCGGTCTTATAAGTCAGATGTGAAATCCCCGAGCTCAACTTGGGAACTGCGTTTGAAACTGTAAGACTAGAGTGTATCAGAGGGAGGTAGAATTCCACGTGTAGCAGTGAAATGCGTAGATATGTGGAGGAATACCAATGGCGAAGGCAGCCTCCTGGGATAACACTGACGCTCATGCACGAAAGCGTGGGGAGCAAACAGG	ASV_00576	68	0	0	63	0	0	1	0	1	0	0	0	3	0	0	0	0	0	0	29	0	0	0	0	0	0	0	0	0	0	135	0	0	1	120	0	37	149	1	0
ASV_00577	k__Bacteria	p__Proteobacteria	c__Alphaproteobacteria	o__	f__	g__	s__	TACGAAGGGGGCGAGCGTTATTCGGAATTATTGGGCGTAAAGGGCTCGCAGGCTGCTTGAACAGTTAGACGTGAAATCCCCGGGCTCAACCTGGGAACTGCGTTTAATACTAGCAAGCTAGAGTGATAGAGAGGAAAGTGGAACTCCCAGTGTAGAGGTGAAATTCGTAGATATTGGGAAGAACACCAGTGGCGAAAGCGGCTTTCTGGCTATTTACTGACGCTGAGGAGCGAAAGCGTGGGGAGCAAACAGG	ASV_00577	0	0	0	0	0	0	0	1	0	0	0	0	0	0	0	1	1	0	0	1	13	5	0	1	1	14	0	6	0	1	0	0	0	0	0	0	0	9	101	2
ASV_00578	k__Bacteria	p__Proteobacteria	c__Gammaproteobacteria	o__Alteromonadales	f__HTCC2188	g__HTCC	s__	TACGGAGGGTGCAAGCGTTAATCGGAATTACTGGGCGTAAAGCGCGCGTAGGCGGTTCGTTAAGTGTGATGTGAAAGCCCAGGGCTCAACCTTGGAACTGCATCACATACTGGCAGACTAGAGTACGGTAGAGGGAGGTAGAATTCCACGTGTAGCGGTGAAATGCGTAGAGATGTGGAGGAATACCAGTGGCGAAGGCGGCCTCCTGGATCGATACTGACGCTGAGGTGCGAAAGCGTGGGGAGCAAACAGG	ASV_00578	19	145	438	5	0	0	0	0	0	0	0	0	57	0	0	0	0	48	2	0	0	0	6	0	3	0	0	22	189	0	0	0	0	0	24	115	1	0	0	0
ASV_00579	k__Bacteria	p__Bacteroidetes	c__Flavobacteriia	o__Flavobacteriales	f__Flavobacteriaceae	g__Krokinobacter	s__genikus	TACGGAGGGTGCAAGCGTTATCCGGAATCATTGGGTTTAAAGGGTCCGTAGGCGGGCATATAAGTCAGTGGTGAAAGTCTGTGGCTCAACCATAGAATTGCCATTGATACTGTATGTCTTGAATTATTGTGAAGTGGTTAGAATATGTAGTGTAGCGGTGAAATGCTTAGAGATTACATAGAATACCGATTGCGAAGGCAGATCACTAACAATATATTGACGCTGATGGACGAAAGCGTAGGTAGCGAACAGG	ASV_00579	0	0	0	0	0	0	0	0	1	0	0	0	0	0	0	0	0	0	0	0	0	0	697	1595	10	2	45	6	0	0	0	0	0	0	0	0	0	8	0	0
ASV_00580	k__Bacteria	p__Proteobacteria	c__Gammaproteobacteria	o__Oceanospirillales	f__Halomonadaceae	g__Candidatus Portiera	s__	TACGGAAGGTCCAAGCGTTAATCGGAATTACTGGGCGTAAAGCGCGCGTAGGTGGTTTATTAAGTTGGATGTGAAATCCCCGGGCTCAACCTGGGAACTGCATTCAAAACTGGTTCACTAGAGTACGATAGAGGGAGGTAGAATTCACAGTGTAGCGGTGGAATGCGTAGATATTGTGAAGAATACCAATGGCGAAGGCAGCCTCCTGGATCTGTACTGACACTGAGGTGCGAAAGCGTGGGTAGCGAACAGG	ASV_00580	0	0	0	0	0	0	0	0	0	0	0	0	25	0	0	0	0	0	16	33	0	0	0	0	0	0	54	35	0	0	0	122	37	1	0	0	0	0	0	0
ASV_00581	k__Bacteria	p__Proteobacteria	c__Alphaproteobacteria	o__Rhodospirillales	f__Rhodospirillaceae	g__	s__	TACGGAGGGGGCTAGCGTTGTTCGGAATTACTGGGCGTAAAGCGCGCGTAGGCGGTCTACTAAGTTGGGCGTGAAAGCCCGGGGCTCAACCCCGGAACTGCGTTCAAAACTGGCAGACTAGAGACCGGAAGAGGAGAGCGGAATTCCCAGTGTAGAGGTGAAATTCGTAGATATTGGGAAGAACACCAGTGGCGAAGGCGGCTCTCTGGTCCGGTTCTGACGCTGAGGTGCGAAAGCGTGGGGAGCAAACAGG	ASV_00581	37	27	15	4	0	0	1	0	0	0	0	0	0	1	0	0	0	0	53	28	0	0	0	104	0	14	0	0	0	48	27	1	0	0	11	8	11	0	0	0
ASV_00582	k__Bacteria	p__Bacteroidetes	c__Flavobacteriia	o__Flavobacteriales	f__Flavobacteriaceae	g__Polaribacter	s__	TACGGAGGGTCCGAGCGTTATCCGGAATCATTGGGTTTAAAGGGTCCGCAGGCGGTCAATTAAGTCAGAGGTGAAATCCCATAGCTCAACTATGGAACTGCCTTTGATACTGGTTGACTTGAGTCATATGGAAGTAGATAGAATGTGTAGTGTAGCGGTGAAATGCATAGATATTACACAGAATACCGATTGCGAAGGCAGTCTACTACGTATGTACTGACGCTGAGGGACGAAAGCGTGGGGAGCGAACAGG	ASV_00582	0	0	0	1	13	2	5	8	15	6	0	4	0	0	0	5	1	0	0	0	0	8	0	0	0	0	2	4	0	0	0	11	35	5	1	1	0	42	20	152
ASV_00583	k__Bacteria	p__Proteobacteria	c__Alphaproteobacteria	o__Rickettsiales	f__	g__	s__	TACGGAGGGATCTAGCGTTATTCGGAATAACTGGGCGTAAAGCGAGCGTAGGCGGATTTGTAAGTTGGAGGTGAAATCCCAGGGCTTAACCCTGGAACTGCCTTCAAAACTACATTTCTTGAGTTTGGTAGAGGAGAGTGGAATTCCTAGTGTAGAGGTGAAATTCGTAGATATTAGGAGGAACACCAGTGGCGAAGGCGACTCTCTGGGCCAATACTGACGCTGAGGTTCGAAAGCGTGGGGAGCGAACGGG	ASV_00583	0	0	2	0	0	5	1	0	0	0	0	0	0	0	135	30	2	0	0	0	63	10	0	0	0	19	6	48	0	0	0	56	10	3	0	0	0	12	18	111
ASV_00584	k__Bacteria	p__Proteobacteria	c__Gammaproteobacteria	o__Alteromonadales	f__Alteromonadaceae	g__Alteromonas	s__	TACGGAGGGTGCGAGCGTTAATCGGAATTACTGGGCGTAAAGCGCACGCAGGCGGTTTGTTAAGCTAGATGTGAAAGCCCCGGGCTCAACCTGGGATGGTCATTTAGAACTGGCAGACTAGAGTCTTGGAGAGGGGAGTGGAATTCCAGGTGTAGCGGTGAAATGCGTAGATATCTGGAGGAACATCAGTGGCGAAGGCGGCTCCCTGGCCAAAGACTGACGCTCATGTGCGAAAGTGTGGGTAGCGAACAGG	ASV_00584	0	1	0	0	0	0	3	10	2	0	0	0	0	1008	5	1	0	0	0	0	0	0	6	0	0	0	0	0	0	0	0	0	0	0	0	0	0	0	0	15
ASV_00585	k__Bacteria	p__Proteobacteria	c__Gammaproteobacteria	o__Alteromonadales	f__Psychromonadaceae	g__Psychromonas	s__	TACGGAGGGTGCGAGCGTTAATCGGAATTACTGGGCGTAAAGCGCGCGTAGGTGGTTAATTAAGTCAGATGTGAAAGCCCAGGGCTCAACCTTGGAACTGCATTTGAAACTGGTTAACTAGAGTTTTGTAGAGGGTGGTAGAATTTCAGGTGTAGCGGTGAAATGCGTAGAGATCTGAAGGAATACCAGTGGCGAAGGCGGCCACCTGGACAAAGACTGACACTGAGGCGCGAAGGCGTGGGGAGCAAACGGG	ASV_00585	0	0	0	0	0	0	0	0	0	0	0	0	0	0	1	0	0	385	0	211	0	0	0	1	0	0	0	0	0	0	0	0	0	0	0	0	0	0	0	0
ASV_00586	k__Bacteria	p__Proteobacteria	c__Gammaproteobacteria	o__Alteromonadales	f__HTCC2188	g__HTCC	s__	TACGGAGGGTGCAAGCGTTAATCGGAATTACTGGGCGTAAAGCGCGCGTAGGCGGTTTGGTCAGTTGGATGTGAAAGCCCAGGGCTTAACCTTGGAACTGCATTCAATACTGCCAGGCTAGAGTACGGTAGAGGGGGGTAGAATTCCACGTGTAGCGGTGAAATGCGTAGAGATGTGGAGGAATACCAGTGGCGAAGGCGGCCCCCTGGACTGATACTGACGCTAAGGTGCGAAAGCGTGGGGAGCAAACAGG	ASV_00586	11	22	100	19	0	0	0	0	0	0	0	0	26	54	0	0	0	103	321	1	0	0	0	250	0	1	0	0	141	5	0	0	0	0	224	0	0	0	0	0
ASV_00587	k__Bacteria	p__Proteobacteria	c__Alphaproteobacteria	o__Rhodobacterales	f__Rhodobacteraceae	g__Octadecabacter	s__	TACGGAGGGGGTTAGCGTTGTTCGGAATTACTGGGCGTAAAGCGCACGTAGGCGGATTAGTAAGTTAAGGGTGAAATCCCAGGGCTCAACCCTGGAACTGCCTTTAATACTGCTAGTCTTGAGTTCGAGAGAGGTAAGTGGAATTCCAAGTGTAGAGGTGAAATTCGTAGATATTTGGAGGAACACCAGTGGCGAAGGCGGCTTACTGGCTCGAAACTGACGCTGAGGTGCGAAAGTGTGGGGAGCAAACAGG	ASV_00587	0	0	0	0	57	11	1	95	2	1	16	0	0	1	68	4	0	0	0	30	0	13	0	0	0	25	0	1	0	0	0	0	203	5	0	0	50	5	57	15
ASV_00588	k__Archaea	p__Crenarchaeota	c__Thaumarchaeota	o__Cenarchaeales	f__Cenarchaeaceae	g__	s__	AACCAGCACCTCAAGTGGTCAGGATGTTTATTGGGCCTAAAGCATCCGTAGCCTGTTCTGTAAGTTTCCGGTTAAATCTATGCGCTCAACGTATAGGCTGCCGAAAATACTGCAGAACTAGGGAGTGGGAGAGGTAGACGGTACTCGGTAGGAAGGGGTAAAATCCTTTGATCTATCGATGACCACCTGTGGCGAAGGCGGTCTACCAGAACACGTTCGACGGTGAGGGATGAAAGCTGGGGGAGCAAACCGG	ASV_00588	236	10	1	0	0	0	0	0	0	0	0	0	0	0	0	0	0	0	0	0	0	0	0	0	0	0	0	0	81	0	0	0	0	0	0	0	0	0	0	0
ASV_00589	k__Archaea	p__Euryarchaeota	c__Thermoplasmata	o__E2	f__Marine group II	g__	s__	TACCGAAGCCCCAAGTGGTCGTCGTTATTATTGGGCCTAAAACGTCCGTAGCCGGTTTGGTACATTCGTGGGTAAATCAGACAGCTTAACTGTTTGAATTCTGCGAGGACGGCCAAACTTGAGACCGGGAGAGGTGTAGGGTACCTGCGGGGTAGGGGTAAAATCCTGTCATCCCGTAGGGACCACCTGTTGCGAAGGCGCTACACTAGAACGGATCTGACGGTCAGGGACGAAGCCTAGGGGCACGAACCGG	ASV_00589	46	85	0	0	0	0	0	0	0	0	0	0	32	0	0	0	0	0	0	0	0	0	0	0	0	0	0	0	4	0	0	0	0	0	38	0	0	0	0	0
ASV_00590	k__Bacteria	p__Proteobacteria	c__Alphaproteobacteria	o__Rhodospirillales	f__Acetobacteraceae	g__	s__	TACGAAGGGGGCTAGCGTTGCTCGGAATTACTGGGCGTAAAGGGCGCGTAGGCGGTCATTTTAGTCAGGCGTGAAATTCCCGGGCTTAACCTGGGGACTGCGCTTGATACTGGGTGACTAGAGGGTGGAAGAGGGTCGTGGAATTCCCAGTGTAGAGGTGAAATTCGTAGATATTGGGAAGAACACCGGTGGCGAAGGCGGCGACCTGGTCCATTACTGACGCTGAGGCGCGACAGCGTGGGGAGCAAACAGG	ASV_00590	0	0	0	0	0	0	0	0	0	0	0	0	0	0	0	0	0	0	0	0	0	0	0	0	0	0	0	0	0	0	0	0	0	0	0	0	0	0	0	0
ASV_00593	k__Bacteria	p__Proteobacteria	c__Alphaproteobacteria	o__Rickettsiales	f__Pelagibacteraceae	g__	s__	TACGAAGGGACCTAGCGTAGTTCGGATTTACTGGGCTTAAAGAGTTCGTAGGTGGTTGAAAAAGTTGGTGGTGAAATCCCAGAGCTTAACTCTGGAACTGCCATCAAAACTTTTCAGCTAGAGTATGATAGAGGAAAGCAGAATTTCTAGTGTAGAGGTGAAATTCGTAGATATTAGAAAGAATACCAAATGCGAAGGCAGCTTTCTGGATCATTACTGACACTGAGGAACGAAAGTATGGGTAGCGAAGAGG	ASV_00593	0	0	0	1	1	4	12	0	21	0	0	0	0	0	158	0	32	0	0	23	8	5	267	0	11	3	0	0	0	0	397	0	0	109	0	0	0	12	0	6
ASV_00594	k__Bacteria	p__Bacteroidetes	c__Flavobacteriia	o__Flavobacteriales	f__Flavobacteriaceae	g__	s__	TACGGAGGGTCCGAGCGTTATCCGGAATCATTGGGTTTAAAGGGTCCGTAGGCGGGAATCTAAGTCAGTGGTGAAATCTTACAGCTCAACTGTAAAATTGCCATTGATACTGGGTTTCTTGAATTAGTGTGAAGTGATTAGAATGTGTAGTGTAGCGGTGAAATGCATAGATATTACACAGAATACCAATTGCGAAGGCAGATCACTAACACTATATTGACGCTGAGGGACGAAAGCGTGGGGAGCGAACAGG	ASV_00594	0	13	0	0	134	225	36	99	51	0	14	0	0	0	0	0	9	0	0	11	18	0	0	2	29	0	19	0	0	192	0	0	8	14	0	0	116	5	55	0
ASV_00595	k__Bacteria	p__Proteobacteria	c__Gammaproteobacteria	o__Chromatiales	f__	g__	s__	TACGGAGGGTGCGAGCGTTAATCGGAATTACTGGGCGTAAAGCGCGCGTAGGCGGCGAAGTCAGTCGGATGTGAAAGCCCTGGGCTTAACCTGGGAACTGCATTCGATACTGCTTGGCTAGAGTATGGTAGAGGAAAGCGGAATTCCGGGTGTAGCGGTGAAATGCGTAGATATCCGGAGGAACACCAGTGGCGAAGGCGGCTTTCTGGACCAATACTGACGCTGAGGTGCGAAAGCGTGGGGAGCAAACAGG	ASV_00595	141	53	0	1	0	0	0	0	0	0	0	0	33	0	0	0	0	170	122	0	0	0	56	0	0	0	0	0	57	346	0	0	0	0	32	12	38	0	1	0
ASV_00596	k__Archaea	p__Crenarchaeota	c__Thaumarchaeota	o__Cenarchaeales	f__Cenarchaeaceae	g__Nitrosopumilus	s__	AACCAGCACCTCAAGTGGTCAGGATGATTATTGGGCCTAAAGCATCCGTAGCCGGCTCTGTAAGTTTTCGGTTAAATCTGTACGCTCAACGTACAGGCTGCCGGGAATACTGCAGAGCTAGGGAGTGGGAGAAGTAGACGGTACTCGGGAGGAAGTGGTAAAATGCTTTGATCTCTCGATGACCACCTGTGGCGAAGGCGGTCTACTAGAACATGTCCGACGGTGAGGGATGAAAGCTGGGGGAGCAAACCGG	ASV_00596	0	5	0	0	0	0	0	0	0	0	0	0	4	0	0	0	0	0	0	0	0	1	125	0	0	0	0	0	3	38	0	0	0	0	132	1	21	0	0	0
ASV_00597	k__Bacteria	p__Proteobacteria	c__Alphaproteobacteria	o__Rickettsiales	f__Pelagibacteraceae	g__	s__	TACGAAGGGACCTAGCGTAGTTCGGAATTACTGGGCTTAAAGAGCTCGTAGGTGGTTAGAAAAGTTGGTGGTGAAATCCCAAGGCTTAACCTTGGAACTGCCTCCAAAACTTTTTGACTAGAGTATGATAGAGGAAAGTGGAATTTCTAGTGTAGAGGTGAAATTCGTAGATATTAGAAAGAACACCAATTGCGAAGGCAACTTTCTGGATCATTACTGACACTGAGGAGCGAAAGCATGGGTAGCGAAGAGG	ASV_00597	0	0	0	12	4	1	1	0	0	0	0	0	60	96	0	0	0	32	27	35	0	0	0	0	25	2	0	0	0	1	269	0	35	0	0	0	0	10	55	0
ASV_00598	k__Bacteria	p__Proteobacteria	c__Alphaproteobacteria	o__Rickettsiales	f__Pelagibacteraceae	g__	s__	TACGAAGGGACCTAGCGTAGTTCGGAATTACTGGGCTTAAAGAGCTCGTAGGTGGTCAAGAAAGTTGGTGGTGAAATCCCAAGGCTCAACCTTGGAACTGCCACCAAAACTTTTTGACTAGAGTATGATAGAGGTAAGTGGAATTTCTAGTGTAGAGGTGAAATTCGTAGATATTAGAAAGAACACCAATTGCGAAGGCAGCTTTCTGGATCATTACTGACACTGAGGAGCGAAAGCATGGGTAGCGAAGAGG	ASV_00598	0	0	11	0	0	0	0	0	0	0	0	0	8	0	0	1	0	19	130	0	0	0	0	0	0	0	0	0	336	2	0	0	0	0	0	22	74	0	0	0
ASV_00599	k__Bacteria	p__Proteobacteria	c__Alphaproteobacteria	o__Rickettsiales	f__Pelagibacteraceae	g__	s__	TACGAAGGGACCTAGCGTAGTTCGGAATTACTGGGCTTAAAGAGCTCGTAGGTGGTTAAGAAAGTTGGTGGTGAAATCCCAAGGCTCAACCTTGGAACTGCCGCCAAAACTTTTTGACTAGAGTATGATAGAGGTAAGTGGAATTTCTAGTGTAGAGGTGAAATTCGTAGATATTAGAAAGAACACCAATTGCGAAGGCAACTTTCTGGATCATTACTGACACTGAGGAGCGAAAGCATGGGTAGCGAAGAGG	ASV_00599	0	0	0	302	0	0	0	0	0	0	0	0	0	3	0	0	0	0	0	0	0	0	117	12	8	1	0	0	36	0	140	0	0	0	0	0	4	0	0	0
ASV_00600	k__Bacteria	p__Chloroflexi	c__SAR202	o__	f__	g__	s__	TACGTAGGTCACAAACGTTGTCCGGAATTATTGGGCGTAAAGGGTCCGTAGGCGGTTCGGTAAGTCTCCTGTGAAATCTTCAGGCTCAACTTGAAGAGGTCGGGGGATACTGCCGGACTAGAGACAGACAGAGGCAAATGGAATTCCCGGTGTAGTGGTGAAATGCGTAGATATCGGGAGGAACACCAGTGGCGAAAGCGGTTTGCTGGGTCTGTTCTGACGCTGAGGGACGAAAGCGTGGGTAGCAAACCGG	ASV_00600	0	48	109	0	199	38	1	1	0	0	0	0	57	107	101	0	0	1	127	0	0	0	0	0	1	0	0	0	0	0	0	0	0	0	0	2	70	0	0	0
ASV_00601	k__Bacteria	p__Proteobacteria	c__Deltaproteobacteria	o__Bdellovibrionales	f__Bacteriovoracaceae	g__	s__	TACGGAGGGTGCAAGCGTTGTTCGGATTTACTGGGCGTAAAGCGCGCGCAGGCGGATAATCAAGTCAGATGTGAAATCCCAGGGCTCAACCCTGGAACTGCGTCTGAAACTGGTAATCTAGAGTCTCACAGGGGGTAGGGGAATTTCACGTGTAGGGGTAAAATCCGTAGAGATGTGAAGGAACACCGGTGGCGAAGGCGCCTACCTGGATGAGTACTGACGCTGAGGCGCGAAAGCGTGGGGAGCAAACAGG	ASV_00601	0	0	0	0	0	0	0	0	0	0	0	0	0	0	0	0	0	0	0	0	0	0	0	23	0	0	9	0	0	0	0	0	0	0	0	0	0	0	0	0
ASV_00602	k__Bacteria	p__Proteobacteria	c__Gammaproteobacteria	o__Chromatiales	f__	g__	s__	TACGGAGGGTGCGAGCGTTAATCGGAATTACTGGGCGTAAAGCGCGCGTAGGCGGCTATGTCAGTCGGATGTGAAAGCCCCGGGCTTAACCTGGGAACTGCATTCGATACTGCATAGCTAGAGTATGGTAGAGGGAAGCGGAATTCCGGGTGTAGCGGTGAAATGCGTAGATATCCGGAGGAACACCAGTGGCGAAGGCGGCTTCCTGGACCAATACTGACGCTGAGGTGCGAAAGCGTGGGGAGCAAACAGG	ASV_00602	0	20	0	315	0	0	0	0	0	0	0	0	0	0	29	0	0	0	17	0	0	0	0	185	0	0	0	0	0	54	7	0	0	57	0	37	15	16	0	0
ASV_00603	k__Bacteria	p__Proteobacteria	c__Alphaproteobacteria	o__Rhodospirillales	f__Rhodospirillaceae	g__	s__	TACGGAGGGGGCAAGCGTTGTTCGGAATTACTGGGCGTAAAGCGCGCGTAGGCGGTTAGTCTAGTCAGGCGTGAAATCCCGGGGCTCAACCCCGGAACTGCGCTTGATACTGGCTTACTAGAGGTCTGGAGAGGGTAGTGGAATTCCCAGTGTAGAGGTGAAATTCGTAGATATTGGGAAGAACACCAGCGGCGAAGGCGGCTACCTGGACAGATACTGACGCTGAGGTGCGAAAGCGTGGGGAGCAAACAGG	ASV_00603	0	0	0	0	9	75	46	2	76	13	1	2	0	0	109	0	23	0	0	0	2	0	0	0	0	14	0	0	0	0	0	17	0	0	0	0	30	15	68	65
ASV_00605	k__Archaea	p__Crenarchaeota	c__Thaumarchaeota	o__Cenarchaeales	f__Cenarchaeaceae	g__Nitrosopumilus	s__pIVWA5	AACCAGCACCTCAAGTGGTCAGGATGATTATTGGGCCTAAAGCATCCGTAGCCGGCTCTGTAAGTTTTCGGTTAAATCTATGCGCTCAACGTATGGGCTGCCGAAAATACTGTAGAGATAGGGAGTGGGAGAGGTAGACGGTACTCGGTAGGAAGGGGTAAAATCCTTTGATCTATCGATGACCACCTGTGGCGAAGGCGGTCTACCAGAACACGTTCGACGGTGAGGGATGAAAGCTGGGGGAGCAAACCGG	ASV_00605	91	0	4	0	0	0	0	0	0	0	0	0	0	0	0	0	0	52	56	0	0	0	0	0	0	0	0	0	16	0	0	1	0	0	115	0	0	0	0	0
ASV_00607	k__Bacteria	p__Proteobacteria	c__Alphaproteobacteria	o__Rickettsiales	f__Pelagibacteraceae	g__	s__	TACGAAGGGACCTAGCGTAGTTCGGAATTACTGGGCTTAAAGAGTTCGTAGGTGGTTAAAAAAGTTGGTGGTGAAATCCCAGAGCTTAACTCTGGAACTGCCATCAAAACTTTTTAGCTAGAGTATGATAGAGGAAAGTAGAATTTCTAGTGTAGAGGTGAAATTCGTAGATATTAGAAAGAATACCGATTGCGAAGGCAACTTTCTGGATCATTACTGACACTGAGGAACGAAAGCATGGGTAGCGAAGAGG	ASV_00607	0	66	19	31	0	0	0	0	0	0	0	0	26	0	72	0	0	0	31	0	0	0	0	239	0	22	0	0	119	127	0	0	0	0	0	12	27	19	0	0
ASV_00608	k__Bacteria	p__Proteobacteria	c__Gammaproteobacteria	o__Oceanospirillales	f__Oceanospirillaceae	g__	s__	TACGGAGGGTACAAGCGTTAATCGGAATTACTGGGCGTAAAGCGCGCGTAGGTGGTTTGTTAAGTGGAATGTGAAAGCCCTGGGCTCAACCTAGGAATTGCATCCCAAACTGGCAAACTAGAGTACAAGAGAGGGGTGTGGAATTTCCTGTGTAGCGGTGAAATGCGTAGATATAGGAAGGAACATCAGTGGCGAAGGCGACGCCCTGGCTTGATACTGACACTGAGGTGCGAAAGCGTGGGGAGCAAACAGG	ASV_00608	2	12	0	0	26	76	78	75	165	36	6	21	0	0	13	10	15	0	1	2	32	40	0	0	0	0	6	11	1	1	2	12	84	18	0	0	0	3	34	56
ASV_00609	k__Bacteria	p__Proteobacteria	c__Gammaproteobacteria	o__Oceanospirillales	f__Halomonadaceae	g__Candidatus Portiera	s__	TACGGAGGGTGCAAACGTTAATCGGAATTACTGGGCGTAAAGCGCGCGTAGGTGGTTTGTTAAGTGGGATGTGAAAGCCCTAGGCTCAACCTAGGAATTGCATTCCAAACTAACAGACTAGAGTACGATAGAGGGAGGTAGAATTCAGAGTGTAGCGGTGAAATGCGTAGATATTCTGAGGAATACCGGTGGCGAAGGCGGCCTCCTGGATTGATACTGACACTGAGGTGCGAAAGCGTGGGGAGCAAACAGG	ASV_00609	0	0	0	1	46	72	1	0	0	0	0	0	0	0	14	0	0	0	0	131	0	0	0	4	9	0	0	0	0	0	0	0	1	0	0	1	119	118	51	0
ASV_00610	k__Bacteria	p__Proteobacteria	c__Alphaproteobacteria	o__	f__	g__	s__	TACGAAGGGGGCGAGCGTTATTCGGAATTATTGGGCGTAAAGGGCTCGCAGGCTGCTTGAACAGTTAGACGTGAAATCCCCGGGCTCAACCTGGGAACTGCGTTTAATACTGGCAAGCTAGAGTAATAGAGAGGAAAGTGGAACTCCCAGTGTAGAGGTGAAATTCGTAGATATTGGGAAGAACACCAGTGGCGAAAGCGGCTTTCTGGCTATTTACTGACGCTGAGGAGCGAAAGCGTGGGGAGCAAACAGG	ASV_00610	0	0	0	46	2	0	30	4	57	1	0	0	0	0	73	1	2	0	0	18	0	10	0	0	24	25	0	1	0	0	1	1	2	0	0	0	20	18	6	16
ASV_00611	k__Bacteria	p__Gemmatimonadetes	c__Gemm-2	o__	f__	g__	s__	TACGGGGGGCGCAAGCGTTGTTCGGAATTACTGGGCGTAAAGGGCAGGTAGGTGGTTTGTTAAGTCGTTTGTGAAAATCCGGGGCTCAACCCCGCGAAATGCAAGCGAAACTGGCAGACTAGAGACCGGTAGAGGCTAGTGGAATTCCTGGTGTAGCGGTGGAATGCGTAGATATCAGGAAGAACACCAGTGGCGAAGGCGGCTAGCTGGGCCGGGTCTGACACTGAACTGCGAAAGCGTGGGGAGCAAACAGG	ASV_00611	31	23	0	180	0	0	0	0	0	0	0	0	10	0	0	0	0	0	0	0	0	0	0	20	0	0	0	0	18	0	0	0	0	0	0	2	132	0	0	0
ASV_00612	k__Bacteria	p__Proteobacteria	c__Alphaproteobacteria	o__Caulobacterales	f__Caulobacteraceae	g__	s__	TACGAAGGGGGCTAGCGTTGCTCGGAATTACTGGGCGTAAAGGGAGCGTAGGCGGACATTTAAGTCAGGGGTGAAATCCCGGGGCTCAACCTCGGAATTGCCTTTGATACTGGGTGTCTTGAGTATGAGAGAGGTGTGTGGAACTCCGAGTGTAGAGGTGAAATTCGTAGATATTCGGAAGAACACCAGTGGCGAAGGCGACACACTGGCTCATTACTGACGCTGAGGCTCGAAAGCGTGGGGAGCAAACAGG	ASV_00612	0	0	10	1	5	126	23	2	70	16	1	5	3	0	3	7	21	3	2	0	44	172	3	1	0	3	0	0	0	0	0	1	55	0	0	1	0	0	0	0
ASV_00613	k__Bacteria	p__SAR406	c__AB16	o__ZA3648c	f__AEGEAN_185	g__	s__	TACGAGGGGGGCAAGCGTTGTCCGGATTTATTGGGCGTAAAGAGTTCGTAGGCTGGTTGGTCAGTCGAAATTGAAATCCCACGGCTTAACCGTGGACCCGGTTTTGATACTGCCAATCTTGAGTGAGGTAGAGGTAAGCGGAATTCCTGGTGTAGCGGTGAAATGCGTAGATATCAGGAGGAACACCAAAGGCGAAGGCAGCTTACTGGACCTATACTGACGCTGAGGAACGAAAGCGTGGGGAGCAAACAGG	ASV_00613	27	143	5	0	0	0	0	0	0	0	0	0	23	0	0	0	1	7	3	1	0	0	0	0	0	0	0	0	17	168	0	0	0	0	141	1	9	0	0	0
ASV_00614	k__Bacteria	p__Proteobacteria	c__Gammaproteobacteria	o__Chromatiales	f__	g__	s__	TACGGAGGGTGCGAGCGTTAATCGGAATTACTGGGCGTAAAGGGCGCGTAGGTGGTTTGGTAAGTCAGATGTGAAATCCCTGGGCTTAACCTGGGAATTGCATTTGATACTGTCAGACTAGAGTGTGGTAGAGGTAAGCGGAATTCCCGGTGTAGCGGTGAAATGCGTAGATATCGGGAAGAACATCAGTGGCGAAGGCGGCTTACTGGATCAACACTGACACTGAGGCGCGAAAGCGTGGGTAGCAAACAGG	ASV_00614	22	1	0	56	0	0	2	0	1	0	0	0	9	26	82	0	0	163	43	0	0	0	3	16	0	0	0	0	5	31	0	0	0	0	0	40	4	0	0	2
ASV_00615	k__Bacteria	p__SAR406	c__AB16	o__Arctic96B-7	f__A714017	g__SGSH944	s__	TACTAGGGGTGCAAGCGTTGTCCGGAATCATTGGGCGTAAAGGGTCCGTAGGCGTCTCATTAAGTCACTTGTTAAAGACACCGGCTTAACCGGTGGAATGCATGTGAAACTGTTGAGATAGAGTATAGGAGAGGAAAGTGGAATTCCTGGTGTAGCGGTGACATGCGTAGATATCAGGAGGAACACCAATGGCGAAGGCAACTTTCTGGCCTATTACTGACGCTGAGGGACGAAAGCGTGGGGAGCAAACAGG	ASV_00615	8	61	291	9	5	0	0	0	0	0	0	0	37	0	0	0	0	5	3	92	0	0	176	3	10	0	0	0	12	7	3	0	0	1	10	12	119	0	0	0
ASV_00617	k__Bacteria	p__Proteobacteria	c__Alphaproteobacteria	o__Rhizobiales	f__Hyphomicrobiaceae	g__Devosia	s__	TACGAAGGGGGCTAGCGTTGTTCGGAATTACTGGGCGTAAAGCGCACGTAGGCGGATATTTAAGTCAGGGGTGAAATCCCGGAGCTCAACTCCGGAACTGCCTTTGATACTGGATATCTAGAGACCGAGAGAGGTAAGTGGAACTCCTAGTGTAGAGGTGGAATTCGTAGATATTAGGAAGAACACCAGTGGCGAAGGCGGCTTACTGGCTCGGAACTGACGCTGAGGTGCGAAAGCGTGGGGAGCAAACAGG	ASV_00617	0	0	250	0	0	0	0	0	0	0	0	0	0	0	0	0	0	0	0	0	0	0	0	0	0	0	0	0	0	0	0	0	0	0	0	0	0	0	0	0
ASV_00618	k__Bacteria	p__Proteobacteria	c__Gammaproteobacteria	o__Vibrionales	f__Pseudoalteromonadaceae	g__Pseudoalteromonas	s__	TACGGAGGGTGCGAGCGTTAATCGGAATTACTGGACGTAAAGCGTACGCAGGCGGTTTGTTAAGCGAGATGTGAAAGCCCCGGGCTCAACCTGGGAACTGCATTTCGAACTGGCAAACTAGAGTGTGATAGAGGGTGGTAGAATTTCAGGTGTAGCGGTGAAATGCGTAGAGATCTGAAGGAATACCGATGGCGAAGGCAGCCACCTGGGTCAACACTGACGCTCATGTACGAAAGCGTGGGGAGCAAACGGG	ASV_00618	1	15	6	2	2	8	1	0	0	0	0	0	3	4	1	70	0	21	20	32	11	2	2	57	0	0	1	0	79	4	0	5	6	2	0	0	1	1	2	0
ASV_00619	k__Bacteria	p__Bacteroidetes	c__Flavobacteriia	o__Flavobacteriales	f__NS9	g__	s__	TACGGAGGGTGCAAGCGTTATCCGGATTTATTAGGTTTAAAGGGTTCGCAGGCGGAATTTTAAGTCAGTGGTGAAAGCCTACAGCTCAACTGTAGAACTGCCATTGAAACTGATATTCTTGAGTATAGATGAAGTGGGCGGAATATGTCATGTAGCGGTGAAATGCATAGATATGACATGGAACACCAATTGCGAAGGCAGCTCACTAAGCTATTACTGACGCTCATGAACGAAAGCGTGGGGAGCAAACAGG	ASV_00619	0	100	0	59	4	9	6	5	11	1	1	1	0	12	15	0	3	0	15	78	3	1	0	1	6	2	2	0	2	0	1	3	11	10	0	0	2	16	13	3
ASV_00620	k__Bacteria	p__Proteobacteria	c__Gammaproteobacteria	o__Thiotrichales	f__Piscirickettsiaceae	g__	s__	TACGGAGGGTGCAAGCGTTAATCGGAATTACTGGGCGTAAAGCGCGCGTAGGTGGCTTTGTAAGTCGGATGTGAAATCCCCGGGCTTAACCTGGGAACTGCATTCGAAACTGCATCGCTAGAGTATGGGAGAGGAAAGCGGAATTCCAGGTGTAGCGGTGAAATGCGTAGATATCTGGAGGAACATCAGAGGCGAAGGCGGCTTTCTGGACCAATACTGACACTAAGGTGCGAAAGCGTGGGTAGCAAACAGG	ASV_00620	91	74	0	0	0	0	0	0	0	0	0	0	24	0	0	0	0	40	13	0	0	0	50	0	0	0	0	0	101	0	0	0	0	0	12	0	33	0	0	0
ASV_00621	k__Bacteria	p__Proteobacteria	c__Gammaproteobacteria	o__Thiohalorhabdales	f__	g__	s__	TACGGAGGGTGCAAGCGTTAATCGGAATTACTGGGCGTAAAGCGCGCGTAGGCGGTTTGGTAAGTCAGATGTGAAAGCCCTGGGCTTAACCTAGGAATTGCATTTGAAACTGCTGAACTAGAGTATGGTAGAGGGAAGTGGAATTCCACATGTAGCGGTGAAATGCGTAGAGATGTGGAGGAACACCAGTGGCGAAGGCGACTTTCTGGACCAATACTGACGCTGAGGTGCGAAAGCGTGGGGAGCAAACAGG	ASV_00621	0	0	0	5	0	0	0	0	0	0	0	0	0	0	0	0	0	0	0	2	3	0	0	0	54	0	0	0	0	0	242	0	1	0	0	0	6	41	33	0
ASV_00622	k__Bacteria	p__Proteobacteria	c__Alphaproteobacteria	o__Rhizobiales	f__Aurantimonadaceae	g__	s__	TACGAAGGGGGCTAGCGTTGTTCGGAATTACTGGGCGTAAAGCGCACGTAGGCGGACATTTAAGTCAGGGGTGAAATCCCGGGGCTCAACCCCGGAACTGCCTCTGATACTGGGTGTCTTGAGTGTGGTAGAGGTGAGTGGAATTGCGAGTGTAGAGGTGAAATTCGTAGATATTCGCAGGAACACCAGTGGCGAAGGCGGCTCACTGGACCACAACTGACGCTGAGGTGCGAAAGCGTGGGGAGCAAACAGG	ASV_00622	0	0	0	0	0	0	0	0	0	0	0	0	0	0	0	0	0	0	0	0	0	0	0	0	0	0	0	0	0	0	0	0	0	0	286	0	0	0	0	0
ASV_00624	k__Bacteria	p__SAR406	c__AB16	o__ZA3648c	f__AEGEAN_185	g__	s__	TACGAGGGGGGCAAGCGTTGTCCGGATTTATTGGGCGTAAAGAGTTCGTAGGCTGGTTGGTCAGTCGAAATTGAAATCCCACGGCTTAACCGTGGATCCGGTTTCGATACTGCCAATCTTGAGTGAGGTAGAGGTAAGCGGAATTCCTGGTGTAGCGGTGAAATGCGTAGATATCAGGAGGAACACCAAAGGCGAAGGCAGCTTACTGGACCTATACTGACGCTGAGGAACGAAAGCGTGGGGAGCAAACAGG	ASV_00624	49	0	1	0	0	0	0	0	0	0	0	0	0	0	0	1	0	1	0	0	0	0	44	0	0	0	0	0	35	0	0	0	0	0	128	0	0	0	0	0
ASV_00625	k__Bacteria	p__Proteobacteria	c__Alphaproteobacteria	o__Rickettsiales	f__Pelagibacteraceae	g__	s__	TACGAAGGGACCTAGCGTAGTTCGGAATTACTGGGCTTAAAGAGTTCGTAGGTGGTTAAAAAAGTTGATGGTGAAATCCCAAGGCTCAACCTTGGAACTGCCATCAAAACTTTTTAGCTAGAGTATGATAGAGGAAAGTGGAATTTCTAGTGTAGAGGTGAAATTCGTAGATATTAGAAAGAACATCAAAAGCGAAGGCAACTTTCTGGATCATTACTGACACTAAGGAACGAAAGCATGGGTAGCGAAGAGG	ASV_00625	1	18	0	10	3	2	0	0	2	1	0	0	44	0	1	0	1	44	0	2	1	37	0	200	1	0	0	0	157	2	1	2	3	1	0	0	0	6	0	2
ASV_00626	k__Archaea	p__Euryarchaeota	c__Thermoplasmata	o__E2	f__Marine group II	g__	s__	TACCGGCGCCTCAAGTGGTCGTCGCTTTTATTGGGCCTAAAACGTCCGTAGCCTGTTTGGTAAACCCGTGGGTAAATCAACGAGCTTAACTCATTGACTTCTGCGGAGACTGCCAGACTAGGGACCGGGAGAGGTGTAGGGTACTCATGGGGTAGGGGTAAAATCCTGTCATCCCATGAGGACCACCTGTTGCGAAGGCGCTACACTGGAACGGATCCGACGGTCAGGGACGAAGCCTAGGGGCACGAACCGG	ASV_00626	0	37	10	0	0	0	0	0	0	0	0	0	0	0	0	0	0	0	13	0	0	0	0	0	0	0	0	0	0	0	47	0	0	0	36	98	17	0	0	0
ASV_00627	k__Bacteria	p__Chloroflexi	c__SAR202	o__	f__	g__	s__	TACGTAGGGGGCAAGCGTTGTCCGGAATTACTGGGCGTAAAGGGCCTGTAGGCGGCATGGTAAGTCCGTAGTGAAATCTCCCGGCTTAACTGGGAGCGGTCTATGGATACTGCCAAGCTAGAGATCATCAGAGGAGAGCGGAATTCCCGGTGTAGTGGTGAAATGCGTAGATATCGGGAGGAACACCAGTGGCGAAAGCGGCTCTCTGGGGTGGTTCTGACGCTGAAGGGCGAAAGCGTGGGGAGCAAACCGG	ASV_00627	0	1	224	58	0	0	0	0	0	0	0	0	22	0	0	0	0	1	0	18	0	0	0	1	0	0	0	0	34	257	29	0	0	0	12	1	0	0	0	0
ASV_00629	k__Bacteria	p__Actinobacteria	c__Acidimicrobiia	o__Acidimicrobiales	f__ZA3409c	g__	s__	CACGTAGGGAGCAAGCGTTGTCCGGATTTATTGGGCGTAAAGAGCTCGTAGGCTGTTCAGTAAGTCAGGTGTGAAAACTCGAGGCTCAACCTCGAGACGCCACTTGATACTGCTGTGACTAGAGTCCGGTAGAGGAGTGTGGAATTCCTGGTGTAGCGGTGAAATGCGCAGATATCAGGAGGAACACCAGCAGCGAAGGCGGCACTCTGGGCCGGTACTGACGCTGAGGAGCGAAAGCATGGGGAGCGAACAGG	ASV_00629	5	4	162	17	0	0	0	0	0	0	0	0	11	5	0	0	0	0	128	15	0	0	0	0	0	0	0	0	73	1	0	0	0	0	0	4	76	6	0	0
ASV_00630	k__Bacteria	p__SAR406	c__AB16	o__Arctic96B-7	f__A714017	g__SGSH944	s__	TACTAGGGGTGCAAGCGTTGTCCGGAATCATTGGGCGTAAAGGGTCCGTAGGCGTCTCAATAAGTCATTTGTTAAAGACACCGGCTTAACCGGTGGCCTGCATGTGAAACTGTTGAGATAGAGTATAGGAGAGGAAAGTGGAATTCCTGGTGTAGCGGTGACATGCGTAGATATCAGGAGGAACACCAATGGCGAAGGCAACTTTCTGGCCTATTACTGACGCTGAGGGACGAAAGCGTGGGGAGCAAACAGG	ASV_00630	0	0	3	1	0	0	1	1	0	0	0	0	14	11	0	0	0	0	36	0	1	0	1	31	5	0	0	0	119	8	287	1	0	1	0	35	23	0	0	0
ASV_00631	k__Bacteria	p__SAR406	c__AB16	o__ZA3648c	f__AEGEAN_185	g__	s__	TACTAGGGGGGCAAGCGTTGTCCGGATTTATTGGGCGTAAAGAGTTCGTAGGCGGATTTATAAGTCGAAATTGAAATCCAATGGCTTAACCATTGTGACGGTTTCGATACTGTAAATCTTGAATTATGCAGAGGTAAGCGGAATTCCTGGTGTAGCGGTGAAATGCGTAGATATCAGGAGGAACACCAAAGGCGAAGGCAACTTACTGGGCATCGATTGACGCTGAGGAACGAAAGCGTGGGTAGCAAACAGG	ASV_00631	0	0	93	93	12	0	0	0	0	0	0	0	0	0	122	1	0	0	30	6	0	0	0	0	0	27	0	0	0	0	11	0	0	153	0	17	149	0	34	0
ASV_00632	k__Bacteria	p__Proteobacteria	c__Gammaproteobacteria	o__Alteromonadales	f__HTCC2188	g__HTCC	s__	TACGGAGGGTGCAAGCGTTAATCGGAATTACTGGGCGTAAAGCGCGCGTAGGCGGTTTGATAAGTGAGATGTGAAAGCCCAGGGCTTAACCTTGGAACTGCATCTCATACTGTCAGGCTAGAGTACGAGAGAGGGGGGTAGAATTCCTAGTGTAGCGGTGAAATGCGTAGATATTAGGAGGAATACCAGTGGCGAAGGCGGCCCCCTGGCTCGATACTGACGCTAAGGTGCGAAAGCGTGGGGAGCAAACAGG	ASV_00632	0	0	298	0	0	0	0	0	0	0	0	0	7	12	68	0	0	114	0	0	0	0	0	500	0	2	0	1	1	34	0	0	0	0	4	0	40	0	0	0
ASV_00633	k__Bacteria	p__Proteobacteria	c__Alphaproteobacteria	o__Rickettsiales	f__mitochondria	g__	s__	TACGGAGGGGGCGAGCGTTATCTGGAATAATTGGGCGTAAAGGGTTCGTAGGCTGTATTTTGCTGTTGAATGTTAAAAATCAGAGCTTAACTTTGAAAATGCATTCAAAACGTTTATACTTGAGTACGAAATAGGACAATGGAATTTTACAAGGAGGGGTGAAATCCGTAGAACTGTAAAGGAATGTCAAAAGCGAAGGCAGTTGTCTGGGTCGTTACTGACGCTAAGGAACGAAAGCGTGGGTATCCAACAGG	ASV_00633	0	0	0	66	51	0	0	0	0	0	0	0	0	0	86	0	0	0	0	46	0	0	0	0	5	0	0	0	0	0	0	0	0	2	0	134	85	0	0	0
ASV_00634	k__Bacteria	p__Proteobacteria	c__Alphaproteobacteria	o__Rickettsiales	f__Pelagibacteraceae	g__	s__	TACGAAGGGACCTAGCGTAGTTCGGAATTACTGGGCTTAAAGAGCTCGTAGGTGGTTAAAATAGTTGATGGTGAAATCCCAAGGCTCAACCTTGGAACTGCCATCAAAACTTTTTAGCTAGAGTGTGATAGAGGTAAGTGGAATTTCTAGTGTAGAGGTGAAATTCGTAGATATTAGAAAGAACACCAAATGCGAAGGCAACTTACTGGGTCACTACTGACACTGAGGAGCGAAAGCATGGGTAGCGAAGAGG	ASV_00634	0	25	0	10	24	0	2	5	3	0	2	0	47	29	210	3	1	0	1	11	9	1	0	10	6	1	0	0	0	12	3	6	0	2	0	1	2	0	3	1
ASV_00635	k__Bacteria	p__Proteobacteria	c__Alphaproteobacteria	o__	f__	g__	s__	TACGGAGGGGGCTAGCGTTACTCGGAATTACTGGGCGTAAAGCGAGCGTAGGCGGTTAATTAAGTTGAGGGTGAAAGCCCGGGGCTCAACCCCGGAAATGCCCTCAAAACTATTTGACTAGAGGACGGGAGAGGGGAGTGGAACTCCCAGTGTAGAGGTGAAATTCGTAGATATTGGGAAGAACACCAGTGGCGAAGGCGACTCTCTGGACCGTTTCTGACGCTAAGGCTCGAAAGCGTGGGTAGCAAACAGG	ASV_00635	75	1	0	0	0	0	0	0	0	0	0	0	16	0	0	0	0	0	1	0	0	0	30	1	0	0	0	1	97	0	0	0	0	1	267	2	9	1	2	2
ASV_00636	k__Bacteria	p__GN02	c__GKS2-174	o__	f__	g__	s__	TACGGGAGGTGCAAGCGTTACTCGGAATCACTGGGCGTAAAGCGTCCGCAGGCTTTTTGGACAGTCTGATGTAAAAGCACGGAGCTCAACTCCGTGTACGTATCGGAAACTTCCAAAATAGAGTCATACAGAGGCATCTGGAATTTCGTGTGTAGGGGTAAAATCCGTTGATCCACGAAGGAACGCCAAAAGCGAAGGCAGGGTGCTGGGTATGTACTGACGCTCAGGGACGAAAGCGTGGGGAGCAAAGGGG	ASV_00636	22	97	22	0	0	0	0	0	0	0	0	0	174	22	0	0	0	24	32	2	0	0	0	479	0	0	0	0	1	350	0	0	0	0	1	0	0	0	0	0
ASV_00637	k__Bacteria	p__Proteobacteria	c__Gammaproteobacteria	o__HTCC2188	f__HTCC2089	g__	s__	TACGGAGGGATCGAACGTTAATCGGAATTACTGGGCGTAAAGCGCGCGTAGGCGGCTTGATAAGTGGGATGTGAAAGCCCTGGGCTTAACCTGGGAACTGCATTCCAAACTGTCAAACTAGAGTATGGTAGAGGGAGGTAGAATTTCCTGTGTAGCGGTGAAATGCGTAGATATAGGAAGGAATACCAATGGCGAAGGCAGCCTCCTGGACCAATACTGACGCTGAGGTGCGAAAGCGTGGGGAGCAAACAGG	ASV_00637	0	41	80	0	1	0	0	0	0	0	0	0	127	0	0	0	0	0	0	0	0	0	0	150	0	0	0	0	166	0	0	0	0	0	79	2	0	0	0	0
ASV_00638	k__Bacteria	p__Proteobacteria	c__Alphaproteobacteria	o__Rickettsiales	f__Pelagibacteraceae	g__	s__	TACGAAGGGACCTAGCGTAGTTCGGAATTACTGGGCTTAAAGAGCTCGTAGGTGGTTAAAAAAGTTGATGGTGAAATCCCAAGGCTCAACCTTGGAACTGCCATCAAAACTTTTTAGCTAGAGTGTGATAGAGGTAAGTGGAATTTCTAGTGTAGAGGTGAAATTCGTAGATATTAGAAAGAACATCAAATGCGAAGGCAACTTACTGGGTCACTACTGACACTGAGGAGCGAAAGCATGGGTAGCGAAGAGG	ASV_00638	0	0	2	0	2	0	0	3	0	1	0	2	1	0	19	17	3	0	1	47	30	0	0	19	0	1	10	8	1	59	1	11	2	0	0	0	0	2	2	1
ASV_00639	k__Bacteria	p__Acidobacteria	c__Acidobacteria-6	o__iii1-15	f__	g__	s__	TACGGGGGGGGCAAGCGTTGTTCGGATTTACTGGGCGTAAAGGGCTCGTAGGCGGCCACCTAAGTCGGTTGTGAAATCCCTCGGCTTAACCGGGGAACTGCGACCGATACTGGGAGGCTTGAAGCCGGGAGAGGGATGTGGAATTCCAGGTGTAGCGGTGAAATGCGTAGATATCTGGAGGAACACCAGTGGCGAAGGCGGCATCCTGGACCGGACTTGACGCTGAGGGGCGAAAGCTAGGGGAGCGAACGGG	ASV_00639	0	113	202	0	0	0	0	0	0	0	0	0	129	0	0	0	0	103	0	0	0	0	0	0	0	0	0	0	55	0	0	0	0	0	34	1	0	0	0	0
ASV_00640	k__Archaea	p__Crenarchaeota	c__Thaumarchaeota	o__Cenarchaeales	f__Cenarchaeaceae	g__	s__	AACCAGCACCTCAAGTGGTCAGGATGATTATTGGGCCTAAAGCATCCGTAGCCTGTTCTGTAAGTTTCCGGTTAAATCTATGCGCTCAACGTATAGGCTGCCGAAAATACTGCAGAACTAGGGAGTGGGAGAGGTAGACGGTACTCGGTAGGAAGGGGTAAAATCCTTTGATCTATCGATGACCACCTGTGGCGAAGGCGGTCTACCAGAACACGTTCGACGGTGAGGGATGAAAGCTGGGGGAGCAAACCGG	ASV_00640	2	0	0	0	0	0	0	0	0	0	0	0	25	0	0	0	0	0	0	0	0	0	0	0	0	0	0	0	1	0	0	0	0	0	34	0	0	0	0	0
ASV_00641	k__Bacteria	p__Proteobacteria	c__Alphaproteobacteria	o__	f__	g__	s__	TACGAAGGGGGCGAGCGTTATTCGGAATTATTGGGCGTAAAGGGCTCGCAGGCTGCTTGAGCAGTTAGACGTGAAATCCCCGGGCTCAACCTGGGAACTGCGTTTAATACTAGCAAGCTAGAGTAATAGAGAGGAAAGTGGAACTCCCAGTGTAGAGGTGAAATTCGTAGATATTGGGAAGAACACCAGTGGCGAAAGCGGCTTTCTGGCTATTTACTGACGCTGAGGAGCGAAAGCGTGGGGAGCAAACAGG	ASV_00641	0	0	0	1	32	1	0	14	1	1	2	0	0	0	1	15	16	0	1	1	14	2	0	0	20	20	1	3	0	0	78	40	2	9	1	0	1	3	5	65
ASV_00642	k__Bacteria	p__Proteobacteria	c__Alphaproteobacteria	o__Rhodobacterales	f__Rhodobacteraceae	g__	s__	TACGGAGGGGGTTAGCGTTGTTCGGAATTACTGGGCGTAAAGCGTACGTAGGCGGATTAGTCAGTCAGGGGTGAAATCCCGAGGCTCAACCTCGGAACTGCCTTTGATACTGCTAGTCTAGAGTTCGAGAGAGGTGAGTGGAATTCCGAGTGTAGAGGTGAAATTCGTAGATATTCGGAGGAACACCAGTGGCGAAGGCGGCTCACTGGCTCGATACTGACGCTGAGGTACGAAAGCGTGGGGAGCAAACAGG	ASV_00642	0	0	0	13	15	5	0	2	0	0	2	0	0	0	120	0	2	0	0	0	0	104	0	0	0	0	2	0	0	1	0	26	97	108	0	0	86	68	9	0
ASV_00644	k__Bacteria	p__Proteobacteria	c__Alphaproteobacteria	o__Rickettsiales	f__Pelagibacteraceae	g__	s__	TACGAAGGGACCTAGCGTAGTTCGGAATTACTGGGCTTAAAGAGTTCGTAGGTGGTTAAGAAAGTTGATGGTGAAATCCCAAGGCTCAACCTTGGAACTGCCATCAAAACTTTTTAGCTAGAGTATGATAGAGGAAAGTGGAATTTCTAGTGTAGAGGTGAAATTCGTAGATATTAGAAAGAACATCAAAAGCGAAGGCAACTTTCTGGATCATTACTGACACTGAGGAACGAAAGCATGGGTAGCGAAGAGG	ASV_00644	0	2	1	60	1	13	12	4	9	11	0	4	1	0	3	26	37	0	2	39	16	6	1	3	31	0	1	13	3	6	7	33	140	33	1	1	6	1	22	3
ASV_00645	k__Bacteria	p__Proteobacteria	c__Gammaproteobacteria	o__Thiotrichales	f__Piscirickettsiaceae	g__	s__	TACGGAGGGTGCAAGCGTTAATCGGAATTATTGGGCGTAAAGAGTACGTAGGCGGCTTTTTAAGTCGGATGTGAAAGCCCTGAGCTTAACTCAGGAACTGCATTCGAAACTGGATCGCTAGAGTTGATTAGAGGATAGTGGAATTTCAAGTGTAGCGGTGAAATGCGTAGATATTTGAAGGAACACCAATGGCGAAGGCAGCTATCTGGAGTCATACTGACGCTGAGGTACGAAAGCGTGGGGAGCAAACAGG	ASV_00645	0	0	1	11	7	5	2	0	0	0	0	0	0	25	6	18	0	0	0	6	64	0	0	0	0	4	0	0	0	0	3	5	7	26	0	2	5	0	2	29
ASV_00646	k__Bacteria	p__Proteobacteria	c__Alphaproteobacteria	o__Rhodospirillales	f__Rhodospirillaceae	g__	s__	TACGGAGGGGGCAAGCGTTGTTCGGAATTACTGGGCGTAAAGGGCGCGTAGGCGGCCAAGTCAGTCAGGCGTGAAAGCCCAGGGCTCAACCCTGGAATTGCGTTTGATACTGCTAGGCTCGAGACCGGAAGAGGGTAGTGGAATTCCCAGTGTAGAGGTGAAATTCGTAGATATTGGGAAGAACACCAGTGGCGAAGGCGGCTACCTGGTCCGGATCTGACGCTGAGGCGCGAAAGCGTGGGGAGCAAACAGG	ASV_00646	0	0	0	0	7	0	0	0	0	0	0	0	0	0	50	0	0	0	0	53	0	0	0	0	58	0	4	0	0	0	0	0	43	59	0	3	7	21	10	129
ASV_00647	k__Bacteria	p__Proteobacteria	c__Betaproteobacteria	o__Burkholderiales	f__Comamonadaceae	g__Limnohabitans	s__	TACGTAGGGTGCAAGCGTTAATCGGAATTACTGGGCGTAAAGCGTGCGCAGGCGGTTATATAAGACAGATGTGAAATCCCCGGGCTCAACCTGGGAACTGCATTTGTGACTGTATAGCTAGAGTACGGCAGAGGGGGATGGAATTCCGCGTGTAGCAGTGAAATGCGTAGATATGCGGAGGAACACCGATGGCGAAGGCAATCCCCTGGGCCTGTACTGACGCTCATGCACGAAAGCGTGGGGAGCAAACAGG	ASV_00647	0	0	0	0	0	0	0	0	0	0	0	0	0	0	0	0	0	0	0	0	0	1	0	0	0	0	0	0	0	0	0	0	0	0	0	0	0	0	0	0
ASV_00648	k__Bacteria	p__Proteobacteria	c__Alphaproteobacteria	o__Rickettsiales	f__Pelagibacteraceae	g__	s__	TACGAAGGGACCTAGCGTAGTTCGGAATTACTGGGCTTAAAGAGTACGTAGGTGGTTAAAAAAGTTGATGGTGAAATCCCAAGGCTTAACCTTGGAACTGCCATCAAAACTTTTTAACTAGAGTATGATAGAGGTAAGTGGAATTTCTAGTGTAGAGGTGAAATTCGTAGATATTAGAAAGAACACCAATTGCGAAGGCAGCTTTCTGGATCATTACTGACACTGAGGTACGAAAGCATGGGTAGCGAAGAGG	ASV_00648	0	4	0	0	0	0	0	0	0	0	0	0	21	0	0	27	0	0	0	14	0	0	15	91	16	0	0	0	82	68	0	0	0	0	0	23	2	0	0	0
ASV_00649	k__Bacteria	p__Proteobacteria	c__Gammaproteobacteria	o__Vibrionales	f__Pseudoalteromonadaceae	g__Pseudoalteromonas	s__	TACGGAGGGTGCGAGCGTTAATCGGAATTACTGGGCGTAAAGCGTACGCAGGCGGTTTGTTAAGCGAGATGTGAAAGCCCCGGGCTCAACCTGGGAACTGCATTTCGAACTGGCAAACTAGAGTGTGATAGAGGGTGGTAGAATTTCAGGTGTAGCGGTGAAATGCGTAGAGATCTGAAGGAATACCGATGGCGAAGGTAGCCACCTGGGTCAACACTGACGCTCATGTACGAAAGCGTGGGGAGCAAACGGG	ASV_00649	2	21	6	4	1	0	0	0	4	1	0	1	1	5	1	41	0	22	16	26	4	2	0	26	0	0	2	0	61	4	0	5	7	0	0	0	1	2	1	1
ASV_00650	k__Bacteria	p__Proteobacteria	c__Alphaproteobacteria	o__Rickettsiales	f__Pelagibacteraceae	g__	s__	TACGAAGGGACCTAGCGTAGTTCGGAATTACTGGGCTTAAAGAGCTCGTAGGTGGTTAGAAAAGTTGATGGTGAAATCCCAAGGCTCAACCTTGGAACTGCCGTCAAAACTTTCTAGCTAGAGTATGATAGAGGAAAGTGGAATTTCTAGTGTAGAGGTGAAATTCGTAGATATTAGAAAGAACACCAAATGCGAAGGCAACTTTCTGGATCATTACTGACACTGAGGAGCGAAAGCATGGGTAGCGAAGAGG	ASV_00650	0	0	0	1	0	0	0	0	0	0	0	0	1	0	0	52	70	0	43	33	0	0	0	0	11	0	1	6	0	57	0	8	38	37	0	0	0	95	23	0
ASV_00651	k__Bacteria	p__Chloroflexi	c__TK17	o__	f__	g__	s__	TACGTAGGTGGCAAACGTTGTCCGGATTCACTGGGCGTAAAGCGCGCGCAGGCGGGCTGATCAGTCTGGGGTGAAATCTCTCGGCTCAACCGAGAGAGGCCCTCAGATACTGTCAGCCTTGAGGTGTCTAGAGGAGAGTGGAATTCAGGGTGTAGTGGTGGAATGCGTAGATATCCTGAGGAACACCAGTGGCGAAGGCGACTCTCTGGGGACATTCTGACGCTGAGGCGCGAAAGCGTGGGGAGCGAACCGG	ASV_00651	0	43	0	156	0	0	1	0	0	0	0	0	79	14	0	0	0	0	13	0	0	0	0	1	0	0	0	1	104	201	44	0	0	0	13	19	29	0	0	0
ASV_00653	k__Bacteria	p__Proteobacteria	c__Alphaproteobacteria	o__Rhodobacterales	f__Rhodobacteraceae	g__Phaeobacter	s__	TACGGAGGGGGCTAGCGTTGTTCGGAATTACTGGGCGTAAAGCGTACGTAGGCGGATCAGAAAGTATGGGGTGAAATCCCAGGGCTTAACCCTGGAACTGCCTCATAAACTCCTGGTCTTGAGTTCGAGAGAGGTAAGTGGAATTCCAAGTGTAGAGGTGAAATTCGTAGATATTTGGAGGAACACCAGTGGCGAAGGCGGCTTACTGGCTCGATACTGACGCTGAGGTACGAAAGTGTGGGGAGCAAACAGG	ASV_00653	0	0	0	0	0	0	0	0	0	0	0	0	0	0	0	0	0	40	0	0	0	0	0	0	0	0	0	0	0	0	0	66	0	0	0	0	0	0	0	0
ASV_00654	k__Bacteria	p__Chloroflexi	c__SAR202	o__	f__	g__	s__	TACGTAGGGGGCGAGCGTTGTCCGGATTTACTGGGCGTAAAGGGAGCGCAGGTGGCTAAGTTCGTCGATAGTGTAAGCTCCAGGCTCAACCTGGAGAGGTCTATCGATACTGCTTGGCTTGAGGGCGGTAGAGGAGCACGGAATTCCAGGTGTAGTGGTGAAATGCGTAGATATCTGGAGGAACACCAGTGGCGAAAGCGGTGCTCTGGGCCGTCCCTGACACTCAGGCTCGAAAGCGTGGGGAGCGAACCGG	ASV_00654	1	140	153	0	0	0	0	0	0	0	0	0	30	20	0	0	0	0	29	0	0	0	0	2	0	0	0	0	0	0	0	0	0	0	0	22	0	0	0	0
ASV_00655	k__Bacteria	p__Proteobacteria	c__Alphaproteobacteria	o__Rhodospirillales	f__Rhodospirillaceae	g__	s__	TACGGAGGGGGCTAGCGTTGTTCGGAATTACTGGGCGTAAAGCGCGCGTAGGCGGTTTATCAAGTTAGGCGTGAAAGCCCCAGGCTCAACCTGGGAACTGCGTTTAATACTGATGAACTAGAGACCGAGAGAGGGTGGCGGAATTCCCAGTGTAGAGGTGAAATTCGTAGATATTGGGAAGAACACCGGTTGCGAAGGCGGCCACCTGGATCGGCACTGACGCTGAGGCGCGAAAGCGTGGGGAGCGAACAGG	ASV_00655	0	23	20	124	0	0	0	0	0	0	0	0	93	0	0	0	0	0	0	0	0	0	173	0	10	0	0	0	65	0	0	0	0	0	0	39	51	0	0	0
ASV_00656	k__Bacteria	p__Proteobacteria	c__Alphaproteobacteria	o__Rickettsiales	f__Pelagibacteraceae	g__	s__	TACGAAGGGACCTAGCGTAGTTCGGAATTACTGGGCTTAAAGAGCTCGTAGGTGGTTAGAAAAGTTGATGGTGAAAGCCCAAGGCTTAACCTTGGAACTGCCATCAAAACTTTTTAACTAGAGTATGATAGAGGAAAGTGGAATTTCTAGTGTAGAGGTGAAATTCGTAGATATTAGAAAGAACACCAATTGCGAAGGCAGCTTTCTGGATCATTACTGACACTGAGGAGCGAAAGCATGGGTAGCGAAGAGG	ASV_00656	0	0	0	38	0	0	0	2	1	0	0	0	13	122	0	0	0	0	23	41	1	0	0	2	40	0	0	0	0	0	0	0	0	9	0	0	4	3	34	0
ASV_00658	k__Archaea	p__Euryarchaeota	c__Thermoplasmata	o__E2	f__Marine group II	g__	s__	TACCGGCCCCCCGAGTGGTCGTCACTTTTATTGGGCCTAAAACGTCCGTAGCCGGTTTAGTAAACCCGTGGGTAAATCAACCAGCTTAACTGGTTGACTTCTGCGGAGACTGCTAGACTAGGGACCGGGAGAGGTACGAGGTACTCTTGGGGTAGGGGTAAAATCCTGTCATCCCAGGGGGACCACTTGTTGCGAAGGCGTCGTACTAGAACGGATCCGACGGTCAGGGACGAAGCCTAGGGGCACGAACCGG	ASV_00658	0	0	1	201	0	0	0	0	0	0	0	0	0	7	0	0	0	0	0	31	0	0	0	0	1	10	0	0	20	0	0	0	0	0	0	0	47	4	0	0
ASV_00659	k__Bacteria	p__Proteobacteria	c__Alphaproteobacteria	o__Rickettsiales	f__Pelagibacteraceae	g__	s__	TACGAAGGGACCTAGCGTAGTTCGGAATTACTGGGCTTAAAGAGCTCGTAGGTGGTTAAAAAAGTTGATGGTGAAATCCCAAGGCTCAACCTTGGAACTGCCAGCAAAACTTTTTAGCTAGAGTATGATAGAGGAAAGTGGAATTTCTAGTGTAGAGGTGAAATTCGTAGATATTAGAAAGAACACCAAATGCGAAGGCAACTTTCTGGATCATTACTGACACTGAGGAGCGAAAGCATGGGTAGCGAAGAGG	ASV_00659	0	0	1	62	57	20	0	0	0	1	0	1	0	1	1	63	11	0	0	0	0	15	0	0	20	0	5	27	0	0	0	0	148	43	0	0	3	0	0	13
ASV_00660	k__Archaea	p__Euryarchaeota	c__Thermoplasmata	o__E2	f__Marine group III	g__	s__	CACCGGCACCTCAAGTGGTAGCCACTATTATTGGGCCTAAAGCGTTCGTAGCCGGTTTGGTAAATTCTTGGGTAAATCGTACAGCTTAACTGTGCGGATTCCGGGGACACTACCAGACTTGAGACCGGGAGAGATCAGAGGTACTTGTAGGGGAGCGGTGAAATGTTGTAATCCTACAGGGACCACCAGTGGCGAAGGCGTCTGATCATAACGGCTTTGACGGTGAGGAACGAAACCCTGGGGCGCAAACGGG	ASV_00660	665	2	2	17	0	0	0	0	0	0	0	0	0	0	0	0	0	43	0	3	0	0	1	0	0	0	0	0	0	0	0	0	0	2	0	0	1	0	0	0
ASV_00661	k__Bacteria	p__SAR406	c__AB16	o__Arctic96B-7	f__A714017	g__SGSH944	s__	TACTAGGGGTGCAAGCGTTGTCCGGAATCATTGGGCGTAAAGGGTCCGTAGGCGTCTTAATAAGTCACTTGTTAAAGACACCGGCTTAACCGGTGGAATGCATGTGAAACTGTTGAGATAGAGTATAGGAGAGGAAAGTGGAATTCCTGGTGTAGCGGTGACATGCGTAGATATCAGGAGGAACACCAATGGCGAAGGCAACTTTCTGGCCTATTACTGACGCTGAGGGACGAAAGCGTGGGGAGCAAACAGG	ASV_00661	161	56	0	0	0	0	0	0	0	0	0	0	0	0	0	0	0	1	0	0	0	0	6	0	0	0	0	0	1	0	1	0	0	0	60	0	0	0	0	0
ASV_00662	k__Bacteria	p__Proteobacteria	c__Alphaproteobacteria	o__Rickettsiales	f__Pelagibacteraceae	g__	s__	TACGAAGGGACCTAGCGTAGTTCGGAATTACTGGGCTTAAAGAGCTCGTAGGTGGTTAGAAAAGTTGGTGGTGAAATCCCAAGGCTTAACCTTGGAACTGCCATCAAAACTTTTTGACTAGAGTATGATAGAGGAAAGTGGAATTTCTAGTGTAGAGGTGAAATTCGTAGATATTAGAAAGAACACCGATTGCGAAGGCAGCTTTCTGGATCATTACTGACACTGAGGAGCGAAAGCATGGGTAGCGAAGAGG	ASV_00662	54	2	5	0	0	0	0	0	0	0	0	0	14	0	0	0	0	5	39	1	0	0	74	11	1	0	0	0	34	71	0	0	0	0	47	0	32	0	0	0
ASV_00663	k__Bacteria	p__Firmicutes	c__Bacilli	o__Lactobacillales	f__Aerococcaceae	g__Alkalibacterium	s__	TACGTAGGTGACAAGCGTTGTCCGGATTTATTGGGCGTAAAGCGAGCGCAGGCGGTCTTTTAAGTCTGATGTGAAAGCCCACGGCTCAACCGTGGAGGGTCATTGGAAACTGGAAGACTTGAATGCAGAAGAGGAAAGTGGAATTCCATGTGTAGCGGTGAAATGCGTAGATATATGGAGGAACACCAGTGGCGAAGGCGACTTTCTGGTCTGTAATTGACGCTGAGGCTCGAAAGCGTGGGGAGCGAACAGG	ASV_00663	0	0	170	0	0	0	0	0	0	0	0	0	0	0	0	0	0	1	0	0	0	0	1	0	0	0	16	74	0	1	0	0	1	0	0	0	0	0	0	0
ASV_00664	k__Bacteria	p__Bacteroidetes	c__Flavobacteriia	o__Flavobacteriales	f__Cryomorphaceae	g__	s__	TACGGAGGGTGCAAGCGTTATCCGGATTTATTGGGTTTAAAGGGTCCGTAGGCGGATCATTAAGTCAGTGGTGAAATCCGACAGCTCAACTGTCGAACTGCCATTGATACTGATGATCTTGAGTACGGTTGAAGTAGGCGGAATATGACATGTAGCGGTGAAATGCTTAGATATGTCATAGAACACCGATTGCGAAGGCAGCCTACTAAACCGTTACTGACGCTGAGGGACGAAAGTGTGGGGAGCGAACAGG	ASV_00664	0	0	0	45	78	0	0	0	0	0	0	0	0	0	76	0	0	0	0	0	25	0	0	0	0	0	30	0	3	0	129	0	0	0	0	0	0	40	0	0
ASV_00665	k__Bacteria	p__Actinobacteria	c__Acidimicrobiia	o__Acidimicrobiales	f__	g__	s__	TACGTAGGGTGCAAGCGTTGTCCGGAATTATTGGGCGTAAAGAGCTCGTAGGCGGCTCAGTAAGTCGATCGTGAAATCTTGGGGCTCAACCCCAAGCCGTCGGTCGATACTGCTGTGGCTAGAGTCCGGTAGAGGAAGGTGGAATTCCCGGTGTAGCGGTGGAATGCGCAGATATCGGGAGGAACACCAGTAGCGAAGGCGGCCTTCTGGGCCGGAACTGACGCTGAGGAGCGAAAGCGTGGGTAGCAAACAGG	ASV_00665	0	200	27	249	0	0	0	2	0	0	0	0	0	102	0	0	0	52	47	0	0	0	0	0	76	0	0	0	2	15	0	0	0	0	0	6	0	0	0	0
ASV_00666	k__Bacteria	p__Proteobacteria	c__Gammaproteobacteria	o__Oceanospirillales	f__Halomonadaceae	g__Candidatus Portiera	s__	TACGGAGGGTCCAAGCGTTAATCGGAATTACTGGGCGTAAAGCGCGCGTAGGCGGTTTAATAAGTTGTATGTGAAAGCCCTGGGCTCAACCTAGGAACTGCATGCAAAACTATTAAGCTAGAGGACGAGAGAGGAGAGTAGAATTTCAGGTGTAGCGGTGAAATGCGTAGATATCTGAAGGAATACCAATGGCGAAGGCAGCTCTCTGGCTCGTTTCTGACGCTAAGGTGCGAAAGCGTGGGTAGCAAACAGG	ASV_00666	1	0	171	87	0	0	0	0	0	0	0	0	27	24	1	0	0	0	53	1	0	0	0	52	15	0	0	0	0	11	0	0	0	0	0	4	106	2	0	0
ASV_00667	k__Bacteria	p__Proteobacteria	c__Alphaproteobacteria	o__	f__	g__	s__	TACGGAGGGAGCGAGCGTTGTTCGGAATTACTGGGCGTAAAGCGTACGTAGGCGGATGAACAAGTTGGGGGTGAAATCCCGGGGCTTAACCCCGGAACTGCCTTCAAAACTGTTTGTCTAGAGACCGGGAGAGGTAAGTGGAATTCCTAGTGTAGAGGTGAAATTCGTAGATATTAGGAAGAACACCAGTGGCGAAGGCGGCTTACTGGACCGGTACTGACGCTAAGGTACGAAAGCGTGGGGAGCGAACAGG	ASV_00667	0	0	0	2	0	0	0	0	0	0	0	0	0	0	178	0	0	0	0	0	6	60	0	0	48	0	0	0	0	0	0	0	0	157	0	67	27	4	20	0
ASV_00669	k__Bacteria	p__Proteobacteria	c__Alphaproteobacteria	o__Rickettsiales	f__Pelagibacteraceae	g__	s__	TACGAAGGGACCTAGCGTAGTTCGGAATTACTGGGCTTAAAGAGTACGTAGGTGGTTAGAAAAGTTGGTGGTGAAAGCCCAAGGCTCAACCTTGGAACTGCCGCCAAAACTTTTTAACTAGAGTATGATAGAGGTAAGCGGAATTTCTAGTGTAGAGGTGAAATTCGTAGATATTAGAAAGAACACCAATTGCGAAGGCAGCTTTCTGGATCATTACTGACACTGAGGTACGAAAGCATGGGTAGCGAAGAGG	ASV_00669	0	10	0	8	2	0	0	0	0	0	0	0	0	60	0	0	0	0	0	51	0	0	0	8	1	0	0	0	0	129	158	0	0	0	0	0	105	0	0	0
ASV_00670	k__Bacteria	p__Proteobacteria	c__Alphaproteobacteria	o__	f__	g__	s__	TACGGAGGGGGCTAGCGTTGTTCGGAATTACTGGGCGTAAAGCGCGCGTAGGCGGTTTAGTAAGTTGGTGGTGAAAGCCCAGGGCTCAACCCTGGAACTGCCTTCAAAACTGCTAAACTAGAGTCCGGAAGAGGTGAGTGGAATTCCCAGTGTAGAGGTGAAATTCGTAGATATTGGGAAGAACACCAGTGGCGAAGGCGGCTCACTGGTCCGGTACTGACGCTGAGGTGCGAAAGCGTGGGGAGCAAACAGG	ASV_00670	0	7	0	0	0	0	0	0	2	0	0	0	133	0	0	0	0	0	122	15	0	0	0	41	0	1	0	0	1	152	0	0	0	0	0	3	0	0	0	0
ASV_00671	k__Bacteria	p__Proteobacteria	c__Gammaproteobacteria	o__Thiotrichales	f__Piscirickettsiaceae	g__Methylophaga	s__	TACGGAGGGTGCAAGCGTTAATCGGAATTACTGGGCGTAAAGCGCGCGTAGGCGGTTATTTAAGTCAGATGTGAAAGCCCCGGGCTTAACCTGGGAATGGCATTTGAGACTGGATGGCTAGAGTATGGTAGAGGTGAGTGGAATTTCAGGTGTAGCGGTGAAATGCGTAGAGATCTGAAGGAACATCAGTGGCGAAGGCGACTCACTGGGCCATTACTGACGCTGAGGTGCGAAAGCGTGGGTAGCAAACAGG	ASV_00671	0	0	0	0	0	0	0	0	0	0	0	0	478	0	0	0	0	0	0	0	0	0	0	0	0	0	0	1	1401	2	0	0	42	0	0	0	0	0	0	0
ASV_00672	k__Bacteria	p__Proteobacteria	c__Alphaproteobacteria	o__Kiloniellales	f__Kiloniellaceae	g__	s__	TACGGAGGGGACTAGCGTTGTTCGGAATTACTGGGCGTAAAGAGTTCGTAGGCGGATAGGCAAGTAAGAGGTGAAAGCCCAGGGCTCAACCCTGGAACTGCCTTTTAAACTGCTTATCTAGAGACCGGTAGAGGTTAGGGGAATACCTAGTGTAGAGGTGAAATTCGTAGATATTAGGTGGAACACCAGTGGCGAAGGCGCCTAACTGGACCGGTACTGACGCTGAGGAACGAAAGCGTGGGGAGCAAACAGG	ASV_00672	0	6	0	135	0	0	0	2	0	0	0	0	1	14	0	1	1	0	0	0	0	0	0	24	17	0	0	0	30	3	205	1	0	0	5	42	5	0	2	7
ASV_00673	k__Bacteria	p__Proteobacteria	c__Deltaproteobacteria	o__NB1-j	f__JTB38	g__	s__	TACGGAGGGCACAAGCGTTGTTCGGAATTATTGGGCGTAAAGCGGGTGTAGGCGGTTTTGAAAGTCGGGTGTGAAATCCCTGGGCCCAACCCAGGAACTGCATCCGATACTGCAAAACTAGAGTCCCGGAGAGGATGGCGGAATTCCAGGTGTAGAGGTGAAATTCGTAGATATCTGGAGGAACACCAGTGGCGAAGGCGGCCATCTGGACGGTGACTGACGCTCAGACCCGAAAGCGTGGGGAGCAAACAGG	ASV_00673	0	38	0	79	0	0	0	0	0	0	0	0	46	1	22	0	0	73	102	15	0	0	0	1	0	0	0	0	34	0	0	0	0	8	91	132	4	0	0	0
ASV_00674	k__Bacteria	p__Proteobacteria	c__Gammaproteobacteria	o__Thiotrichales	f__Piscirickettsiaceae	g__	s__	TACGGAGGGAGCGAGCGTTAATCGGAATTACTGGGCGTAAAGCGCGCGTAGGCGGCTTTGTAAGTCGGATGTGAAAGCCCAGGGCTCAACCCTGGAATTGCATTCGATACTGCATGGCTAGAGTATGGTAGAGGGGAGTGGAATTTCCGGTGTAGCGGTGAAATGCGTAGATATCGGAAGGAACACCAGTGGCGAAGGCGACTTCCTGGGCCAATACTGACGCTGAGGTGCGAAAGCGTGGGGAGCAAACAGG	ASV_00674	0	0	0	444	4	0	0	17	0	0	1	0	0	2	98	0	0	0	25	20	0	0	0	0	0	1	0	1	4	31	0	0	0	91	43	0	0	0	0	0
ASV_00677	k__Bacteria	p__Chloroflexi	c__SAR202	o__	f__	g__	s__	TACGTAGGGGGCGAGCGTTATCCGGATTTACTGGGCGTAAAGAGCGCGTAGGCGGTCTAATAAGTCTCTTGTGAAATCTCCCGGCTCAACTGGGAGGGGTCAGGAGATACTGTTAGACTTGAGGACAGCAGAGGAAGACGGAATTCCCGGTGTAGCGGTGAAATGCGTAGATATCGGGAGGAACACCAGTGGCGAAGGCGGTCTTCTGGGCTGTGCCTGACGCTGAGGCGCGAAAGCGTGGGTAGCAAACCGG	ASV_00677	34	0	0	0	0	0	0	0	0	0	0	0	0	0	0	0	0	0	0	0	0	0	158	0	0	0	0	0	0	0	0	0	0	0	21	0	0	0	0	0
ASV_00678	k__Bacteria	p__PAUC34f	c__	o__	f__	g__	s__	TACGTGGGGAGCAAGCGTTGTTCGGATTTACTGGGCGTAAAGAGCTCGTAGGCGGGCGTGTAAGTCGGATGTGAAATCCTTTGGCTCAACCAGAGAACTGCACCCGAAACTGCACGTCTTGAGTTCAACAGAGGGAATCGGAATCTAGGGTGTAGCGGTGAAATGCGTAGATATCCTAGAGAACACCAGTGGCGAAGGCGGATTCCTGGGTTGACACTGACGCTGAGGAGCGAAAGCTGGGGGAGCGAACAGG	ASV_00678	0	0	29	173	0	0	0	0	0	0	0	0	105	0	0	0	0	79	0	0	0	0	1	0	16	0	0	0	0	3	0	0	0	0	0	0	46	0	0	0
ASV_00679	k__Bacteria	p__Proteobacteria	c__Alphaproteobacteria	o__Rickettsiales	f__Pelagibacteraceae	g__	s__	TACGAAGGGACCTAGCGTAGTTCGGAATTACTGGGCTTAAAGAGCTCGTAGGTGGTTAGAAAAGTTGGTGGTGAAATCCCAAGGCTTAACCTTGGAACTGCCATCAAAACTTTTTGACTAGAGTATGATAGAGGTAAGTGGAATTTCTAGTGTAGAGGTGAAATTCGTAGATATTAGAAAGAACACCGATTGCGAAGGCAACTTTCTGGATCATTACTGACACTGAGGAGCGAAAGCATGGGTAGCGAAGAGG	ASV_00679	0	0	97	201	0	0	0	0	0	0	0	0	5	0	0	0	0	0	61	0	15	0	0	39	4	0	0	0	0	0	0	0	0	11	0	0	0	25	20	0
ASV_00680	k__Bacteria	p__Proteobacteria	c__Alphaproteobacteria	o__Rickettsiales	f__Pelagibacteraceae	g__	s__	TACGAAGGGACCTAGCGTAGTTCGGAATTACTGGGCTTAAAGAGTTCGTAGGTGGTTAAAAAAGTTGGTGGTGAAATCCCAGAGCTTAACTCTGGAACTGCCATCAAAACTTTTTAGCTAGAGTATGATAGAGGAAAGTAGAATTTCTAGTGTAGAGGTGAAATTCGTAGATATTAGAAAGAATACCAATTGCGAAGGCAGCTTTCTGGATCATTACTGACACTGAGGAACGAAAGCATGGGTAGCGAAGAGG	ASV_00680	71	0	2	0	0	0	0	0	0	0	1	0	0	3	11	0	0	4	0	0	0	0	29	49	0	2	0	0	107	26	2	0	1	0	8	0	0	2	0	0
ASV_00681	k__Bacteria	p__Proteobacteria	c__Alphaproteobacteria	o__Rickettsiales	f__Pelagibacteraceae	g__	s__	TACGAAGGGACCTAGCGTAGTTCGGAATTACTGGGCTTAAAGAGCTCGTAGGTGGTTAGAAAAGTTGGTGGTGAAATCCCAAGGCTTAACCTTGGAACTGCCACCAAAACTTTTTAACTAGAGTATGATAGAGGAAAGTGGAATTTCTAGTGTAGAGGTGAAATTCGTAGATATTAGAAAGAACACCGAATGCGAAGGCAGCTTTCTGGATCATTACTGACACTGAGGAGCGAAAGCATGGGTAGCGAAGAGG	ASV_00681	60	0	0	11	36	0	0	0	0	0	0	0	12	0	0	0	0	0	1	1	0	0	61	39	0	0	0	0	1	9	0	0	0	2	1	2	131	0	0	0
ASV_00682	k__Bacteria	p__Acidobacteria	c__Acidobacteria-6	o__iii1-15	f__	g__	s__	TACAGAGGGGGCAAGCGTTGTTCGGAATTACTGGGCGTAAAGGGCGCGTAGGCGGCCCTCTAAGTCAGACGTGAAATCCCCGGGCTTAACCCGGGAACTGCGTCTGATACTGGAGGGCTTGAATTCGGGAGAGGGATGTGGAATTCCAGGTGTAGCGGTGAAATGCGTAGATATCTGGAGGAACACCGGTGGCGAAGGCGGCATCCTGGACCGATATTGACGCTGAGGCGCGAAAGCCAGGGGAGCAAACGGG	ASV_00682	0	7	211	268	0	0	0	0	2	0	0	0	46	170	0	0	0	0	0	0	0	0	0	44	20	0	0	0	55	46	0	0	0	0	0	0	0	0	0	0
ASV_00684	k__Bacteria	p__ZB3	c__BS119	o__	f__	g__	s__	TACGTAGGGAGCAAGCGTTATCCGGATTTATTGGGCATAAAGCGCAAGCAGGTGGTTTCTTAAGTCGGGTGTTAAAGCCTACAGCTCAACTGTAGTTCGCGCTCGAAACTGAGAAACTAGAGGTTAGTAGAGGAAAGCGGAACTCACGGTGTAGCGGTGAAATGCGTAGATATCGTGAGGAACACCAGTTGCGAAGGCGGCTTTCTGGACTGATCCTGACACTGAGGTGCGAAAGCGTGGGGAGCGAACGGG	ASV_00684	0	208	0	60	0	0	0	0	0	0	0	0	1	4	0	0	0	0	7	0	0	0	0	0	4	0	0	0	1	0	3	0	0	23	0	0	3	0	0	0
ASV_00685	k__Bacteria	p__Bacteroidetes	c__Flavobacteriia	o__Flavobacteriales	f__Flavobacteriaceae	g__Polaribacter	s__	TACGGAGGGTCCAAGCGTTATCCGGAATCATTGGGTTTAAAGGGTCCGCAGGCGGTTGATTAAGTCAGAGGTGAAATCCCATAGCTCAACTATGGAACTGCCTTTGATACTGGTTAACTTGAGTCATATGGAAGTAGATAGAATGTGTAGTGTAGCGGTGAAATGCATAGATATTACACAGAATACCGATTGCGAAGGCAGTCTACTACGTATGTACTGACGCTGAGGGACGAAAGCGTGGGGAGCGAACAGG	ASV_00685	0	0	0	0	0	10	0	0	0	27	0	8	0	0	0	0	46	0	0	0	0	0	0	0	0	0	0	153	0	0	0	359	0	0	0	0	0	0	0	2
ASV_00686	k__Bacteria	p__Proteobacteria	c__Gammaproteobacteria	o__Chromatiales	f__	g__	s__	TACGGAGGGTGCAAGCGTTAATCGGAATTACTGGGCGTAAAGCGCGCGTAGGCGGCTAAGTAAGTCGGATGTGAAAGCCCTGGGCTTAACCTGGGAATTGCATTCGATACTGCTTGGCTAGAGTATGGTAGAGGATAGTGGAATTCCTGGTGTAGCGGTGAAATGCGTAGATATCAGGAGGAACATCAGTGGCGAAGGCGGCTATCTGGACCAATACTGACGCTGAGGTGCGAAAGCGTGGGGAGCAAACAGG	ASV_00686	0	4	42	5	7	0	0	0	0	0	0	0	0	0	36	0	0	0	6	0	0	0	0	254	0	0	0	0	37	7	0	0	0	0	3	6	96	3	0	0
ASV_00687	k__Archaea	p__Crenarchaeota	c__Thaumarchaeota	o__Cenarchaeales	f__Cenarchaeaceae	g__	s__	AACCAGCACCTCAAGTGGTCAGGATGATTATTGGGCCTAAAGCATCCGTAGCCTGTTCTGTAAGTTTTCGGTTAAATCTATTCGCTCAACGTATAGGCTGCCGAAAATACTGCAGAACTAGGGAGTGGGAGAGGTAGACGGTACTCGGTAGGAAGGGGTAAAATCCTTTGATCTATTGATGACCACCTGTGGCGAAGGCGGTCTACCAGAACACGTTCGACGGTGAGGGATGAAAGCTGGGGGAGCAAACCGG	ASV_00687	0	84	0	0	1	0	0	0	0	0	0	0	47	0	0	0	0	0	69	0	0	0	23	0	0	0	0	0	0	69	0	0	0	0	173	0	0	0	0	0
ASV_00688	k__Bacteria	p__Proteobacteria	c__Gammaproteobacteria	o__Thiotrichales	f__Piscirickettsiaceae	g__	s__	TACGGAGGGAGCGAGCGTTAATCGGAATTACTGGGCGTAAAGCGCGCGTAGGCGGCTTTGTCAGTCGGATGTGAAAGCCCTGGGCTCAACCTGGGAATTGCATTCGATACTGCAGAGCTAGAGTATGGTAGAGGGAAGTGGAATTTCCGGTGTAGCGGTGAAATGCGTAGATATCGGAAGGAACACCAGTGGCGAAGGCGACTTCCTGGGCCAATACTGACGCTGAGGTGCGAAAGCGTGGGGAGCAAACAGG	ASV_00688	0	0	0	0	7	89	0	0	0	0	0	0	35	0	0	1	0	0	4	0	55	1	0	0	0	0	3	11	0	0	0	175	0	0	0	0	24	0	74	37
ASV_00690	k__Bacteria	p__Gemmatimonadetes	c__Gemm-2	o__	f__	g__	s__	GACGGGGGGCGCAAGCGTTGTTCGGAATTACTGGGCGTAAAGGGCGGGCAGGTGGTCTGTTAAGTCGTTTGTGAAAATCCGGGGCTCAACCCCGCGAAATGCTGACGATACTGGCAGACTAGAGATCGGTAGAGGCTAGCGGAATTCCTGGTGTAGCGGTGGAATGCGTAGATATCAGGAAGAACACCCGTGGCGAAGGCGGCTAGCTGGGCCGAGTCTGACACTCATCCGCGAAAGCGTGGGGAGCAAACAGG	ASV_00690	0	0	0	32	20	0	0	0	0	0	0	0	67	77	58	0	0	0	67	0	0	0	0	15	0	0	0	0	0	0	0	0	0	48	25	40	73	0	0	0
ASV_00691	k__Bacteria	p__Proteobacteria	c__Gammaproteobacteria	o__Thiotrichales	f__Piscirickettsiaceae	g__	s__	TACGGAGGGTCCAAGCGTTAATCGGAATTACTGGGCGTAAAGCGCGCGTAGGCGGATATTTAAGTCAGATGTGAAATCCCTGGGCTCAACCTAGGAACTGCATTTGATACTGGATATCTAGAGTATGGTAGAGGTGAGTGGAATTTCAGGTGTAGCGGTGAAATGCGTAGAGATCTGAAGGAACATCAGTGGCGAAGGCGACTCACTGGGCCATTACTGACGCTGAGGTGCGAAAGCGTGGGTAGCAAACAGG	ASV_00691	0	0	0	0	0	0	0	0	0	0	0	0	0	0	0	0	0	0	0	0	0	0	0	0	0	0	0	0	0	1	0	0	0	1	0	0	0	0	0	0
ASV_00692	k__Bacteria	p__Bacteroidetes	c__Flavobacteriia	o__Flavobacteriales	f__	g__	s__	TACGGAGGGTCCAAGCGTTATCCGGATTTATTGGGTTTAAAGGGTCCGTAGGCGGGAAGATAAGTCAGTGGTGAAAGCCTACAGCTCAACTGTAGAACTGCCATTGAAACTGTTTTTCTTGAATTTAGATGAAGTGGGCGGAATATATCATGTAGCGGTGAAATGCATAGATATGATATAGAACACCGATTGCGAAGGCAGCTCACTAAACTAACATTGACGCTGAGGGACGAAAGTGTGGGGAGCGAACAGG	ASV_00692	0	0	0	1	0	0	0	0	0	0	0	0	0	2	0	0	0	0	0	0	0	0	0	2	0	0	0	0	113	4	0	0	0	122	0	0	0	0	0	1
ASV_00693	k__Bacteria	p__Lentisphaerae	c__[Lentisphaeria]	o__Lentisphaerales	f__Arctic95B-10	g__	s__	TACGTAGGTGGCAAGCGTTATTCGGATTCATTGGGCGTAAAGGGTCCGCAGGGGGTTTGGTAAGTTTGGTGTGAAATGCCAGGGCTCAACCTTGGACATGCATTGAAAACTGCCAGACTAGAGTGCAGGAGAGGAGAGTGGAATACCAGGTGTAGCGGTGGAATGCGTAGATATCTGGTAGAACACCGATGGCGAAGGCAGCTCTCTGGACTGCTACTGACCCTCATGGACGAAAGCCGGGGGAGCGAACAGG	ASV_00693	2	149	316	0	1	0	0	1	0	0	0	0	0	0	0	0	0	290	0	0	0	0	77	0	0	0	0	0	35	0	0	0	0	0	22	0	0	0	1	0
ASV_00694	k__Archaea	p__Euryarchaeota	c__Thermoplasmata	o__E2	f__Marine group II	g__	s__	TACCGGCACCCCAAGTGGTCGTCGCTTTTATTGGGCCTAAAACGTCCGTCGCCTGTTTGGTACATTCGTGGGTAAATCAAGCCGCTCAACGGCTTGAATTCTGCGAGGACGGCCAGACTAGGGACCGGGAGAGGTATGGGGTACTCTCAGGGTAGGGGTAAAATCCAGTCATCCTGAGGGGACCACCTGTTGCGAAGGCGCCATACTAGAACGGATCCGACGGTCAGGGACGAAGCCTAGGGGCACGAACCGG	ASV_00694	0	0	101	61	0	0	2	0	0	0	0	0	26	46	0	0	0	0	0	0	0	0	0	100	12	0	0	0	46	103	1	0	0	0	0	0	52	1	0	0
ASV_00696	k__Bacteria	p__Proteobacteria	c__Gammaproteobacteria	o__Xanthomonadales	f__Xanthomonadaceae	g__Stenotrophomonas	s__	TACGAAGGGTGCAAGCGTTACTCGGAATTACTGGGCGTAAAGCGTGCGTAGGTGGTCGTTTAAGTCCGTTGTGAAAGCCCTGGGCTCAACCTGGGAACTGCAGTGGATACTGGGCGACTAGAGTGTGGTAGAGGGTAGCGGAATTCCTGGTGTAGCAGTGAAATGCGTAGAGATCAGGAGGAACATCCATGGCGAAGGCAGCTACCTGGACCAACACTGACACTGAGGCACGAAAGCGTGGGGAGCAAACAGG	ASV_00696	0	0	0	68	140	6	77	3	157	0	8	2	0	0	0	0	0	0	0	18	0	0	0	0	36	0	0	2	0	0	0	0	66	27	0	83	0	0	0	0
ASV_00697	k__Bacteria	p__Proteobacteria	c__Alphaproteobacteria	o__Rhodospirillales	f__Rhodospirillaceae	g__	s__	TACGGAGGGGGCAAGCGTTGTTCGGAATTACTGGGCGTAAAGAGCACGTAGGCGGTTTATCAAGTTAGGCGTGAAAGCCCTGGGCTCAACCCAGGAATTGCGTTTAAGACTGATAGACTAGAGATCGGGAGAGGGTAGCGGAATTCCAAGTGTAGAGGTGAAATTCGTAGATATTTGGAAGAACACCGGTGGCGAAGGCGGCTACCTGGACCGAAACTGACGCTGAGGTGCGAAAGCGTGGGGAGCGAACAGG	ASV_00697	0	13	122	65	0	0	0	0	0	0	0	0	22	0	3	0	0	0	44	39	0	0	0	148	34	0	0	0	0	130	5	0	0	0	0	0	0	0	18	0
ASV_00699	k__Bacteria	p__Acidobacteria	c__Acidobacteria-6	o__iii1-15	f__	g__	s__	TACAGGGGGGGCAAGCGTTGTTCGGAATTACTGGGCGTAAAGGGCGCGTAGGCGGCCTTCTAAGTCGGACGTGAAATCCCCGGGCTTAACCCGGGAACTGCGTCCGATACTGGAAGGCTCGAATCCGGGAGAGGGATGCGGAATTCCAGGTGTAGCGGTGAAATGCGTAGATATCTGGAGGAACACCAGTGGCGAAGGCGGCATCCTGGACCGGTATTGACGCTGAGGCGCGAAAGCCAGGGGAGCAAACGGG	ASV_00699	27	85	167	2	0	0	0	0	0	0	0	0	41	0	0	0	0	99	0	0	0	0	60	13	0	0	0	0	47	0	0	0	0	1	0	97	0	0	0	0
ASV_00700	k__Bacteria	p__Proteobacteria	c__Deltaproteobacteria	o__Desulfobacterales	f__Nitrospinaceae	g__Nitrospina	s__	TACGGAGGGGGCAAGCGTTGTTCGGAATTATTGGGCGTAAAGCGTATGTAGGCGGCTAAGCAAGTCAGGCGTGCAAGCCCGTGGCTCAACCACGGAATTGCGTTTGAAACTGTTTAGCTTGAGTACAGGAGAGGAAAGCGGAATTCCCAGTGTAGCGGTGAAATGCATTGATATTGGGAAGAACATCTGTGGCGAAGGCGGCTTTCTGGTCTGTTACTGACGCTGAGATACGAAAGCCAGGGGAGCGAACGGG	ASV_00700	0	1	0	117	0	0	0	0	0	0	0	0	0	8	8	0	4	0	0	0	0	0	0	0	0	0	0	0	1	0	16	0	0	0	0	6	66	0	0	0
ASV_00701	k__Bacteria	p__Planctomycetes	c__Planctomycetia	o__Planctomycetales	f__Planctomycetaceae	g__Planctomyces	s__	TACGAACTGCGCGAACGTTATTCGGAATCACTGGGCTTAAAGGGTGCGTAGGCGGCCTGTTAAGTAGGGTGTGAAATTTGTCGGCTCAACCGGCAAACTGCATTCTAAACTGGCAGGCTTGAGTGAGTCAGGGGTGTGCGGAACTTCCGGTGGAGCGGTGAAATGCGTTGATATCGGAAGGAACGCCGGTGGCGAAAGCGGCACACTGGGGCTTTTCTGACGCTGAGGCACGAAAGCCAGGGGAGCGAACAGG	ASV_00701	0	0	34	0	0	0	0	0	0	0	0	0	17	0	0	0	0	1	79	0	0	0	0	7	26	0	0	0	0	1	11	0	0	0	0	2	25	0	0	0
ASV_00702	k__Bacteria	p__SAR406	c__AB16	o__Arctic96B-7	f__A714017	g__SargSea-WGS	s__	TACGAGGGGTGCTAGCGTTGTCCGGAATTACTGGGCGTAAAGGGTTCGTAGGCGTCTTGCCAAGTTGATCGTTAAAGCCACCGGCTTAACCGGTGATCTGCGATCAAAACTGGCGAGATAGAATATGTGAGGGGAATGTGGAATTCCTGGTGTAGCGGTGACATGCGTAGATATCAGGAGGAACACCAATGGCGAAGGCAGCATTCTGGCACAATATTGACGCTGAGGAACGAAAGCGTGGGGAGCAAACAGG	ASV_00702	53	29	0	0	0	0	0	0	0	0	0	0	46	0	0	0	0	0	1	0	0	0	157	0	0	0	0	0	74	0	0	0	0	0	90	0	0	0	0	0
ASV_00703	k__Bacteria	p__Proteobacteria	c__Alphaproteobacteria	o__Rickettsiales	f__Pelagibacteraceae	g__	s__	TACGAAGGGACCTAGCGTTGTTCGGAATTACTGGGCGTAAAGCGTATGTAGGCGGCTAGATAAGTTAATTGTGAAAGCCCAAAGCTTAACTTTGGAACTGCAATTAAAACTATTTAGCTGGAGTATGATAGAGGAAAGCGGAATACATAGTGTAGAGGTGAAATTCGTAGATATTATGTAGAACACCAGTTGCGAAGGCGGCTTTCTGGATCATTACTGACGCTGAGATACGAAAGTATGGGTAGCGAAGAGG	ASV_00703	1	0	0	0	4	1	12	14	24	6	0	2	0	2	1	8	8	1	3	0	6	40	1	2	0	1	5	12	1	6	0	49	13	3	0	1	0	1	3	6
ASV_00705	k__Bacteria	p__Planctomycetes	c__Planctomycetia	o__Pirellulales	f__Pirellulaceae	g__	s__	CACGAACCGTGCGAACGTTATTCGGAATCACTGGGCTTAAAGGGTGCGTAGGCGGCTTTGTAAGTAAGGTGTGAAATCCCTCAGCTCAACTGAGGAACTGCGCTTTAAACTGCATGGCTAGAGGGAGACAGAGGTAAGCGGAACTGATGGTGGAGCGGTGAAATGCGTTGATATCATCAGGAACACCAGTGGCGAAGGCGGCTTACTGGGTCTCTTCTGACGCTGAGGCACGAAAGCTAGGGTAGCGAACGGG	ASV_00705	0	0	0	0	0	129	1	0	0	0	0	0	0	75	12	0	0	0	24	0	0	0	0	160	0	0	0	0	0	0	0	0	1	0	0	22	221	0	0	19
ASV_00706	k__Bacteria	p__Acidobacteria	c__Acidobacteria-6	o__iii1-15	f__	g__	s__	TACTGGGGGGGCAAGCGTTGTTCGGATTTACTGGGCGTAAAGGGCTCGTAGGCGGCCAATTAAGTCGGTTGTGAAATCCCTCGGCTCAACCGGGGAACTGCGACCGATACTGAATGGCTTGAAGCCGGGAGAGGGATGCGGAATTCCAGGTGTAGCGGTGAAATGCGTAGATATCTGGAGGAACACCGGTGGCGAAGGCGGCATCCTGGACCGGTCTTGACGCTGAGGAGCGAAAGCTAGGGTAGCAAACGGG	ASV_00706	0	0	167	0	0	0	0	0	0	0	0	0	60	0	0	0	0	0	14	0	0	0	0	113	0	0	0	0	0	7	0	0	0	0	0	0	58	0	0	0
ASV_00707	k__Bacteria	p__Proteobacteria	c__Gammaproteobacteria	o__Chromatiales	f__	g__	s__	TACGGAGGGTGCAAGCGTTAATCGGAATTACTGGGCGTAAAGGGTTCGTAGGCGGCTTAGTAAGTCGGATGTGAAAGCCCCGGGCTTAACCTGGGAACTGCATCCGATACTGCTAAGCTAGAGTATAGAAGAGGGAAATGGAATTCCAGGTGTAGCGGTGAAATGCGTAGATATCTGGAGGAACACCAATGGCGAAGGCAATTTCCTGGTCTAATACTGACGCTGATGAACGAAAGCGTGGGTAGCAAACAGG	ASV_00707	0	0	0	9	40	0	0	0	0	0	0	0	0	0	16	0	21	0	0	0	17	0	0	0	0	0	0	0	0	0	21	1	0	0	0	0	0	13	50	91
ASV_00708	k__Bacteria	p__Proteobacteria	c__Gammaproteobacteria	o__Oceanospirillales	f__Halomonadaceae	g__Candidatus Portiera	s__	TACGGAGGGTCCAAGCGTTAATCGGAATTACTGGGCGTAAAGCGCGCGTAGGCGGTTTAATAAGTTGAATGTGAAAGCCCTGGGCTCAACCTAGGAACTGCATTCAAAACTATTAAGCTAGAGGACGAGAGAGGAGAGTAGAATTTCAGGTGTAGCGGTGAAATGCGTAGATATCTGAAGGAATACCAATGGCGAAGGCAGCTCTCTGGCTCGTTTCTGACGCTAAGGTGCGAAAGCGTGGGTAGCAAACAGG	ASV_00708	0	0	0	0	15	0	0	0	0	0	0	0	0	23	13	0	0	0	0	62	0	0	0	0	5	6	7	1	1	0	0	0	8	10	0	0	0	167	62	0
ASV_00709	k__Bacteria	p__Gemmatimonadetes	c__Gemm-2	o__	f__	g__	s__	GACGGAGGGCGCAAGCGTTATTCGGAATTACTGGGCGTAAAGCGCGGGCAGGTTGTCCGTTAAGTCGGTTGTGAAAATCCGGGGCTCAACCCCGTGAAATGCAAACGATACTGGCGGACTAGAGATTGGTAGAGGCTAGCGGAATTCCAGGTGTAGCGGTGGAATGCGTAGATATCTGGAAGAACACCAGTGGCGAAGGCGGCTAGCTGGGCCAAGTCTGACACTCATCCGCGAAAGCGTGGGGAGCAAACAGG	ASV_00709	0	0	8	39	23	3	0	0	0	0	0	0	0	0	18	0	0	0	0	14	0	0	0	6	2	20	0	0	0	0	0	0	0	1	0	0	61	12	0	0
ASV_00710	k__Bacteria	p__Proteobacteria	c__Alphaproteobacteria	o__Rhodobacterales	f__Hyphomonadaceae	g__	s__	TACGAAGGGGGCTAGCGTTGTTCGGAATTACTGGGCGTAAAGCGCGCGTAGGCGGACCATCAAGTTGGATGTGAAATCCCGGGGCTCAACTCCGGAACTGCATTCAAAACTGTTGGTCTAGAGGCCAGGAGAGGTCAGTGGAATACCGAGTGTAGAGGTGAAATTCGTAGATATTCGGTGGAACACCAGTGGCGAAGGCGACTGACTGGACTGGTACTGACGCTGAGGTGCGAAAGTGTGGGGAGCAAACAGG	ASV_00710	0	0	0	0	0	0	0	0	0	0	0	0	0	0	0	0	0	0	0	0	0	0	0	0	0	0	0	0	390	1	0	0	1	0	0	0	0	0	0	0
ASV_00711	k__Bacteria	p__Proteobacteria	c__Gammaproteobacteria	o__Chromatiales	f__	g__	s__	TACGGAGGGTGCGAGCGTTAATCGGAATTACTGGGCGTAAAGCGCGCGTAGGCGGCTATGTCAGTCGGATGTGAAAGCCCTGGGCTTAACCTGGGAACTGCATTCGATACTGCATAGCTAGAGTATGGTAGAGGGAAGCGGAATTCCGGGTGTAGCGGTGAAATGCGTAGATATCCGGAGGAACACCAGTGGCGAAGGCGGCTTCCTGGACCAATACTGACGCTGAGGTGCGAAAGCGTGGGGAGCAAACAGG	ASV_00711	0	0	189	2	0	0	0	0	0	0	0	0	17	4	0	0	0	0	1	0	0	0	0	1	0	0	0	0	0	0	0	0	0	78	3	0	2	0	0	0
ASV_00712	k__Bacteria	p__Proteobacteria	c__Gammaproteobacteria	o__Oceanospirillales	f__Halomonadaceae	g__Candidatus Portiera	s__	TACGGAGGGTGCAAACGTTAATCGGAATTACTGGGCGTAAAGCGCGCGTAGGTGGTTTGTTAAGTGGGATGTGAAAGCCCTAGGCTCAACCTAGGAATTGCATTCCAAACTGACGGACTAGAGTACGATAGAGGGAGGTAGAATTCAGAGTGTAGCGGTGAAATGCGTAGATATTCTGAGGAATACCGGTGGCGAAGGCGGCCTCCTGGATTGATACTGACACTGAGGTGCGAAAGCGTGGGGAGCAAACAGG	ASV_00712	0	0	0	6	13	0	5	0	11	1	0	0	0	0	8	0	0	0	0	16	23	2	0	0	0	38	0	0	0	0	1	0	51	126	0	14	29	2	86	1
ASV_00713	k__Bacteria	p__Proteobacteria	c__Alphaproteobacteria	o__	f__	g__	s__	TACGAAGGGGGCGAGCGTTGTTCGGAATTACTGGGCGTAAAGGGCGCGTAGGCGGTCTTTTAAGTTAGGCGTGAAAGCCCCGGGCTCAACCCGGGAACTGCGCTTAAGACTGGAAGACTAGAAAACGGAAGAGGGTAGTGGAATTCCCAGTGTAGAGGTGAAATTCGTAGATATTGGGAAGAACACCAGTGGCGAAAGCGGCTACCTGGTCCGATTTTGACGCTGAGGCGCGAAAGCGTGGGGAGCAAACAGG	ASV_00713	0	0	0	0	0	0	0	0	0	0	0	0	0	0	0	4	0	0	0	0	0	81	0	0	0	0	0	1	0	0	0	0	0	0	0	0	0	0	0	0
ASV_00714	k__Bacteria	p__Proteobacteria	c__Gammaproteobacteria	o__Oceanospirillales	f__SUP05	g__	s__	TACGGAGGGTACAAGCGTTAATCGGAATTACTGGGCGTAAAGCGTGCGTAGGCGGTTTATTAAGTCAGATGTGAAAGCCCCGGGCTTAACCTGGGAACTGCATTTGAAACTGGTCAACTAGAGTATGGTAGAGGAAAGTGGAATTTCTGGTGTAGCGGTGAAATGCGTAGATATCAGAAGGAACATCAATGGCGAAGGCAACTTTCTGGACCAATACTGACGCTGAGGTACGAAAGCGTGGGTAGCAAACAGG	ASV_00714	0	0	9	13	67	13	13	7	13	4	4	0	0	2	15	16	4	0	0	10	21	2	0	1	2	15	7	0	1	2	10	10	24	36	0	2	13	57	31	36
ASV_00717	k__Bacteria	p__Bacteroidetes	c__Flavobacteriia	o__Flavobacteriales	f__	g__	s__	TACGGAGGATCCAAGCGTTATCCGGATTTATTGGGTTTAAAGGGTCCGCAGGCGGGAAACTAAGTCAGTGGTGAAATCCTACAGCTTAACTGTAGAACTGCCATTGATACTGGTTTTCTTGAGTGCACCTGAAGTGGGCGGAATGTGTCATGTAGCGGTGAAATGCTTAGATATGACACAGAACACCAATTGCGAAGGCAGCTCACTAAAGTGTCACTGACGCTGAGGGACGAAAGCGTGGGGAGCGAACAGG	ASV_00717	0	2	0	153	0	0	0	0	0	0	0	0	8	0	0	75	0	0	33	6	0	0	0	0	0	0	0	0	0	0	0	0	0	0	0	0	131	21	71	0
ASV_00718	k__Bacteria	p__Proteobacteria	c__Gammaproteobacteria	o__Methylococcales	f__	g__	s__	TACGGAGGGTGCGAGCGTTAATCGGAATTACTGGGCGTAAAGCGTACGTAGGCGGTTATTTAAGTCAGATGTGAAAGCCCCGGGCTCAACCTGGGAACTGCATTTGATACTGGATAACTAGAGTTTGATAGAGGAGAGTAGAATTTCTGGTGTAGCGGTGAAATGCGTAGAGATCAGAAGGAATACCAGTGGCGAAGGCGGCTCTCTGGATCAAAACTGACGCTGAGGTACGAAAGCGTGGGTAGCAAACAGG	ASV_00718	0	32	290	0	0	0	0	1	2	0	0	0	14	51	0	0	0	0	17	0	0	1	0	323	0	0	0	0	0	95	0	0	0	0	0	0	0	0	0	0
ASV_00719	k__Bacteria	p__Proteobacteria	c__Alphaproteobacteria	o__Rhodospirillales	f__Rhodospirillaceae	g__	s__	TACGGAGGGGGCTAGCGTTGTTCGGAATTACTGGGCGTAAAGCGCACGTAGGCGGCGCGACAAGTCAGAGGTGAAAGGCCTGGGCTCAACCTAGGAACTGCCTTTGAAACTGGCGTGCTAGAGACCGGAAGAGGGTGACGGAATTCCCAGTGTAGAGGTGAAATTCGTAGATATTGGGAAGAACACCAGTGGCGAAGGCGGTCACCTGGTCCGGTACTGACGCTGAGGTGCGAAAGCGTGGGGAGCAAACAGG	ASV_00719	0	26	0	0	0	0	0	0	0	0	0	0	13	0	171	0	1	0	0	102	0	0	0	0	40	0	0	0	0	0	0	0	0	10	0	0	0	20	0	0
ASV_00720	k__Bacteria	p__Firmicutes	c__Bacilli	o__Bacillales	f__Paenibacillaceae	g__Paenibacillus	s__	TACGTAGGGGGCAAGCGTTGTCCGGAATTATTGGGCGTAAAGCGCGCGCAGGCGGCTATTTAAGTCTGGTGTTTAAACCTTGGGCTCAACCTGAGGTCGCACTGGAAACTGGGTGGCTTGAGTACAGAAGAGGAAAGTGGAATTCCACGTGTAGCGGTGAAATGCGTAGATATGTGGAGGAACACCAGTGGCGAAGGCGACTTTCTGGGCTGTAACTGACGCTGAGGCGCGAAAGCGTGGGGAGCAAACAGG	ASV_00720	1	0	0	959	399	0	0	0	0	0	0	0	0	0	0	0	0	0	0	0	1	0	0	0	0	0	0	0	0	0	0	0	0	0	0	0	0	0	0	0
ASV_00721	k__Bacteria	p__Proteobacteria	c__Alphaproteobacteria	o__Rhodospirillales	f__Rhodospirillaceae	g__Nisaea	s__	TACGGAGGGGGCAAGCGTTGTTCGGAATTACTGGGCGTAAAGGGCGTGTAGGCGGCCAAGTCAGTCAGGCGTGAAAGCCCGGGGCTCAACCCCGGAATAGCGCTTGATACTGCGGGGCTAGAGACCGGAAGAGGGTAGTGGAATTCCCAGTGTAGAGGTGAAATTCGTAGATATTGGGAAGAACACCAGTGGCGAAGGCGGCTACCTGGTCCGGATCTGACGCTGAGGCGCGAAAGCGTGGGGAGCAAACAGG	ASV_00721	0	35	39	32	0	0	0	0	0	0	0	0	119	0	0	0	0	83	9	51	0	0	0	0	8	0	0	0	0	0	0	0	1	0	1	0	0	0	0	0
ASV_00723	k__Bacteria	p__Proteobacteria	c__Deltaproteobacteria	o__Desulfobacterales	f__Nitrospinaceae	g__Nitrospina	s__	TACGGAGGGGGCAAGCGTTGTTCGGAATTATTGGGCGTAAAGCGTATGTAGGCGGCTAAGCAAGTCAGGCGTGCAAGCCCGTGGCTCAACCACGGAATTGCGTTTGAAACTGCTTAGCTTGAGTACAGGAGAGGAAAGCGGAATTCCCAGTGTAGCGGTGAAATGCATTGATATTGGGAAGAACATCTGTGGCGAAGGCGGCTTTCTGGTCTGTTACTGACGCTGAGATACGAAAGCCAGGGGAGCGAACGGG	ASV_00723	1	38	0	0	0	0	0	0	0	0	0	0	129	0	11	0	0	0	12	0	0	0	1	0	0	0	0	0	17	14	0	0	0	0	0	0	0	0	13	0
ASV_00724	k__Bacteria	p__Proteobacteria	c__Betaproteobacteria	o__Methylophilales	f__Methylophilaceae	g__	s__	TACATAGGGTGCAAGCGTTAATCGGAATTACTGGGCGTAAAGCGTTCGCAGGCTGTTCTACAAGTCAGATGTGAAATCCCCGAGCTCAACTTGGGAACTGCGTTTGAAACTGTAAGACTAGAGTGTGTCAGAGGGGGGTAGAATTCCACGTGTAGCAGTGAAATGCGTAGATATGTGGAGGAATACCAATGGCGAAGGCAGCCCCCTGGGATAACACTGACGCTCATGAACGAAAGCGTGGGGAGCAAACAGG	ASV_00724	0	0	63	49	4	37	100	87	173	43	12	24	0	12	145	26	5	0	0	0	8	14	0	0	16	0	17	1	0	0	1	23	0	0	0	0	0	0	27	37
ASV_00725	k__Archaea	p__Crenarchaeota	c__Thaumarchaeota	o__Cenarchaeales	f__Cenarchaeaceae	g__Nitrosopumilus	s__	AACCAGCACCTCAAGTGGTCAGGATGATTATTGGGCCTAAAGCATCCGTAGCCGGCTCTGTAAGTTTTCGGTTAAATCTGTACGCTTAACGTACAGGCTGCCGGGAATACTGCATAGCTAGGGAGTGGGAGAGGTAGACGGTACTCGGTAGGAAGTGGTAAAATGCTTTGATCTATCGATGACCACCTGTGGCGAAGGCGGTCTACCAGAACATGTCCGACGGTGAGGGATGAAAGCTGGGGGAGCAAACCGG	ASV_00725	0	0	0	45	0	0	0	0	0	0	0	0	0	0	0	0	0	0	41	0	0	0	0	0	0	0	0	0	42	0	0	0	0	0	0	0	0	0	0	0
ASV_00726	k__Bacteria	p__Acidobacteria	c__Solibacteres	o__Solibacterales	f__PAUC26f	g__	s__	TACATAGGCTCCAAGCGTTGTTCGGAATTACTGGGCGTAAAGCGAGTGTAGGCGGTCCGTTAGGTCGATTGTGAAATCTCCCGGCTCAACTGGGAGGGTGCGGTCGAAACCAGCGGGCTAGAGTACGGAAGGGGAAAGTAGAATTCCTGGTGTAGCGGTGAAATGCGTAGATATCAGGAGGAATACCAGTGGTGAAGACGGCTTTCTGGACCGTAACTGACGCTGAGACTCGAAAGCGTGGGGAGCAAACAGG	ASV_00726	18	106	1	113	0	0	0	0	0	0	0	0	2	0	0	0	0	0	0	0	0	0	0	63	13	0	0	0	0	0	0	0	0	0	24	3	0	0	0	0
ASV_00727	k__Bacteria	p__Planctomycetes	c__Phycisphaerae	o__Phycisphaerales	f__	g__	s__	TACGAAGGGCCCGAGCGTTAATCGGAATCACTGGGCTTAAAGCGTGTGTAGGCGGACATGTAGGCATCTTGTGAAATCCCTCGGCTCAACCGAGGAACTGCAGGGTGAACCACATGTCTTGAGACAGGTAGGGGTGGTCGGAACGGTAGGTGGAGTGGTGAAATGCGTTGATATCTACCGGAACGCCAAAGGAGAAGTCAGGCCACTGGGCCTGTTCTGACGCTGAGACACGAAAGCGTGGGGAGCGAACGGG	ASV_00727	18	0	159	436	0	0	2	0	0	0	0	0	59	22	0	0	0	0	0	0	0	0	0	70	34	0	0	0	6	0	19	0	0	0	0	0	29	0	0	0
ASV_00729	k__Bacteria	p__Proteobacteria	c__Alphaproteobacteria	o__Rhodospirillales	f__Rhodospirillaceae	g__	s__	TACGGAGGGGGCTAGCGTTGCTCGGAATTACTGGGCGTAAAGAGCACGTAGGCGGGTATTCTAGTCAGGCGTGAAAGCCCCAGGCTCAACCTGGGAACTGCGTTTGATACTGGATACCTAGAGTCCGAGAGAGGGTGGTGGAATTCCCAGTGTAGAGGTGAAATTCGTAGATATTGGGAAGAACACCAGTGGCGAAGGCGGCCACCTGGCTCGGTACTGACGCTGAGGTGCGAAAGCGTGGGGAGCAAACAGG	ASV_00729	0	3	0	105	0	0	0	1	0	0	0	0	29	19	0	0	0	0	3	33	0	0	93	0	17	0	0	0	0	39	0	0	0	1	0	2	26	0	0	0
ASV_00730	k__Bacteria	p__Proteobacteria	c__Alphaproteobacteria	o__Rhodobacterales	f__Rhodobacteraceae	g__Phaeobacter	s__	TACGGAGGGGGTTAGCGTTGTTCGGAATTACTGGGCGTAAAGCGTACGTAGGCGGATCAGAAAGTATGGGGTGAAATCCCAGGGCTCAACCCTGGAACTGCCTCATAAACTCCTGGTCTTGAGTTCGAGAGAGGTGAGTGGAATTCCAAGTGTAGAGGTGAAATTCGTAGATATTTGGAGGAACACCAGTGGCGAAGGCGGCTCACTGGCTCGATACTGACGCTGAGGTACGAAAGTGTGGGGAGCAAACAGG	ASV_00730	0	0	0	0	0	0	0	0	0	0	0	0	0	0	0	0	0	799	336	101	153	76	0	0	0	0	0	0	0	1	0	1	0	0	0	41	0	0	0	0
ASV_00731	k__Bacteria	p__Proteobacteria	c__Alphaproteobacteria	o__Rickettsiales	f__Pelagibacteraceae	g__	s__	TACGAAGGGACCTAGCGTAGTTCGGAATTACTGGGCTTAAAGAGCTCGTAGGTGGTTAGAAAAGTTGGTGGTGAAATCCCAAGGCTTAACCTTGGAACTGCCACCAAAACTTTTTAACTAGAGTATGATAGAGGAAAGTGGAATTTCTAGTGTAGAGGTGAAATTCGTAGATATTAGAAAGAACACCGATTGCGAAGGCAGCTTTCTGGATCATTACTGACACTGAGGAGCGAAAGCATGGGTAGCGAAGAGG	ASV_00731	1	0	1	1	0	1	0	0	1	0	0	0	0	20	0	0	0	0	86	40	0	9	0	182	23	0	0	0	95	6	53	0	0	0	0	0	33	143	0	86
ASV_00732	k__Bacteria	p__Gemmatimonadetes	c__Gemm-2	o__	f__	g__	s__	GACGGAGGGCGCAAGCGTTGTTCGGAATTACTGGGCGTAAAGGGCAGGTAGGTGGTCTGTTAAGTCTTCTGTGAAAATCCGGGGCTCAACCCCGTGAAATGCAGGTGAAACTGGCAGACTTGAGACCGGTAGAGGCTAGCGGAATTCCTGGTGTAGCGGTGGAATGCGTAGATATCAGGAAGAACACCTGTGGCGAAGGCGGCTAGCTGGGCCGGTTCTGACACTGAACTGCGAAAGCGTGGGGAGCAAACAGG	ASV_00732	131	1	0	0	0	0	0	0	0	0	0	0	0	0	0	0	0	6	0	0	0	0	270	0	0	0	0	0	20	0	0	0	0	0	70	0	0	0	0	0
ASV_00733	k__Bacteria	p__Acidobacteria	c__Acidobacteria-6	o__iii1-15	f__	g__	s__	TACAGAGGGGGCGAGCGTTGTTCGGAATTACTGGGCGTAAAGGGCGCGTAGGCGGCCTTTTAAGTCGAACGTGAAATCCCCGGGCTCAACCCGGGAACTGCGTCCGAGACTGGAAGGCTCGAATCCGGGAGAGGGATGTGGAATTCCAGGTGTAGCGGTGAAATGCGTAGATATCTGGAGGAACATCGGTGGCGAAGGCGGCATCCTGGACCGGTATTGACGCTGAGGCGCGAAAGCCAGGGGAGCAAACGGG	ASV_00733	108	48	2	3	0	0	0	0	0	0	0	0	1	0	0	0	0	69	17	0	0	0	415	0	1	0	0	0	1	0	0	0	0	0	5	0	0	0	0	0
ASV_00734	k__Bacteria	p__SAR406	c__AB16	o__Arctic96B-7	f__A714017	g__SGSH944	s__	TACTAGGGGTGCAAGCGTTGTCCGGAATCATTGGGCGTAAAGGGTCCGTAGGCGTCTCAATAAGTCACTTGTTAAAGACACCGGCTCAACCGGTGGAATGCATGTGAAACTGTTGAGATAGAGTATAGGAGAGGAAAGTGGAATTCCTGGTGTAGCGGTGACATGCGTAGATATCAGGAGGAACACCAATGGCGAAGGCAACTTTCTGGCCTATTACTGACGCTGAGGGACGAAAGCGTGGGGAGCAAACAGG	ASV_00734	30	0	145	0	0	0	2	0	0	0	0	0	41	6	0	0	0	0	6	0	0	0	0	10	0	0	0	0	124	20	0	1	0	0	56	304	25	0	0	0
ASV_00735	k__Bacteria	p__SAR406	c__AB16	o__Arctic96B-7	f__Sc-NB04	g__	s__	TACGAGGGGTGCAAGCGTTGTCCGGAATCATTGGGCGTAAAGGGTGCGTAGGCGTCTTTGTAAGCATTGATTGAAATCCTTCGGCTTAACCGGAGAACTGGTCAGTGAACTACAAGGATAGAGTTTGGTAGAGGAAAGTGGAATTCCCGGTGTAGCGGTGAAATGCGTAGATATCGGGAGGAACATCGAAGGCGAAGGCAGCTTTCTGGGCCAATACTGACGCTGAGGCACGAAAGCGTGGGTAGCAAACAGG	ASV_00735	0	51	38	0	0	0	0	0	0	0	0	0	20	0	0	0	0	0	0	0	0	0	0	57	0	0	0	0	2	14	6	0	0	0	0	1	13	0	0	0
ASV_00736	k__Bacteria	p__Proteobacteria	c__Gammaproteobacteria	o__Alteromonadales	f__Alteromonadaceae	g__Candidatus Endobugula	s__	TACGGAGGGTGCAAGCGTTAATCGGAATTACTGGGCGTAAAGCGCGCGTAGGCGGTTATTTAAGCTAGATGTGAAAGCCCAGGGCTCAACCTTGGAATTGCATTTAGAACTGGGTAGCTAGAGTACAAGAGAGGGTGGTGGAATTTCCAGTGTAGCGGTGAAATGCGTAGAGATTGGAAGGAACATCAGTGGCGAAGGCGGCCACCTGGATTGATACTGACGCTGAGGTGCGAAAGCGTGGGGAGCAAACAGG	ASV_00736	0	0	0	0	0	0	54	4	116	0	0	0	0	0	0	0	0	0	0	18	3	108	0	0	0	0	0	0	0	0	0	0	0	0	0	0	0	0	0	0
ASV_00737	k__Archaea	p__Crenarchaeota	c__Thaumarchaeota	o__Cenarchaeales	f__Cenarchaeaceae	g__Nitrosopumilus	s__pIVWA5	AACCAGCACCTCAAGTGGTCAGGATGATTATTGGGCCTAAAGCATCCGTAGCCGGCTCTGTTAGTTTTCGGTTAAATCTATGTGCTCAACGCATGGGCTGCCGAAAATACTGCAGGGCTAGGGAGTGGGAGAGGTAGACGGTACTCGGTAGGAAGGGGTAAAATCCTTTGATCTATCGATGACCACCTGTGGCGAAGGCGGTCTACCAGAACACGTTCGACGGTGAGGGATGAAAGCTGGGGGAGCAAACCGG	ASV_00737	20	0	0	0	0	0	0	0	0	0	0	0	0	0	0	0	0	13	0	0	0	0	121	0	0	0	0	0	0	0	0	0	0	0	14	0	0	0	0	0
ASV_00738	k__Bacteria	p__Firmicutes	c__Bacilli	o__Bacillales	f__Paenibacillaceae	g__Paenibacillus	s__	TACGTAGGGGGCAAGCGTTGTCCGGAATTATTGGGCGTAAAGCGCGCGCAGGCGGTCATTTAAGTTGGGTGTTTAACCCCAGGGCTCAACCCTGGGTCGCACCCAAAACTGGATGACTTGAGTGCAGAAGAGGAGAGTGGAATTCCACGTGTAGCGGTGAAATGCGTAGAGATGTGGAGGAACACCAGTGGCGAAGGCGACTCTCTGGGCTGTAACTGACGCTGAGGCGCGAAAGCGTGGGGAGCAAACAGG	ASV_00738	0	0	0	310	0	43	107	5	210	101	1	52	0	0	0	0	0	0	0	0	0	0	1	0	0	0	0	0	0	0	0	0	0	0	0	0	0	0	0	0
ASV_00740	k__Bacteria	p__Proteobacteria	c__Gammaproteobacteria	o__Oceanospirillales	f__Halomonadaceae	g__Candidatus Portiera	s__	TACGGAAGGTCCAAGCGTTAATCGGAATTACTGGGCGTAAAGCGCGCGTAGGTGGTTTATTAAGTTGGGTGTGAAATCCCCGGGCTCAACCTGGGAACTGCATCCAAAACTGATTCACTAGAGTACGATAGAGGGAGGTAGAATTCACAGTGTAGCGGTGGAATGCGTAGATATTGTGAAGAATACCAATGGCGAAGGCAGCCTCCTGGATCTGTACTGACACTGAGGTGTGAAAGCGTGGGTAGCGAACAGG	ASV_00740	0	0	0	2	13	0	1	3	2	0	0	0	0	2	18	25	7	4	0	4	14	8	0	1	2	6	0	2	0	1	2	24	13	6	0	0	13	31	65	62
ASV_00741	k__Bacteria	p__Proteobacteria	c__Alphaproteobacteria	o__Rickettsiales	f__Pelagibacteraceae	g__	s__	TACGAAGGGACCTAGCGTAGTTCGGAATTACTGGGCGTAAAGAGTATGTAGGCGGCTAGATAAGTTAATTGTGAAAGCCCAAAGCTTAACTTTGGAACTGCAATTAAAACTATTTAGCTAGAGTATGATAGAGGAAAGCGGAATACATAGTGTAGAGGTGAAATTCGTAGATATTATGTAGAACACCAGTTGCGAAGGCGGCTTTCTGGATCATTACTGACGCTGAGATACGAAAGTATGGGTAGCGAAGAGG	ASV_00741	0	0	0	0	8	0	28	1	40	2	0	0	0	0	129	22	0	1	0	0	8	20	0	0	0	1	2	27	0	0	2	57	4	7	0	0	0	0	1	0
ASV_00742	k__Bacteria	p__Proteobacteria	c__Alphaproteobacteria	o__Sphingomonadales	f__Sphingomonadaceae	g__Sphingomonas	s__	TACGGAGGGAGCTAGCGTTATTCGGAATTACTGGGCGTAAAGCGCACGTAGGCGGCTTTGTAAGTAAGAGGTGAAAGCCCAGAGCTCAACTCTGGAATTGCCTTTTAGACTGCATCGCTTGAATCATGGAGAGGTCAGTGGAATTCCGAGTGTAGAGGTGAAATTCGTAGATATTCGGAAGAACACCAGTGGCGAAGGCGGCTGACTGGACATGTATTGACGCTGAGGTGCGAAAGCGTGGGGAGCAAACAGG	ASV_00742	0	0	46	0	0	0	1	0	0	0	0	0	0	0	1	15	0	0	0	0	1	0	0	0	0	0	0	9	0	0	0	0	0	0	0	0	1	0	0	0
ASV_00744	k__Bacteria	p__Proteobacteria	c__Alphaproteobacteria	o__	f__	g__	s__	GACGGAGGGGGCTAGCGTTGTTCGGAATTACTGGGCGTAAAGAGCACGTAGGTGGTTTAGTTAGTTGGAGGTGAAAGCCCGGAGCTCAACTTCGGAATGGCCTTCAATACTGCTAGACTTGAGGCAGGGAGAGGTGAGTGGAATACCCAGTGTAGAGGTGAAATTCGTAGATATTGGGTGGAACACCAGTGGCGAAGGCGGCTCACTGGCCCTGTTCTGACACTAAGGTGCGAAAGCGTGGGGAGCAAACAGG	ASV_00744	0	0	70	247	0	0	0	0	0	0	0	0	0	22	0	0	0	0	16	0	3	0	0	0	0	0	0	0	0	23	0	0	0	13	0	0	1	8	0	0
ASV_00745	k__Bacteria	p__Bacteroidetes	c__Flavobacteriia	o__Flavobacteriales	f__Flavobacteriaceae	g__	s__	TACGGAGGATCCAAGCGTTATCCGGAATCATTGGGTTTAAAGGGTCCGTAGGCGGTTTAATAAGTCAGAGGTGAAATCCTACAGCTCAACTGTAGAATTGCCTTTGATACTGTTAAACTTGAGTTATTGTGAAGTAATTAGAATGTGTAGTGTAGCGGTGAAATGCTTAGATATTACACAGAATACCGATTGCGAAGGCAGATTACTAACAATACACTGACGCTGAGGGACGAAAGCGTGGGTAGCGAACAGG	ASV_00745	0	33	7	4	0	0	0	0	0	0	0	0	37	0	219	30	0	0	50	6	0	0	0	9	0	0	0	0	0	2	0	0	0	38	0	0	0	40	0	0
ASV_00746	k__Bacteria	p__Planctomycetes	c__OM190	o__agg27	f__	g__	s__	TACGGAGGGCGCAAGCGTTGTTCGGAATCACTGGGCATAAAGAGCACGTAGGCTGTTTAATCAGTCGGATGTGAAAGCCCCCGGCCCAACCGGGGAACTGCATTCGATACTATTAAACTAGAGGACAGGAGGGGTGAGTGGAACTCCAGGTGGAACGGTGAAATGTGTAGATATCTGGAGGAACACCGGTGGCGAAAGCGGCTCACTGGCCTGTCTCTGACGCTGAGGTGCGAAAGCTAGGGTAGCGAACGGG	ASV_00746	0	74	50	0	0	0	0	0	0	0	0	0	34	0	0	1	0	0	93	0	0	0	0	26	0	0	0	0	35	0	0	0	0	0	2	0	2	0	0	0
ASV_00747	k__Bacteria	p__Bacteroidetes	c__Cytophagia	o__Cytophagales	f__Flammeovirgaceae	g__	s__	TACGGAGGGTCCAAGCGTTGTCCGGATTTATTGGGTTTAAAGAGTGCGTAGGTGGTTTATTAAGTCAGTGGTGAAATCCTGCAGCTCAACTGTAGAACTGCCATTGATACTGATAAACTTGAGTTTGGTTTAGGTAAGTGGAATTTATGATGTAGCGGTGAAATGCATAGATATCATAAGGAACACCAATAGCGAAGGCAGCTTACTGGACCACAACTGACACTGAGGCACGAAAGCGTGGGTAGCGAACAGG	ASV_00747	0	1	149	94	0	0	0	0	0	0	1	0	4	2	1	0	0	0	0	0	0	1	2	2	6	0	0	0	1	0	36	2	0	0	0	3	31	0	0	1
ASV_00749	k__Bacteria	p__Actinobacteria	c__Acidimicrobiia	o__Acidimicrobiales	f__SC3-41	g__	s__	CACGTAGGGAGCAAGCGTTGTCCGGATTTATTGGGCGTAAAGAGCTCGTAGGTGGTTCGGTAAGTCGGATGTGAAAACTCAAGGCTCAACCTTGAGACGCCATCCGATACTGCTGTGACTTGAGTTCGGTAGAGGAGTGTGGAATTCCTGGTGTAGCGGTGAAATGCGCAGATATCAGGAGGAACACCGACAGCGAAGGCAGCACTCTGGGCCGATACTGACACTGAGGAGCGAAAGCATGGGGAGCAAACAGG	ASV_00749	0	0	0	0	69	130	0	21	0	0	2	0	0	0	0	10	22	0	0	0	22	0	0	0	0	0	0	0	0	0	3	0	10	11	0	0	1	20	104	60
ASV_00750	k__Bacteria	p__Chloroflexi	c__SAR202	o__	f__	g__	s__	TACGTAGGGGGCAAGCGTTGTCCGGATTTACTGGGCGTAAAGGGAGCGCAGGTGGCTAAGTTCGTCGATAGTGTAAGCTCCAGGCTCAACCTGGAGAGGTCTATCGATACTGCTTGGCTTGAGGGCGGTAGAGGAGCACGGAATTCCTGGTGTAGTGGTGAAATGCGTAGATATCAGGAGGAACACCAGTGGCGAAAGCGGTGCTCTGGGCCGTCCCTGACACTCAGGCTCGAAAGCGTGGGGAGCGAACCGG	ASV_00750	178	0	0	0	0	0	0	0	0	0	0	0	38	0	0	0	0	0	0	0	0	0	227	0	0	0	0	0	0	0	0	0	0	0	38	3	0	0	0	0
ASV_00751	k__Bacteria	p__Proteobacteria	c__Alphaproteobacteria	o__Rhodospirillales	f__Rhodospirillaceae	g__	s__	TACGGAGGGGGCTAGCGTTGCTCGGAATTACTGGGCGTAAAGCGCGCGTAGGCGGCGAACCAAGTCAGGCGTGAAAGCCCAGGGCTTAACCCTGGAATTGCGTTTGAAACTGGTTTGCTAGAATTCGAGAGAGGGTAGTGGAATTTCCAGTGTAGAGGTGAAATTCGTAGATATTGGAAAGAACACCAGTGGCGAAGGCGGCTACCTGGCTCGATATTGACGCTGAGGTGCGAAAGCGTGGGGAGCGAACAGG	ASV_00751	0	0	0	0	32	0	0	46	0	0	4	1	0	0	4	24	0	0	0	0	0	0	0	0	25	0	6	2	0	0	0	0	12	1	0	0	11	0	15	5
ASV_00752	k__Bacteria	p__Planctomycetes	c__Phycisphaerae	o__Phycisphaerales	f__	g__	s__	TACGAAGGGCCCGAGCGTTATTCAGAATCACTGGGCTTAAAGCGTACGTAGGCGGACTTGTAGGCGTTTTGTGAAATCCCTCGGCTCAACCGAGGAACTGCAGAGCGAACCATAAGTCTTGAGACAGACAGAGGTCGTCGGAACGATTGGTGGAGTGGTGAAATGCGTTGATATCAATCGGAACGCCGAAGGAGAAGTCAGGCGACTGGGTCTGTTCTGACGCTGAGGTACGAAAGCGTGGGTAGCGAACGGG	ASV_00752	0	0	0	0	0	0	0	0	0	0	0	0	0	0	0	0	0	0	0	0	0	0	0	0	0	0	0	0	82	0	0	0	0	0	139	1	0	0	0	0
ASV_00753	k__Bacteria	p__Proteobacteria	c__Gammaproteobacteria	o__Pseudomonadales	f__Pseudomonadaceae	g__Pseudomonas	s__pseudoalcaligenes	TACGAAGGGTGCAAGCGTTAATCGGAATTACTGGGCGTAAAGCGCGCGTAGGTGGTTCGTTAAGTTGGATGTGAAAGCCCCGGGCTCAACCTGGGAACTGCATCCAAAACTGGCGAGCTAGAGTACGGTAGAGGGTGGTGGAATTTCCTGTGTAGCGGTGAAATGCGTAGATATAGGAAGGAACACCAGTGGCGAAGGCGACCACCTGGACTGATACTGACACTGAGGTGCGAAAGCGTGGGGAGCAAACAGG	ASV_00753	7	0	0	37	0	0	0	0	0	0	0	0	0	40	132	1	16	0	0	0	2	50	0	1	0	0	0	0	0	0	28	11	0	9	44	0	0	9	27	0
ASV_00754	k__Bacteria	p__Proteobacteria	c__Gammaproteobacteria	o__Oceanospirillales	f__Halomonadaceae	g__Candidatus Portiera	s__	TACGGAAGGTGCAAGCGTTAATCGGAATTACTGGGCGTAAAGCGCGCGTAGGTGGTTTGTTAAGTTGGATGTGAAAGCCCTGGGCTCAACCTAGGAACTGCATCCAAAACTAACTCACTAGAGTACGATAGAGGGAGGTAGAATTCATAGTGTAGCGGTGGAATGCGTAGATATTATGAAGAATACCAGTGGCGAAGGTGGCCTCCTGGATCTGTACTGACACTGAGGTGCGAAAGCGTGGGTAGCGAACAGG	ASV_00754	0	1	0	0	3	6	4	6	4	2	0	1	0	0	2	6	16	1	0	1	12	19	1	0	0	1	2	5	0	1	1	21	17	5	0	0	3	5	33	32
ASV_00755	k__Bacteria	p__Proteobacteria	c__Gammaproteobacteria	o__Oceanospirillales	f__Halomonadaceae	g__Halomonas	s__	TACGGAGGGTGCAAGCGTTAATCGGAATTACTGGGCGTAAAGCGCGCGTAGGTGGCTTGATAAGCCGGTTGTGAAAGCCCCGGGCTCAACCTGGGAACGGCATCCGGAACTGTCAAGCTAGAGTGCAGGAGAGGAAGGTAGAATTCCCGGTGTAGCGGTGAAATGCGTAGAGATCGGGAGGAATACCAGTGGCGAAGGCGGCCTTCTGGACTGACACTGACACTGAGGTGCGAAAGCGTGGGTAGCAAACAGG	ASV_00755	26	317	0	279	10	0	0	0	0	0	0	0	0	0	0	1	0	0	0	0	0	0	3	0	0	50	0	0	0	0	0	0	0	0	0	0	372	0	0	0
ASV_00757	k__Bacteria	p__Proteobacteria	c__Alphaproteobacteria	o__Rhodospirillales	f__Rhodospirillaceae	g__	s__	TACGGAGGGGGCAAGCGTTGTTCGGAATTACTGGGCGTAAAGGGCGCGTAGGCGGCTATGATAGTCAGGCGTGAAAGCCCCGGGCTTAACCTGGGAACTGCGTTTGATACTGCATAGCTAGAGATTGGAAGAGGAGAGTGGAATTCCCAGTGTAGAGGTGAAATTCGTAGATATTGGGAAGAACACCAGTGGCGAAGGCGGCTCTCTGGTCCACATCTGACGCTGAGGCGCGAAAGCGTGGGGAGCAAACAGG	ASV_00757	10	0	0	175	0	6	0	0	0	0	0	0	0	9	70	0	0	15	0	78	0	0	0	0	0	0	0	0	0	0	0	0	0	34	0	20	20	0	7	0
ASV_00759	k__Bacteria	p__Bacteroidetes	c__Flavobacteriia	o__Flavobacteriales	f__Flavobacteriaceae	g__Polaribacter	s__irgensii	TACGGAGGATCCAAGCGTTATCCGGAATCATTGGGTTTAAAGGGTCCGCAGGCGGTCTTTTAAGTCAGAGGTGAAAGCCTACAGCTCAACTGTAGAACGGCCTTTGATACTGAAAGACTTGAGTTATTATGAAGTGGTTAGAATGTGTGGTGTAGCGGTGAAATGCATAGATATCACACAGAATACCGATTGCGAAGGCAGATCACTAATAATATACTGACGCTCATGGACGAAAGCGTGGGGAGCGAACAGG	ASV_00759	0	0	27	7	8	4	3	0	1	0	0	0	13	16	2	4	4	0	0	5	13	7	0	78	14	1	3	1	3	0	201	2	3	0	0	59	1	10	30	17
ASV_00760	k__Bacteria	p__SAR406	c__AB16	o__Arctic96B-7	f__A714017	g__SGSH944	s__	TACTAGGGGTGCAAGCGTTGTCCGGAATCATTGGGCGTAAAGGGTCCGTAGGCGTCTCAATAAGTCACTTGTTAAAGACACCGGCTTAACCGGTGGAATGCATGTGAAACTGCTGAGATAGAGTATAGGAGAGGAAAGTGGAATTCCTGGTGTAGCGGTGACATGCGTAGATATCAGGAGGAACACCAATGGCGAAGGCAACTTTCTGGCCTATTACTGACGCTGAGGGACGAAAGCGTGGGGAGCAAACAGG	ASV_00760	0	0	1	0	0	0	0	0	0	0	0	0	0	0	0	0	0	0	2	0	0	0	1	1	0	0	0	0	0	0	0	0	0	0	4	111	130	0	0	0
ASV_00761	k__Bacteria	p__Proteobacteria	c__Alphaproteobacteria	o__Caulobacterales	f__Caulobacteraceae	g__Mycoplana	s__	TACGAAGGGGGCTAGCGTTGCTCGGAATTACTGGGCGTAAAGGGCGCGTAGGCGGACATTTAAGTCAGGGGTGAAATCCCAGAGCTCAACTCTGGAACTGCCTTTGATACTGGGTGTCTTGAGTGTGAGAGAGGTATGTGGAACTCCGAGTGTAGAGGTGAAATTCGTAGATATTCGGAAGAACACCAGTGGCGAAGGCGACATACTGGCTCATTACTGACGCTGAGGCGCGAAAGCGTGGGGAGCAAACAGG	ASV_00761	0	23	0	0	0	0	112	140	238	3	34	6	0	0	0	0	3	1	43	0	0	0	208	0	0	0	0	0	0	0	0	0	0	0	0	12	2	0	0	0
ASV_00762	k__Bacteria	p__SAR406	c__AB16	o__Arctic96B-7	f__A714017	g__SargSea-WGS	s__	TACGAGGGGTGCTAGCGTTGTCCGGAATTACTGGGCGTAAAGGGTCCGTAGGCGTCTTGCCAAGTTGATCGTTAAATCCACCGGCTTAACCGGTGATCTGCGATCAAAACTTGCAGGATAGAATATGTGAGGGGAATGTGGAATTCCTGGTGTAGCGGTGACATGCGTAGATATCAGGAGGAACACCAATGGCGAAGGCAGCATTCTGGCACAATATTGACGCTGAGGGACGAAAGCGTGGGGAGCAAACAGG	ASV_00762	0	53	9	0	0	0	0	0	0	0	0	0	3	0	0	0	1	0	1	0	0	0	0	177	0	0	0	0	272	0	0	0	0	0	0	83	0	0	0	0
ASV_00763	k__Bacteria	p__Proteobacteria	c__Gammaproteobacteria	o__HTCC2188	f__HTCC2089	g__	s__	TACGGAGGGTACGAACGTTAATCGGAATTACTGGGCGTAAAGCGCGCGTAGGCGGTTTGTTAAGTGGGATGTGAAAGCCCCGGGCTCAACCTGGGAACTGCATTCCAAACTGGCAGACTAGAGTATAGTAGAGGGTGGTAGAATTTCCTGTGTAGCGGTGAAATGCGTAGATATAGGAAGGAATACCGATGGCGAAGGCAGCCACCTGGACTAATACTGACGCTGAGGTGCGAAAGCGTGGGGAGCAAACAGG	ASV_00763	0	0	0	105	39	2	0	0	0	0	0	0	17	0	20	0	0	0	0	1	0	0	0	0	0	0	0	0	82	1	76	0	0	15	0	0	0	3	0	0
ASV_00764	k__Bacteria	p__Chloroflexi	c__SAR202	o__	f__	g__	s__	TACGTAGGTCACAAATGTTATCCGGAATTATTGGGCGTAAAGGGTCCGTAGGCGGTTCGGTAAGTCTCCTGTGAAATCTTCAGGCTCAACTTGAAGAGGTCGGGGGATACTGCTGAACTTGAGACAGATAGAGGCAAATGGAATTCCCGGTGTAGTGGTGAAATGCGTAGATATCGGGAGGAACACCAGTGGCGAAAGCGGTTTGCTGGGTCTGTTCTGACGCTGAGGGACGAAAGCGTGGGTAGCAAACCGG	ASV_00764	0	0	0	1	0	1	0	0	0	0	0	0	18	22	108	0	0	1	0	4	0	0	0	2	0	0	0	0	1	40	0	0	0	42	0	0	125	6	6	0
ASV_00765	k__Bacteria	p__Proteobacteria	c__Alphaproteobacteria	o__Rickettsiales	f__mitochondria	g__	s__	TACGGAGGGGGCGAGCGTTATTCGTAATGATTGGGCGTAAAGGGTTCGTAGGCTGTTTTTGGGAGTTTTAAGTAAAATAATAAGGCCTAACCTTATTCATATTTTTAAAACACATTAACTTGAGTTTAACAGAGGAAAGTGGAATTTTATATGTAAGGGTAAAATCTAAAGATATATAAAGGAACACCAATAGCGAAGGCAACTTTCTGGGTTAAACTGACGCTGAGGAACGAAAGTATGGGTAGCAAATGGG	ASV_00765	0	0	0	0	0	45	23	83	48	60	17	24	0	0	1	90	30	0	0	0	0	9	0	0	0	1	18	1	0	0	0	60	0	0	0	0	0	0	0	8
ASV_00767	k__Bacteria	p__Verrucomicrobia	c__Opitutae	o__Puniceicoccales	f__Puniceicoccaceae	g__MB11C04	s__	TACGGAGACCTCGAGCGTTACTCGGATTTACTGGGCGTAAAGGGTGAGTAGGCGGCTAGATATGTCAAGTGTGAAATCCCGGGGCTCAACCTCGGAACTGCGCCTGAAACTATCTAGCTAGAGTCTCGGAGAGGATAGTGGAATTCCAGGTGTAGCGGTGAAATGCGTAGATATTTGGAGGAACACCAGTGGCGAAGGCGACTATCTGGACGAGTACTGACGCTCAATCACGAAAGCGTGGGTAGCGAAAGGG	ASV_00767	0	0	0	0	0	0	0	0	0	0	0	0	0	0	0	2	0	0	0	0	0	0	0	263	0	0	0	0	0	0	0	0	0	86	0	0	81	14	11	1
ASV_00768	k__Bacteria	p__Proteobacteria	c__Alphaproteobacteria	o__Rickettsiales	f__Pelagibacteraceae	g__	s__	TACGAAGGGACCTAGCGTAGTTCGGAATTACTGGGCTTAAAGAGCACGTAGGTGGTTAGAAAAGTTGGTGGTGAAATCCCAAGGCTTAACCTTGGAACTGCCACCAAAACTTTTTAACTAGAGTATGATAGAGGTAAGCGGAATTTCTAGTGTAGAGGTGAAATTCGTAGATATTAGAAAGAACACCAATTGCGAAGGCAGCTTTCTGGATCATTACTGACACTGAGGTGCGAAAGCATGGGTAGCGAAGAGG	ASV_00768	17	34	0	0	0	0	0	0	0	0	0	0	45	0	0	1	0	16	35	0	0	0	74	31	0	0	0	0	0	60	0	0	0	0	4	0	22	0	0	0
ASV_00769	k__Bacteria	p__Proteobacteria	c__Alphaproteobacteria	o__Rhodospirillales	f__Rhodospirillaceae	g__Nisaea	s__	TACGGAGGGGGCAAGCGTTGTTCGGAATTACTGGGCGTAAAGGGCGCGTAGGCGGCCAAGTCAGTCAGGCGTGAAAGCCCGGGGCTCAACCCCGGAATAGCGCTTGATACTGCTAGGCTCGAGACCGGAAGAGGGTAGTGGAATTCCCAGTGTAGAGGTGAAATTCGTAGATATTGGGAAGAACACCAGTGGCGAAGGCGGCTACCTGGTCCGGATCTGACGCTGAGGCGCGAAAGCGTGGGGAGCAAACAGG	ASV_00769	0	0	2	46	31	1	0	0	0	0	0	0	2	34	9	0	0	0	2	39	38	0	0	13	7	5	1	0	0	0	0	0	0	27	0	0	0	5	0	0
ASV_00771	k__Bacteria	p__Proteobacteria	c__Gammaproteobacteria	o__Oceanospirillales	f__Halomonadaceae	g__Candidatus Portiera	s__	TACGGAGGGTCCAAGCGTTAATCGGAATTACTGGGCGTAAAGCGCGCGTAGGCGGTTTAGAAAGTTGGATGTGAAATCCCCGGGCTCAACCTGGGAACTGCGTTCAAAACTCCTAAGCTAGAGTACGAGAGAGGGAAGTAGAATTTCTGGTGTAGCGGTGAAATGCGTAGATATCAGAAGGAATACCAATGGCGAAGGCAGCTTCCTGGATCGTAACTGACGCTAAGGTGCGAAAGCGTGGGTAGCAAACAGG	ASV_00771	58	145	207	0	1	0	0	0	0	0	0	0	0	0	0	0	0	43	0	0	0	0	0	0	0	0	0	0	27	0	0	0	0	0	0	0	0	0	0	0
ASV_00772	k__Bacteria	p__Proteobacteria	c__Gammaproteobacteria	o__Alteromonadales	f__OM60	g__	s__	TACGGAGGGTGCAAGCGTTAATCGGAATTACTGGGCGTAAAGCGCGCGTAGGCGGTTGTTTAAGTCGGATGTGAAAGCCCCGGGCTCAACCTGGGAACTGCATTCGATACTGGGCGACTAGAGTATGAAAGAGGGAGGTAGAATTCCATGTGTAGCGGTGAAATGCGTAGATATATGGAGGAATACCAGTGGCGAAGGCGGCCTCCTGGTTCAATACTGACGCTGAGGTGCGAAAGCGTGGGGATCAAACAGG	ASV_00772	0	0	0	94	190	0	17	0	27	0	0	0	0	24	0	0	0	0	0	0	10	0	0	0	0	0	0	26	0	0	0	1	0	0	0	2	0	0	0	0
ASV_00773	k__Archaea	p__Crenarchaeota	c__Thaumarchaeota	o__Cenarchaeales	f__Cenarchaeaceae	g__	s__	AACCAGCACCTCAAGTGGTCAGGATGATTATTGGGCCTAAAGCATCCGTAGCCTGTTCTATAAGTTTCCGGTTAAATCCATACGCTCAACGTATGGGCTGCCGGAAATACTGTAGAACTAGGGAGTGGGAGAGGTAGACGGTACTCGATAGGAAGAGGTAAAATTCTTTGATCTATTGATGACCACCTGTGGCGAAGGCGGTCTACCAGAACACGTTCGACGGTGAGGGATGAAAGCTGGGGGAGCAAACCGG	ASV_00773	166	192	0	0	0	0	0	0	0	0	0	0	2	0	0	0	0	0	0	0	0	0	13	0	0	0	0	0	0	0	0	0	0	0	12	0	0	0	0	0
ASV_00774	k__Bacteria	p__Proteobacteria	c__Gammaproteobacteria	o__Oceanospirillales	f__Oceanospirillaceae	g__	s__	TACGGAGGGTGCAAGCGTTAATCGGAATTACTGGGCGTAAAGCGCGCGTAGGTGGTTTGTTAAGTGGAATGTGAAAGCCCTGGGCTCAACCTAGGAATTGCATCCCAAACTGGCAAACTAGAGTACAAGAGAGGGGTGTGGAATTTCCTGTGTAGCGGTGAAATGCGTAGATATAGGAAGGAACACCAGTGGCGAAGGCGACCACCTGGACTAATACTGACACTGAGGTGCGAAAGCGTGGGGAGCAAACAGG	ASV_00774	13	1	0	5	29	57	158	176	484	36	15	18	0	0	3	2	0	1	0	0	2	17	0	0	0	0	0	1	0	0	0	1	5	4	0	2	0	1	2	6
ASV_00775	k__Bacteria	p__Bacteroidetes	c__Flavobacteriia	o__Flavobacteriales	f__Flavobacteriaceae	g__Polaribacter	s__irgensii	TACGGAGGGTCCGAGCGTTATCCGGAATCATTGGGTTTAAAGGGTCCGCAGGCGGTTTTTTTAGTCAGAGGTGAAAGCCTACAGCTCAACTGTAGAACGGCCTTTGATACTGAAAAACTTGAGTTATTATGAAGTGGTTAGAATGTGTGGTGTAGCGGTGAAATGCATAGATATCACACAGAATACCGATTGCGAAGGCAGATCACTAATAATATACTGACGCTCATGGACGAAAGCGTGGGGAGCGAACAGG	ASV_00775	0	0	0	6	29	19	4	2	7	0	2	0	0	1	1	3	4	0	0	5	8	8	0	0	0	6	2	4	0	0	0	3	5	10	0	1	6	40	24	25
ASV_00776	k__Bacteria	p__SAR406	c__AB16	o__ZA3648c	f__AEGEAN_185	g__	s__	TACGAGGGGGGCAAGCGTTATCCGGAATCATTGGGCGTAAAGGGTTCGTAGGCGGACTGATCAGTTGGAATTGAAAGACCACGGCTTAACCGGGGGAACGATTTCAATACTGTCAGTCTTGAGTGAGGTAGAGGTAAGCGGAATTCCTGGTGTAGCGGTGAAATGCGTAGATATCAGGAGGAACATCAAAGGCGAAGGCAGCTTACTGGGCCTATACTGACGCTGAGGAACGAAAGCGTGGGGAGCAAACAGG	ASV_00776	0	8	31	48	2	1	0	0	0	0	0	0	0	2	3	0	0	84	0	65	0	0	1	10	0	0	0	0	1	2	0	0	0	0	0	33	173	0	0	0
ASV_00777	k__Bacteria	p__Proteobacteria	c__Deltaproteobacteria	o__Desulfobacterales	f__Nitrospinaceae	g__Nitrospina	s__	TACGGAGGGGGCAAGCGTTGTTCGGAATTATTGGGCGTAAAGAGTATGTAGGCGGCTGGATAAGTCAAGCGTGTAAGCCCACGGCTCAACCGTGGAATTGCGTTTGAAACTATTCAGCTTGAGTGCAGGAGAGGAAGGCGGAATTCCCAGTGTAGCGGTGAAATGCATTGATATTGGGAAGAACACCGGTGGCGAAGGCGGCCTTCTGGTCTGTTACTGACGCTGAGATACGAAAGCCAGGGGAGCAAAGGGG	ASV_00777	0	0	0	142	1	1	0	0	0	0	0	0	0	0	0	0	0	0	0	0	0	0	0	0	0	0	0	0	0	2	2	0	0	3	0	1	0	0	0	0
ASV_00778	k__Bacteria	p__Planctomycetes	c__Phycisphaerae	o__Phycisphaerales	f__	g__	s__	TACGAAGGGCCCGAGCGTTAATCGGAATCACTGGGCTTAAAGCGTGCGTAGGCGGACTTGAAGGCACCTTGTGAAATCCCTCGGCTCAACCGAGGAACTGCAGGGTGAACCATGAGTCTAGAGACAGGTAGAGGTTGTCGGAACGATAGGTGGAGTGGTGAAATGCGTTGATATCTATCGGAACGCCAATGGAGAAGTCAGGCAACTGGGCCTGTTCTGACGCTGAGGCACGAAAGCGTGGGGAGCGAACGGG	ASV_00778	0	0	0	0	45	0	0	0	0	0	0	0	0	33	190	0	0	0	0	5	0	0	0	0	0	0	0	0	0	0	0	0	0	170	0	0	52	29	0	0
ASV_00779	k__Bacteria	p__Proteobacteria	c__Alphaproteobacteria	o__Rickettsiales	f__Pelagibacteraceae	g__	s__	TACGAAGGGACCTAGCGTAGTTCGGAATTACTGGGCTTAAAGAGCTCGTAGGTGGTTAAAAAAGTTGATGGTGAAATCCCAAGGCTCAACCTTGGAACTGCCATCAAAACTTTTTAACTAGAGTGTGATAGAGGTAAGTGGAATTTCTAGTGTAGAGGTGAAATTCGTAGATATTAGAAAGAACACCAAATGCGAAGGCAACTTACTGGGTCACTACTGACACTGAGGAGCGAAAGCATGGGTAGCGAAGAGG	ASV_00779	0	0	5	0	33	1	0	24	0	0	6	0	0	1	27	5	9	0	0	6	1	2	1	15	0	0	11	9	0	0	0	0	97	85	0	0	6	1	50	43
ASV_00780	k__Bacteria	p__Proteobacteria	c__Gammaproteobacteria	o__Vibrionales	f__Pseudoalteromonadaceae	g__Pseudoalteromonas	s__	TACGGAGGGTACGAGCGTTAATCGGAATTACTGGGCGTAAAGCGTACGCAGGCGGTTTGTTAAGCGAGATGTGAAAGCCCCGGGCTCAACCTGGGAACTGCATTTCGAACTGGCAAACTAGAGTGTGATAGAGGGTGGTAGAATTTCAGGTGTAGCGGTGAAATGCGTAGAGATCTGAAGGAATACCGATGGCGAAGGCAGCCACCTGGGTCAACACTGACGCTCATGTACGAAAGCGTGGGGAGCAAACGGG	ASV_00780	21	16	4	4	0	3	1	0	3	0	1	0	0	5	0	41	0	8	19	13	3	1	0	68	0	0	0	0	43	9	41	3	4	1	0	0	0	1	1	0
ASV_00781	k__Bacteria	p__Bacteroidetes	c__Flavobacteriia	o__Flavobacteriales	f__Cryomorphaceae	g__	s__	TACGGAGGGTGCAAGCGTTATCCGGATTTATTGGGTTTAAAGGGTCCGTAGGCGGATCTTTAAGTCAGTGGTGAAATCCTGCAGCTTAACTGTAGAATTGCCATTGATACTGGAGATCTTGAGTACACTGGAAGTAGGCGGAATACGGCATGTAGCGGTGAAATGCATAGATATGCCGTAGAACACCGATTGCGAAGGCAGCTTACTATCGTGTAACTGACGCTGAGGGACGAAAGCGTGGGTAGCGAACAGG	ASV_00781	0	0	0	116	4	0	0	0	0	0	0	0	0	10	0	0	0	0	0	43	0	0	0	0	0	0	4	0	0	0	0	0	0	0	1	0	45	32	0	0
ASV_00785	k__Bacteria	p__Proteobacteria	c__Alphaproteobacteria	o__Rickettsiales	f__Pelagibacteraceae	g__	s__	TACGAAGGGACCTAGCGTAGTTCGGAATTACTGGGCTTAAAGAGTTCGTAGGTGGTTAAAAAAGTTGATGGTGAAATCCCAGAGCTTAACTCTGGAACTGCCATCAAAACTTTTTAGCTAGAGTATGATAGAGGAAAGCAGAATTTCTAGTGTAGAGGTGAAATTCGTAGATATTAGAAAGAATACCAACTGCGAAGGCAGCTTTCTGGATCATTACTGACACTGAGGAACGAAAGCATGGGTAGCGAAGAGG	ASV_00785	14	49	3	0	0	0	0	0	0	0	0	0	0	0	0	0	0	22	0	0	0	0	13	0	1	0	0	0	21	0	0	0	0	0	0	0	0	0	0	0
ASV_00786	k__Bacteria	p__Proteobacteria	c__Alphaproteobacteria	o__Rhodospirillales	f__Rhodospirillaceae	g__	s__	TACGGAGGGGGCTAGCGTTGTTCGGAATTACTGGGCGTAAAGCGTGCGTAGGCGGTCTGCTAAGTTGGGCGTGAAAGCCCGGGGCTCAACCCCGGAACTGCGTTCAAAACTGACAGACTAGAGGCCGGAAGAGGAGAGCGGAATTCCCAGTGTAGAGGTGAAATTCGTAGATATTGGGAAGAACACCAGTGGCGAAGGCGGCTCTCTGGTCCGGTTCTGACGCTGAGGCACGAAAGCGTGGGGAGCGAACAGG	ASV_00786	97	0	0	0	0	0	0	0	0	0	0	0	0	0	0	0	0	0	0	0	0	0	154	0	0	0	0	0	3	0	0	0	0	0	4	0	0	0	0	0
ASV_00787	k__Bacteria	p__Proteobacteria	c__Alphaproteobacteria	o__Rhodobacterales	f__Rhodobacteraceae	g__Phaeobacter	s__	TACGGAGGGGGTTAGCGTTGTTCGGAATTACTGGGCGTAAAGCGTACGTAGGCGGATCAGAAAGTATAGGGTGAAATCCCAGGGCTCAACCCTGGAACTGCCTTATAAACTCCTGGTCTTGAGTTCGAGAGAGGTGAGTGGAATTCCAAGTGTAGAGGTGAAATTCGTAGATATTTGGAGGAACACCAGTGGCGAAGGCGGCTCACTGGCTCGATACTGACGCTGAGGTACGAAAGTGTGGGGAGCAAACAGG	ASV_00787	0	0	0	0	0	0	1	2	0	0	0	0	143	364	1	0	0	0	0	83	0	0	0	0	0	0	0	0	0	0	0	0	0	0	1	0	1	0	0	0
ASV_00788	k__Archaea	p__Euryarchaeota	c__Thermoplasmata	o__E2	f__Marine group III	g__	s__	CACCGGCACCTCGAGTGGTAGCCACTATTATTGGGCCTAAAGCGTTCGTAGCCGGTTTGGTAAATTCTTGGGTAAATCGTACAGCTTAACTGTGCGGATTCTGGGGACACTACCAGACTTGAGACCGGGAGAGATCAGAGGTACTTGTAGGGGAGCGGTGAAATGTTGTAATCCTACAGGGACCACCAGTGGCGAAGGCGTCTGATCATAACGGCTTTGACGGTGAGGAACGAAACCCTGGGGCGCAAACGGG	ASV_00788	2	2	1	4	0	0	0	0	0	0	0	0	0	0	1	0	0	0	0	0	0	0	0	39	0	0	0	0	0	32	1	0	0	2	1	70	0	0	0	0
ASV_00789	k__Bacteria	p__Acidobacteria	c__Acidobacteria-6	o__iii1-15	f__	g__	s__	TACGGGGGGGGCAAGCGTTGTTCGGAATTACTGGGCGTAAAGGGCTCGTAGGCGGCTATCCAAGTCGGACGTGAAATCCCTCGGCTTAACCGAGGAACTGCGTTCGATACTGGTTGGCTTGAAGCCGGGAGAGGGATGCGGAATTCCAGGTGTAGCGGTGAAATGCGTAGATATCTGGAGGAACACCGGTGGCGAAGGCGGCATCCTGGACCGGTCTTGACGCTGAGGAGCGAAAGCTAGGGGAGCAAACGGG	ASV_00789	88	0	0	0	0	0	0	0	0	0	0	0	0	0	0	0	0	1	0	0	0	0	342	0	0	0	0	0	0	0	0	0	0	0	1	0	0	0	0	0
ASV_00793	k__Bacteria	p__SAR406	c__AB16	o__ZA3648c	f__AEGEAN_185	g__	s__	TACGGGGGGGGCAAGCGTTGTCCGGATTTATTGGGCGTAAAGAGTTCGTAGGCGGATTAGTAAGTCGATATTGAAATACAATGGCTTAACCATTGAAACAGTATGGATACTGCTAATCTTGAATCATGTAGAGGTAAGTGGAATTTCTGGTGTAGCGGTGAAATGCGTAGATATCAGAAGGAACACCAAAGGCGAAGGCAACTTACTGGGCATTGATTGACGCTGAGGAACGAAAGCGTGGGTAGCAAACAGG	ASV_00793	0	79	68	1	0	0	0	0	0	0	0	0	69	2	0	0	0	0	0	3	0	0	3	15	26	0	0	0	0	10	0	0	0	0	105	1	0	0	0	0
ASV_00794	k__Bacteria	p__Proteobacteria	c__Gammaproteobacteria	o__Alteromonadales	f__Alteromonadaceae	g__HTCC2207	s__	TACGGAGGGTGCGAGCGTTAATCGGAATTACTGGGCGTAAAGCGCGCGTAGGTGGTTTGATAAGCTAGCTATGAAAGCCCTGGGCTCAACCTGGGAACTGCAGTTAGAACTGTCTGGCTAGAGTATAGTAGAGGGTGGCGGAATTTCCTGTGTAGCGGTGAAATGCGTAGATATAGGAAGGAACATCAGTGGCGAAGGCGGCCACCTGGACTAATACTGACACTGAGGTGCGAAAGCGTGGGGAGCAAACAGG	ASV_00794	0	0	1	0	16	29	382	42	651	14	16	9	0	0	7	5	1	0	0	7	4	14	19	0	1	0	1	1	0	0	0	16	4	8	0	0	0	1	8	4
ASV_00795	k__Archaea	p__Crenarchaeota	c__Thaumarchaeota	o__Cenarchaeales	f__Cenarchaeaceae	g__Nitrosopumilus	s__	AACCAGCACCTCAAGTGGTCAGGATGATTATTGGGCCTAAAGCATCCGTAGCCGGCTCTGTAAGTTTTCGGTTAAATCTGTACGCTCAACGTACAGGCTGCCGGGAATACTGCAGAGCTAGGGAGTGGGAGAAGTAGACGGTACTCGATAGGAAGTGGTAAAATGCTTTGATCTATCGATGACCACCTGTGGCGAAGGCGGTCTACTAGAACACGTCCGACGGTGAGGGATGAAAGCTGGGGGAGCAAACCGG	ASV_00795	15	14	0	0	0	0	0	0	0	0	0	0	0	0	0	0	0	0	1	0	0	0	0	2	0	0	0	0	50	1	0	0	0	0	2	0	25	0	0	0
ASV_00796	k__Bacteria	p__Proteobacteria	c__Alphaproteobacteria	o__Rhodospirillales	f__Rhodospirillaceae	g__	s__	TACGGAGGGGGCAAGCGTTGTTCGGAATTACTGGGCGTAAAGAGCACGTAGGCGGTTTAACAAGTTAGGCGTGAAAGCCCTAGGCTCAACCTAGGAATTGCGTTTAATACTGTTAGACTAGAGATCGGGAGAGGGTAGCGGAATTCCAAGTGTAGAGGTGAAATTCGTAGATATTTGGAAGAACACCGGTGGCGAAGGCGGCTACCTGGACCGATACTGACGCTGAGGTGCGAAAGCGTGGGGAGCGAACAGG	ASV_00796	0	0	0	0	3	0	0	0	0	0	0	0	0	0	0	0	0	0	0	0	0	0	0	0	0	1	6	0	0	0	0	0	0	0	0	0	0	0	11	1
ASV_00797	k__Bacteria	p__Bacteroidetes	c__Flavobacteriia	o__Flavobacteriales	f__NS9	g__	s__	TACGGAGGGTGCAAGCGTTATCCGGATTTATTAGGTTTAAAGGGTTCGCAGGCGGAATTTTAAGTCAGTGGTGAAAGCCTACAGCTCAACTGTAGAACTGCCATTGAAACTAATATTCTTGAGTATAGATGAAGTGGGCGGAATATGTCATGTAGCGGTGAAATGCATAGATATGACATGGAACACCAATTGCGAAGGCAGCTCACTAAACTATTACTGACGCTCATGAACGAAAGCGTGGGGAGCGAACAGG	ASV_00797	0	0	1	159	0	0	0	0	0	0	0	0	12	26	0	0	0	0	0	86	1	0	0	0	0	0	0	0	0	0	3	0	0	1	0	0	106	10	0	0
ASV_00798	k__Bacteria	p__Proteobacteria	c__Gammaproteobacteria	o__Alteromonadales	f__Colwelliaceae	g__	s__	TACGAGGGGTGCAAGCGTTAATCGGAATTACTGGGCGTAAAGCGTTCGTAGGCGGTTGATTAAGCAAGATGTGAAAGCCCAGGGCTCAACCTTGGAACTGCATTTTGAACTGGTCAACTAGAGTACTGTAGAGGGTGGTGGAATTTCCAGTGTAGCGGTGAAATGCGTAGAGATTGGAAGGAACATCAGTGGCGAAGGCGGCCACCTGGACAGATACTGACGCTGAGGAACGAAAGCGTGGGGAGCGAACAGG	ASV_00798	2	0	0	0	0	0	0	0	1	0	0	0	0	0	0	0	0	0	0	0	0	0	0	0	0	0	0	0	0	0	0	0	0	0	0	0	0	0	0	1
ASV_00799	k__Bacteria	p__Planctomycetes	c__OM190	o__	f__	g__	s__	GACGGAGGGTGCAAGCGTTACTCGGAATTACTGGGCGTAAAGGGTCCGTAGGCGGCATAGAAAGTTGGATGTGAAATCCCTCGGCTTAACCGAGGAACTGCGTCCAAAACTTCTATGCTTGAGGGTGGTAGGGGACAGTGGAACTTCAAGTGGAGCGGTGAAATGCGTAGATATTTGAAGGAACTCCGGTGGCGAAAGCGACTGTCTGGGCCATTCCTGACGCTGAGGGACGAAAGCCAGGGGAGCGAACGGG	ASV_00799	135	0	0	42	0	0	2	0	3	0	0	0	29	0	0	0	1	0	43	1	0	0	0	27	0	0	0	0	85	42	0	0	0	0	0	26	0	0	0	0
ASV_00800	k__Bacteria	p__Proteobacteria	c__Alphaproteobacteria	o__Rickettsiales	f__Pelagibacteraceae	g__	s__	TACGAAGGGACCTAGCGTAGTTCGGAATTACTGGGCTTAAAGAGTTCGTAGGTGGTTAAAATAGTTGGTGGTGAAATCCCAGAGCTTAACTCTGGAACTGCCATCAAAACTTTTTAGCTAGAGTATGATAGAGGAAAGTAGAATTTCTAGTGTAGAGGTGAAATTCGTAGATATTAGAAAGAATACCAATTGCGAAGGCAGCTTTCTGGGTCATTACTGACACTGAGGAACGAAAGCATGGGTAGCGAAGAGG	ASV_00800	46	0	0	1	0	0	0	0	0	0	0	0	0	0	0	0	0	0	36	0	0	0	217	0	0	0	0	0	0	0	0	0	0	0	0	0	0	0	0	0
ASV_00801	k__Bacteria	p__Proteobacteria	c__Alphaproteobacteria	o__Rhodospirillales	f__Rhodospirillaceae	g__	s__	TACGGAGGGGGCTAGCGTTGTTCGGAATTACTGGGCGTAAAGCGCACGTAGGCGGCGTATCTAGTCAGAGGTGAAAGCCCTGGGCTCAACCCAGGAATTGCCTTTGATACTGGTATGCTCGAGTTCGGAAGAGGGTAGTGGAATTCCAAGTGTAGAGGTGAAATTCGTAGATATTTGGAAGAACACCAGTGGCGAAGGCGGCTACCTGGTCCGATACTGACGCTGAGGTGCGAAAGCGTGGGGAGCAAACAGG	ASV_00801	0	0	0	283	0	0	0	0	0	0	0	0	0	17	14	0	0	0	0	0	0	0	0	0	0	0	0	0	0	0	0	0	0	0	0	65	3	18	0	0
ASV_00802	k__Bacteria	p__Proteobacteria	c__Alphaproteobacteria	o__Rickettsiales	f__Pelagibacteraceae	g__	s__	TACGAAGGGACCTAGCGTAGTTCGGAATTACTGGGCTTAAAGAGTTCGTAGGTGGTTAAAAAAGTTGGTGGTGAAAGCCCAGAGCTTAACTCTGGAACTGCCATCAAAACTTTTTAGCTAGAGTATGATAGAGGAAAGCAGAATTTCTAGTGTAGAGGTGAAATTCGTAGATATTAGAAAGAATACCAATTGCGAAGGCAGCTTTCTGGATCATTACTGACACTGAGGAACGAAAGCATGGGTAGCGAAGAGG	ASV_00802	0	10	0	3	0	0	1	0	1	0	0	0	1	25	9	2	5	0	61	3	1	0	0	31	0	0	1	0	31	146	1	0	2	1	33	42	0	0	0	2
ASV_00803	k__Bacteria	p__Verrucomicrobia	c__Opitutae	o__	f__	g__	s__	TACGGAGACTGCAAGCGTTACTCGGATTTACTGGGCGTAAAGGGTGTGTAGGCGGCCAAGTGTGTCAGATGTGAAATCTCGGGGCTTAACCCCGAAACTGCATCTGAAACTACTTGGCTTGAGTCTCGGAGAGGGTAGCGGAATTCCTGGTGTAGCGGTGAAATGCGTAGATATCAGGAGGAACACCTAAGGCGAAGGCAGCTACCTGGACGAGTACTGACGCTGAGGCACGAAAGCGTGGGGAGCAAAAGGG	ASV_00803	71	156	0	0	0	0	0	0	0	0	0	0	0	0	0	0	0	0	0	0	0	0	1	0	0	0	0	0	0	0	0	0	0	0	11	0	0	0	0	0
ASV_00804	k__Bacteria	p__Proteobacteria	c__Deltaproteobacteria	o__Desulfobacterales	f__Nitrospinaceae	g__Nitrospina	s__	TACGGAGGGGGCAAGCGTTGTTCGGAATTATTGGGCGTAAAGAGTATGTAGGCGGCTGGATAAGTCAGGCGTGTAAGCCCACGGCTCAACCGTGGAATTGCGTTTGAAACTATTCGGCTTGAGTGCAGGAGAGGAAGGCGGAATTCCCAGTGTAGCGGTGAAATGCATTGATATTGGGAAGAACACCGGTGGCGAAGGCGGCCTTCTGGTCTGTTACTGACGCTGAGATACGAAAGCCAGGGGAGCAAAGGGG	ASV_00804	1	180	0	0	0	0	0	0	0	0	0	0	0	0	0	0	0	0	0	0	0	0	312	0	0	0	0	0	0	0	0	0	0	0	7	0	0	0	0	0
ASV_00805	k__Bacteria	p__Proteobacteria	c__Alphaproteobacteria	o__Rhodospirillales	f__Rhodospirillaceae	g__	s__	TACGGAGGGGGCTAGCGTTGTTCGGAATTACTGGGCGTAAAGGGCGCGTAGGCGGTAAGCATAGTCAGGTGTGAAATCCCCGGGCTCAACCCGGGAACTGCATTTGATACTGGCTAACTAGAGTTCGGAAGAGGAGAGTGGAATTCCCAGTGTAGAGGTGAAATTCGTAGATATTGGGAAGAACACCAGTGGCGAAGGCGGCTCTCTGGTCCGATACTGACGCTGAGGCGCGAAAGCGTGGGGAGCAAACAGG	ASV_00805	0	4	1	0	0	0	0	0	0	0	0	0	0	0	4	0	0	0	21	0	0	0	0	25	0	0	0	0	0	0	0	0	0	34	0	3	4	0	7	0
ASV_00806	k__Bacteria	p__Proteobacteria	c__Alphaproteobacteria	o__Rhodobacterales	f__Rhodobacteraceae	g__Loktanella	s__	TACGGAGGGGGTTAGCGTTGTTCGGAATTACTGGGCGTAAAGCGTACGTAGGCGGATTGGAAAGTAGAGGGTGAAATCCCAGGGCTCAACCCTGGAACTGCCTTCTAAACTATCAGTCTAGAGTTCGAGAGAGGTGAGTGGAATTCCAAGTGTAGAGGTGAAATTCGTAGATATTTGGAGGAACACCAGTGGCGAAGGCGGCTCACTGGCTCGATACTGACGCTGAGGTACGAAAGCATGGGGAGCAAACAGG	ASV_00806	0	0	0	0	0	0	0	0	0	0	0	0	0	0	0	0	0	389	182	0	0	25	0	1	0	0	0	0	0	0	0	0	0	0	0	0	0	0	0	0
ASV_00807	k__Bacteria	p__Proteobacteria	c__Gammaproteobacteria	o__Alteromonadales	f__HTCC2188	g__	s__	TACGGAGGGTGCAAGCGTTAATCGGAATTACTGGGCGTAAAGCGCGCGTAGGCGGCTTGGTCAGTTGGATGTGAAAGCCCTGGGCTTAACCTGGGAACTGCATTCAATACTGCCAGGCTAGAGTACGAGAGAGGGGGGTAGAATTTCTAGTGTAGCGGTGAAATGCGTAGATATTAGAAGGAATACCAGTGGCGAAGGCGGCCCCCTGGTTCGATACTGACGCTAAGGTGCGAAAGCGTGGGGAGCAAACAGG	ASV_00807	1	29	596	0	0	0	0	0	0	0	0	0	19	0	0	0	0	0	74	0	0	0	0	35	4	0	0	0	0	2	0	0	0	0	0	0	0	0	0	0
ASV_00808	k__Bacteria	p__Verrucomicrobia	c__[Pedosphaerae]	o__Arctic97B-4	f__	g__	s__	TACGGAGGCCCCAAGCGTTGTTCGGATTTACTGGGCGTAAAGGGTGCGTAGGCGGTGAGATAAGTTTGGCGTGAAAGCTCCGGGCCCAACCCGGAAAATGCGCTGAAAACTATTTCACTAGAGGATTGGAGGGGAGACTGGAATTCCTGGTGTAGCAGTGAAATGCGTTAATATCAGGAGGAACACCAATGGCGAAGGCAAGTCTCTGGACAATTCCTGACGCTGAGGCACGAAGGCCAGGGGAGCGAAGAGG	ASV_00808	48	0	0	0	0	0	0	0	0	0	0	0	0	0	0	0	0	0	0	0	0	0	25	119	0	0	0	0	0	0	0	0	0	0	0	0	0	0	0	0
ASV_00809	k__Bacteria	p__Bacteroidetes	c__Flavobacteriia	o__Flavobacteriales	f__Flavobacteriaceae	g__Flavobacterium	s__frigidarium	TACGGAGGATCCAAGCGTTATCCGGAATCATTGGGTTTAAAGGGTCCGTAGGCGGTCAAGTAAGTCAGTGGTGAAAGCCCATCGCTCAACGGTGGAACGGCCATTGATACTGCTTGACTTGAATTATTAGGAAGTAACTAGAATATGTAGTGTAGCGGTGAAATGCTTAGAGATTACATGGAATACCAATTGCGAAGGCAGGTTACTACTAATTAATTGACGCTGAGGGACGAAAGCGTGGGTAGCGAACAGG	ASV_00809	0	0	0	0	0	0	0	16	0	0	1	0	0	0	0	1	0	0	0	0	19	0	0	0	0	0	0	15	0	0	0	134	0	0	0	0	0	0	0	0
ASV_00810	k__Bacteria	p__Proteobacteria	c__Alphaproteobacteria	o__Rickettsiales	f__Pelagibacteraceae	g__	s__	TACGAAGGGACCTAGCGTAGTTCGGAATTACTGGGCGTAAAGAGTATGTAGGCGGCTAGATAAGTTAATTGTGAAAGCCCAAAGCTTAACTTTGGAATTGCAATTAAAACTATTTAGCTGGAGTATGATAGAGGAAAGCGGAATACATAGTGTAGAGGTGAAATTCGTAGATATTATGTAGAACACCAGTTGCGAAGGCGGCTTTCTGGATCATTACTGACGCTGAGATACGAAAGTATGGGTAGCGAAGAGG	ASV_00810	0	0	0	0	0	1	0	0	1	0	0	0	0	0	0	0	0	0	0	0	0	0	0	0	0	0	14	1	0	0	0	3	2	0	0	0	0	0	0	0
ASV_00811	k__Bacteria	p__Actinobacteria	c__Acidimicrobiia	o__Acidimicrobiales	f__TK06	g__	s__	TACGTAGGGTTCAAGCGTTGTCCGGATTTATTGGGCGTAAAGGGCTCGTAGGCGGTTCGGTAAGTCGGGTGTGAAAACTCAGGGCTCAACCCTGAGACGCCACCCGATACTGCCGTGACTAGAGTTCGGTAGAGGAGTGTGGAATTCCTGGTGTAGCGGTGAAATGCGCAGATATCAGGAGGAACACCAACAGCGAAGGCAGCACTCTGGGCCGATACTGACGCTGAGGAGCGAAAGCGTGGGGAGCAAACAGG	ASV_00811	0	0	0	89	0	0	0	0	0	0	0	0	0	0	14	0	0	0	86	25	0	0	0	66	0	0	0	0	29	0	0	0	0	0	0	0	63	6	0	0
ASV_00813	k__Bacteria	p__Proteobacteria	c__Alphaproteobacteria	o__Rickettsiales	f__Pelagibacteraceae	g__	s__	TACGAAGGGACCTAGCGTAGTTCGGATTTACTGGGCTTAAAGAGTTCGTAGGTGGTTGAAAAAGTTAGTGGTGAAATCCCAGAGCTTAACTCTGGAACTGCCACTAAAACTTTTCAGCTAGAGTATGATAGAGGAAAGCAGAATTTCTAGTGTAGAGGTGAAATTCGTAGATATTAGAAAGAATACCAACTGCGAAGGCAGCTTTCTGGATCATTACTGACACTGAGGAACGAAAGCATGGGTAGCGAAGAGG	ASV_00813	0	0	0	0	79	0	0	0	0	0	0	0	0	0	2	0	1	0	0	0	0	0	0	0	0	11	0	1	0	0	0	87	13	0	0	0	0	20	8	32
ASV_00814	k__Bacteria	p__Proteobacteria	c__Gammaproteobacteria	o__Vibrionales	f__Pseudoalteromonadaceae	g__Pseudoalteromonas	s__	TACGGAGGGTGCGAGCGTTAATCGGAATTACTGGGCGTAAAGCGTACGCAGGCGGTTTGTTAAGCGAGATGTGAAAGCCCCGGGCTCAACCCGGGAACTGCATTTCGAACTGGCAAACTAGAGTGTGATAGAGGGTGGTAGAATTTCAGGTGTAGCGGTGAAATGCGTAGAGATCTGAAGGAATACCGATGGCGAAGGCAGCCACCTGGGTCAACACTGACGCTCATGTACGAAAGCGTGGGGAGCAAACGGG	ASV_00814	5	5	7	1	2	3	0	0	1	0	0	0	0	7	1	30	0	12	13	9	4	1	1	4	0	0	0	0	44	3	2	1	7	1	0	0	0	0	0	0
ASV_00815	k__Bacteria	p__Proteobacteria	c__Betaproteobacteria	o__Burkholderiales	f__Comamonadaceae	g__Comamonas	s__	TACGTAGGGTGCAAGCGTTAATCGGAATTACTGGGCGTAAAGCGTGCGCAGGCGGTTTTGTAAGACAGTGGTGAAATCCCCGGGCTCAACCTGGGAACTGCCATTGTGACTGCAAGGCTAGAGTGCGGCAGAGGGGGATGGAATTCCGCGTGTAGCAGTGAAATGCGTAGATATGCGGAGGAACACCGATGGCGAAGGCAATCCCCTGGGCCTGCACTGACGCTCATGCACGAAAGCGTGGGGAGCAAACAGG	ASV_00815	0	0	0	0	2	0	27	13	69	1	2	1	0	13	0	0	11	0	0	0	0	36	0	0	0	0	0	12	26	0	0	0	0	0	0	0	2	0	10	0
ASV_00816	k__Bacteria	p__Bacteroidetes	c__Flavobacteriia	o__Flavobacteriales	f__Flavobacteriaceae	g__	s__	TACGGAGGGTCCGAGCGTTATCCGGAATCATTGGGTTTAAAGGGTCCGTAGGCGGGAATCTAAGTCAGTGGTGAAATCTTACAGCTCAACTGTAAAATTGCCATTGATACTGGGTTTCTTGAATTAATGTGAAGTGATTAGAATGTGTAGTGTAGCGGTGAAATGCATAGATATTACACAGAATACCAATTGCGAAGGCAGATCACTAACATTATATTGACGCTGAGGGACGAAAGCGTGGGGAGCGAACAGG	ASV_00816	0	0	0	6	27	48	8	136	25	1	18	0	0	0	0	0	0	0	3	0	42	0	0	0	0	0	0	0	0	0	0	0	0	0	1	0	0	26	100	5
ASV_00817	k__Bacteria	p__Proteobacteria	c__Alphaproteobacteria	o__Rickettsiales	f__Pelagibacteraceae	g__	s__	TACGAAGGGACCTAGCGTAGTTCGGAATTACTGGGCTTAAAGAGCTCGTAGGTGGTTAGAAAAGTTGGTGGTGAAATCCCAAGGCTTAACCTTGGAACTGCCATCAAAACTTTTTAACTAGAGTATGATAGAGGAAAGTGGAATTTCTAGTGTAGAGGTGAAATTCGTAGATATTAGAAAGAACACCAACTGCGAAGGCAACTTTCTGGATCATTACTGACACTGAGGAGCGAAAGCATGGGTAGCGAAGAGG	ASV_00817	91	0	63	0	0	1	1	0	0	0	0	0	7	32	0	0	0	0	0	0	0	0	14	1	7	1	0	0	106	6	0	0	0	30	0	0	1	0	0	0
ASV_00818	k__Bacteria	p__Proteobacteria	c__Alphaproteobacteria	o__Rhodospirillales	f__Rhodospirillaceae	g__	s__	TACGGAGGGGGCTAGCGTTGTTCGGAATTACTGGGCGTAAAGGGCGCGTAGGCGGTTTATCAAGTCAGACGTGAAAGCCCCGGGCTCAACCTGGGAACTGCGTTTGAAACGGGTAGACTAGAGGCCGGGAGAGGAGAGCGGAATTCCCAGTGTAGAGGTGAAATTCGTAGATATTGGGAAGAACACCAGTTGCGAAGGCGGCTCTCTGGACCGGTTCTGACGCTGAAGCGCGAAAGCGTGGGGAGCAAACAGG	ASV_00818	0	0	0	0	0	0	0	0	0	0	0	0	44	0	1	0	0	57	0	0	0	0	12	0	0	0	0	0	7	1	0	0	0	0	0	0	0	0	0	0
ASV_00819	k__Bacteria	p__Proteobacteria	c__Alphaproteobacteria	o__Rhodospirillales	f__Rhodospirillaceae	g__	s__	TACGGAGGGGGCTAGCGTTGCTCGGAATTACTGGGCGTAAAGAGCATGTAGGCGGATTGTATAGTCAGGCGTGAAAGCCCCAGGCTCAACCTGGGAACTGCGTTTGATACTTACAGTCTAGAGTCCGAGAGAGGGTGGTGGAATTCCCAGTGTAGAGGTGAAATTCGTAGATATTGGGAAGAACACCAGTGGCGAAGGCGGCCACCTGGCTCGGTACTGACGCTGAGATGCGAAAGCGTGGGGAGCGAACAGG	ASV_00819	0	0	0	0	24	18	0	0	0	0	0	0	0	0	3	0	1	0	0	0	0	0	0	16	8	11	7	0	0	0	0	0	0	21	0	0	35	0	0	0
ASV_00820	k__Bacteria	p__Proteobacteria	c__Alphaproteobacteria	o__Rickettsiales	f__Pelagibacteraceae	g__	s__	TACGAAGGGACCTAGCGTAGTTCGGAATTACTGGGCTTAAAGAGCTCGTAGGTGGTTAAAAAAGTTGGTGGTGAAATCCCAAGGCTTAACCTTGGAACTGCCACCAAAACTTTTTGACTAGAGTATGATAGAGGTAAGTGGAATTTCTAGTGTAGAGGTGAAATTCGTAGATATTAGAAAGAACACCAATTGCGAAGGCAACTTTCTGGATCATTACTGACACTGAGGAGCGAAAGCATGGGTAGCGAAGAGG	ASV_00820	0	0	0	0	0	0	0	0	0	0	0	0	0	1	0	0	0	0	2	0	0	0	0	182	0	0	0	0	13	0	85	0	0	0	0	0	35	0	0	0
ASV_00821	k__Bacteria	p__Bacteroidetes	c__Flavobacteriia	o__Flavobacteriales	f__NS9	g__	s__	TACGGAGGGTGCAAGCGTTATCCGGATTTATTAGGTTTAAAGGGTCCGCAGGCGGAATATTAAGTCAGTGGTGAAAGCCTACAGCTCAACTGTAGAACTGCCATTGAAACTGTTATTCTTGAGTATGGATGAAGTGGGCGGAATATGTCATGTAGCGGTGAAATGCATAGATATGACATGGAACACCAATTGCGAAGGCAGCTCACTAAACCATTACTGACGCTCATGGACGAAAGCGTGGGGAGCAAACAGG	ASV_00821	1	26	5	8	2	0	1	0	0	0	0	0	0	0	5	0	0	1	3	3	2	0	0	0	0	0	0	0	3	1	0	0	0	0	237	23	30	2	2	0
ASV_00822	k__Bacteria	p__Proteobacteria	c__Deltaproteobacteria	o__NB1-j	f__JTB38	g__	s__	TACGGAGGGTGCAAGCGTTGTTCGGATTTATTGGGCGTAAAGCGAGTGTAGGCGGTTTGACAAGTCGGGTGTGAAAGCCCAGGGCCCAACCCTGGAACTGCATCCGATACTGTCAGGCTAGAGTTCCGGAGAGGATGGCGGAATTCCCGGTGTAGGGGTGAAATCCGTAGATATCGGGAGGAACACCAGTGGCGAAGGCGGCCATCTGGACGGTGACTGACGCTGAGACTCGAAAGTGTGGGTAGCAAACAGG	ASV_00822	0	0	0	0	64	32	34	68	76	6	13	12	0	0	105	16	0	0	0	13	0	0	0	0	0	0	16	0	0	0	0	0	0	0	0	0	0	4	16	0
ASV_00823	k__Bacteria	p__Proteobacteria	c__Gammaproteobacteria	o__Alteromonadales	f__Alteromonadaceae	g__Marinobacter	s__	TACGGAGGGTGCAAGCGTTAATCGGAATTACTGGGCGTAAAGCGCGCGTAGGTGGTTTGGTAAGCGAGATGTGAAAGCCCCGGGCTTAACCTGGGAACGGCATTTCGAACTGTCAGGCTAGAGTATGGTAGAGGGTAGTGGAATTTCCTGTGTAGCGGTGAAATGCGTAGATATAGGAAGGAACACCAGTGGCGAAGGCGGCTACCTGGACCAATACTGACACTGAGGTGCGAAAGCGTGGGGAGCAAACAGG	ASV_00823	0	0	0	0	0	0	5	2	4	0	0	0	187	419	420	13	15	0	0	2	0	0	0	0	0	0	0	0	0	0	0	1	0	0	0	0	0	0	0	0
ASV_00824	k__Bacteria	p__Bacteroidetes	c__Cytophagia	o__Cytophagales	f__Flammeovirgaceae	g__JTB248	s__	TACGGAGGGTCCGAGCGTTGTCCGGAATTATTGGGTTTAAAGGGTACGTAGGCTGTATGATCAGTCAGAGGTGAAATCCCAAGGCTTAACCTTGGAACTGCCTTTGATACTGTCAAACTTGAATTTACTAGGGGTAAGCGGAATTTATGATGTAGCGGTGAAATGCATAGATATCATAAAGAACACCGATAGCGAAGGCAGCTTACTGGAGTATTATTGACGCTGAGGTACGAAAGCGTGGGTAGCGAACAGG	ASV_00824	0	0	0	0	0	0	0	0	0	0	1	0	0	0	0	0	0	0	0	0	0	0	0	0	0	1	0	0	112	0	0	0	0	0	10	0	1	0	0	0
ASV_00825	k__Bacteria	p__Proteobacteria	c__Gammaproteobacteria	o__Legionellales	f__Endoecteinascidiaceae	g__	s__	TACAGAGGGTGCAAGCGTTAATCGGAATTACTGGGCGTAAAGCGTCCGTAGGTTGTTATTTAAGTCAGATGTGAAAGCCCTGGGCTCAACCTAGGAACTGCATCTGATACTGGATAACTGGAGTGCAGTAGAGGGAAGAGGAATTTCTGGTGTAGCAGTGAAATGCGTAGATATCAGAAGGAACATCGGTGGCGAAGGCGTCTTCCTGGACTGACACTGACACTGAGGGACGAAAGCGTGGGTAGCAAACAGG	ASV_00825	0	0	0	0	0	0	0	0	0	0	0	0	0	10	172	0	0	0	0	0	0	0	0	169	4	0	0	0	0	0	0	0	0	0	0	0	0	0	0	0
ASV_00826	k__Bacteria	p__Planctomycetes	c__Planctomycetia	o__Planctomycetales	f__Planctomycetaceae	g__Planctomyces	s__	TACGAACTGCGCGAACGTTATTCGGATTCACTGGGCTTAAAGGGTGCGTAGGCGGCCTGTTAAGTAGGGTGTGAAATCTGTCGGCTCAACCGGCAAATTGCATTCTAAACTGGCAGGCTTGAGTGGGTCAGGGGTGTGTGGAACTTCCGGTGGAGCGGTGAAATGTGTTGATATCGGAAGGAACGCCGGTGGCGAAAGCGACACACTGGGGCCTGTCTGACGCTGAGGCACGAAAGCCAGGGTAGCGAACGGG	ASV_00826	69	0	71	0	0	0	0	0	0	0	0	0	47	0	0	0	0	0	46	0	0	0	9	0	0	0	0	0	0	0	0	0	0	0	7	0	0	0	0	0
ASV_00827	k__Bacteria	p__Chloroflexi	c__SAR202	o__	f__	g__	s__	TACGTAGGAGGCGAGCGTTGTCCGGATTTACTGGGCGTAAAGAGGGCGTAGGCGGTTCAAGTAGTCTCTAGTGAAATCTCCCGGCTCAACTGGGAGGGGTCTAGGGATACTCTTGGACTTGAGGGCAGTAGAGGAGAGCGGAATTCCCGGTGGAGTGGTGAAATGCGTAGATATCGGGAGGAACACCAGTGGCGAAAGCGGCTCTCTGGGCTGTACCTGACGCTCAGGCCCGAAAGCGTGGGTAGCAAACCGG	ASV_00827	0	0	0	0	0	0	0	0	0	0	0	0	0	0	0	0	0	2	0	0	0	0	0	0	0	0	0	0	0	0	0	0	0	0	99	0	0	0	0	0
ASV_00828	k__Bacteria	p__Bacteroidetes	c__Sphingobacteriia	o__Sphingobacteriales	f__NS11-12	g__	s__	TACGGAGGGTCCAAGCGTTGTCCGGATTTATTGGGTTTAAAGGGTACGTAGGTGGAACTTTAAGTCAGTGGTGAAAGCCTCCAGCTCAACTGGAGAATTGCCATTGAAACTGAAGTTCTTGAATATGGATGAGGTGGTTGGAATACAACATGTAGCGGTGAAATGCTTAGATATGTTATAGAACACCAATTGCGAAGGCAGATCACTAAACCATTATTGACACTGAGGTACGAAAGCGTGGGGAGCGAACAGG	ASV_00828	0	0	0	0	0	0	166	6	339	7	8	6	0	0	73	0	0	0	0	0	0	0	0	0	0	0	0	18	133	0	0	25	0	0	0	0	0	0	0	0
ASV_00830	k__Bacteria	p__Bacteroidetes	c__Flavobacteriia	o__Flavobacteriales	f__Flavobacteriaceae	g__	s__	TACGGAGGATCCAAGCGTTATCCGGAATCATTGGGTTTAAAGGGTCCGTAGGCGGTCCTTTAAGTCAGAGGTGAAATCCTACAGCTCAACTGTAGAATTGCCTTTGATACTGAAAGACTTGAGTTATTGTGAAGTAGTTAGAATGTGTGGTGTAGCGGTGAAATGCATAGAGATCACACAGAATACCGATTGCGAAGGCAGATTACTAACAATATACTGACGCTGAGGGACGAAAGCGTGGGTAGCGAACAGG	ASV_00830	0	0	0	0	11	5	1	12	7	2	2	3	0	0	9	7	6	0	0	3	6	5	0	3	0	0	5	2	0	0	0	15	35	26	0	0	1	12	54	24
ASV_00831	k__Bacteria	p__Verrucomicrobia	c__Opitutae	o__Puniceicoccales	f__Puniceicoccaceae	g__MB11C04	s__	TACGGAGACCTCGAGCGTTACTCGGATTCACTGGGCGTAAAGGGTGAGTAGGCGGCCAAGTATGTCGGGTGTGAAATCCCGGGGCTTAACCCCGGAACTGCGCCCGAAACTACTTGGCTAGAGTCTCGGAGAGGATAGTGGAATTCCAGGTGTAGCGGTGAAATGCGTAGATATCTGGAGGAACACCAGTGGCGAAGGCGACTATCTGGACGAGAACTGACGCTCAATCACGAAAGCGTGGGTAGCGAAAGGG	ASV_00831	0	104	0	0	0	0	0	0	0	0	0	0	6	0	144	0	0	0	0	0	0	0	0	0	0	0	0	0	0	0	0	0	0	13	0	0	7	0	0	0
ASV_00832	k__Bacteria	p__Proteobacteria	c__Gammaproteobacteria	o__Vibrionales	f__Pseudoalteromonadaceae	g__Pseudoalteromonas	s__	TACGGAGGGTGCGAGCGTTAATCGGAATTACTGGGCGTAAAGCGTACGCGGGCGGTTTGTTAAGCGAGATGTGAAAGCCCCGGGCTCAACCTGGGAACTGCATTTCGAACTGGCAAACTAGAGTGTGATAGAGGGTGGTAGAATTTCAGGTGTAGCGGTGAAATGCGTAGAGATCTGAAGGAATACCGATGGCGAAGGCAGCCACCTGGGTCAACACTGACGCTCATGTACGAAAGCGTGGGGAGCAAACGGG	ASV_00832	0	4	13	1	2	0	1	1	1	2	0	0	2	0	0	63	0	9	20	13	9	2	0	16	0	0	0	0	53	1	0	2	4	1	0	0	0	1	1	7
ASV_00833	k__Bacteria	p__Actinobacteria	c__Acidimicrobiia	o__Acidimicrobiales	f__OCS155	g__	s__	TACATAGGGGGCAAGCATTGTCCGGAATTATTGGGCGTAAAGAGCTCGTAGGCGGTTCAACAAGTCGTTCGTGAAAGTTTAGAGCTTAACTCTAAAATGTCGATCGATACTGTTGTGACTAGAATACGGTAGAGGTAAGTGGAATTCAAAGTGTAGCGGTGAAATGCGTAGATATTTTGAGGAACACCAATTGCGAAGGCAGCTTACTGGGCCGCTATTGACGCTGAGGAGCGAAAGCTAGGGGAGCAAACAGG	ASV_00833	3	1	0	0	0	0	0	0	0	0	0	0	14	0	0	0	0	0	0	0	0	0	0	131	0	0	0	0	149	0	0	0	0	0	0	2	0	0	0	0
ASV_00834	k__Bacteria	p__Proteobacteria	c__Deltaproteobacteria	o__[Entotheonellales]	f__	g__	s__	GACGGAGGGTGCAAGCGTTGCTCGGAATCACTGGGCGTAAAGGGCGTGTAGGCGGAATTTTAAGTCGGGTGTGAAAGCCCTGGGCTCAACCCAGGAAGTGCATCCGAAACTAGAATTCTTGAGGATGGCAGAGGAGAGTGGAATTCCCGGTGTAGCGGTGAAATGCGTAGATATCGGGAAGAACACCAGTGGCGAAGGCGGCTCTCTGGGCCATTACTGACGCTAAGGCGCGAAAGCTAGGGGAGCGAACGGG	ASV_00834	59	1	39	43	0	0	0	0	0	0	0	0	7	2	0	0	0	0	75	0	0	0	0	23	2	0	0	0	34	0	0	0	0	0	0	0	0	0	0	0
ASV_00835	k__Bacteria	p__Bacteroidetes	c__Flavobacteriia	o__Flavobacteriales	f__Flavobacteriaceae	g__	s__	TACGGAGGATCCAAGCGTTATCCGGAATTATTGGGTTTAAAGGGTCCGCAGGCGGTCTATTAAGTCAGATGTAAAATCCTACCGCTCAACGGTAGAATGTCCTTTGATACTGGTAGACTTGAGTTATTGTGAAGTAGTTAGAATGTGTAGTGTAGCGGTGAAATGCATAGATATTACACAGAATACCAATTGCGAAGGCAGATTACTAACAATATACTGACGCTGAGGGACGAAAGCGTGGGTAGCGAACAGG	ASV_00835	249	2	0	0	0	0	0	0	0	17	0	13	2	0	0	0	0	0	0	0	0	0	3	0	0	0	0	0	56	102	0	0	0	0	1	0	0	0	0	0
ASV_00837	k__Bacteria	p__SAR406	c__AB16	o__ZA3648c	f__AEGEAN_185	g__	s__	TACGAGGGGAGCAAGCGTTGTCCGGATTTATTGGGCGTAAAGAGTTCGTAGGCTGATTTATAAGTCGAAATTGAAATACAATGGCTTAACCATTGACACGGTTTCGATACTGTAAATCTTGAATTATGTAGAGGTAAGTGGAATTCCTGGTGTAGCGGTGAAATGCGTAGATATCAGGAGGAACACCAAAAGCGAAGGCAACTTACTGGGCATTAATTGACGCTGAGGAACGAAAGCGTGGGTAGCAAACAGG	ASV_00837	0	0	27	0	0	0	0	0	0	0	0	0	1	0	0	0	0	2	0	0	0	0	0	2	0	0	0	1	0	23	0	0	0	0	0	5	0	0	0	0
ASV_00838	k__Bacteria	p__Proteobacteria	c__Alphaproteobacteria	o__Rickettsiales	f__Pelagibacteraceae	g__	s__	TACGAAGGGACCTAGCGTAGTTCGGAATTACTGGGCTTAAAGAGCTCGTAGGTGGTTAAAAAAGTTGGTGGTGAAATCCCAAGGCTTAACCTTGGAACTGCCATCAAAACTTTTTGACTAGAGTATGATAGAGGTAAGTGGAATTTCTAGTGTAGAGGTGAAATTCGTAGATATTAGAAAGAACACCAATTGCGAAGGCAACTTTCTGGATCATTACTGACACTGAGGAGCGAAAGCATGGGTAGCGAAGAGG	ASV_00838	0	0	0	0	0	0	0	0	0	0	0	0	25	0	0	0	0	0	0	0	0	0	0	2	0	0	0	0	0	128	53	0	0	0	0	0	114	0	0	0
ASV_00839	k__Bacteria	p__Proteobacteria	c__Alphaproteobacteria	o__Rickettsiales	f__Pelagibacteraceae	g__	s__	TACGAAGGGACCTAGCGTAGTTCGGAATTACTGGGCTTAAAGAGTTCGTAGGTGGTTAAAAAAGTTGGTGGTGAAATCCCAGAGCTTAACTCTGGAACTGCCATCAAAACTTTTTAGCTAGAGTATGATAGAGGAAAGCAGAATTTCTAGTGTAGAGGTGAAATTCGTAGATATTAGAAAGAATACCGATTGCGAAGGCAGCTTTCTGGATCATTACTGACGCTGAGGAACGAAAGCATGGGTAGCGAAGAGG	ASV_00839	15	3	6	1	1	0	0	1	0	0	0	0	6	1	0	0	0	12	39	1	0	1	240	1	0	0	0	0	0	2	2	0	1	1	0	2	43	0	1	1
ASV_00840	k__Bacteria	p__Planctomycetes	c__Planctomycetia	o__Pirellulales	f__Pirellulaceae	g__	s__	TACGAACTGTGCAAACGTTATTCGGAATCACTGGGCTTAAAGGGTGCGTAGGCGGATTGGTAGGTCAGATGTGAAATCCCACGGCTCAACCGTGGAATTGCGTTTGAAACCACTAGTCTTGAGGGGATCAGAGGAGAGCGGAACTGATGGTGGAGCGGTGAAATGCGTTGATATTATCAGGAACACCGGTGGCGAAAGCGGCTCTCTGGGATCCTTCTGACGCTGAGGCACGAAAGCTAGGGGAGCGAACGGG	ASV_00840	0	0	0	0	0	0	0	0	0	0	0	0	0	20	104	0	0	0	0	0	0	0	0	0	0	0	0	0	0	0	0	0	0	18	0	0	42	0	126	121
ASV_00841	k__Bacteria	p__Actinobacteria	c__Acidimicrobiia	o__Acidimicrobiales	f__ZA3409c	g__	s__	CACGTAGGGAGCAAGCGTTGTCCGGATTTATTGGGCGTAAAGAGCTCGTAGGCGGTTCGGTAAGTCGGGTGTGAAAACTTGAGGCTCAACCTCAAGAGGCCACTCGATACTGCTGTGACTTGAGTTCGGTAGAGGAGTGTGGAATTCCTGGTGTAGCGGTGAAATGCGCAGATATCAGGAGGAACACCTACAGCGAAGGCAGCACTCTGGGCCGATACTGACGCTGAGGAGCGAAAGCATGGGGAGCGAACAGG	ASV_00841	34	2	0	0	0	0	0	0	0	0	0	0	26	0	0	0	0	35	73	0	0	0	0	143	0	0	0	0	94	0	0	0	0	0	12	46	0	0	0	0
ASV_00842	k__Bacteria	p__Proteobacteria	c__Alphaproteobacteria	o__Rhodospirillales	f__Rhodospirillaceae	g__	s__	TACGGAGGGGGCTAGCGTTGTTCGGAATTACTGGGCGTAAAGCGCGCGTAGGCGGTTTGTTAAGTTGGGCGTGAAAGCCCGGGGCTCAACCCCGGAACTGCGTTCGAAACTGGCAAGCTAGAGTTCGGGAGAGGGTGGTGGAATTTCCAGTGTAGAGGTGAAATTCGTAGATATTGGAAAGAACACCGGTGGCGAAGGCGACCACCTGGACCGATACTGACGCTGAGGTGCGAAAGCGTGGGGAGCAAACAGG	ASV_00842	0	0	0	212	0	0	0	0	0	0	0	0	0	0	0	0	0	0	0	16	0	0	2	5	0	0	0	0	5	0	14	0	0	4	28	0	39	26	0	0
ASV_00843	k__Bacteria	p__Acidobacteria	c__Solibacteres	o__Solibacterales	f__PAUC26f	g__	s__	TACATAGGCTCCAAGCGTTGTTCGGAATTACTGGGCGTAAAGCGAGTGTAGGCGGTCCGCCAAGTCGATTGTGAAATCTCCCGGCTCAACTGGGAGGGTGCGGTCGAAACTGGCGGACTAGAGTTCGGGAGAGGAGAGTGGAATTCCTGGTGTAGCGGTGAAATGCGTAGATATCAGGAGGAACACCGGCGGTGAAGACGGCTCTCTGGACCGATACTGACGCTGAGACTCGAAAGCGTGGGGAGCAAACAGG	ASV_00843	0	0	35	0	0	0	0	0	0	0	0	0	35	9	0	0	0	0	46	0	0	0	0	16	0	0	0	0	18	170	0	0	0	0	0	25	0	0	0	0
ASV_00844	k__Bacteria	p__Bacteroidetes	c__Flavobacteriia	o__Flavobacteriales	f__Flavobacteriaceae	g__Polaribacter	s__	TACGGAGGGTCCGAGCGTTATCCGGAATCATTGGGTTTAAAGGGTCCACAGGCGGTCGATTAAGTCAGAGGTGAAATCCCATAGCTCAACTATGGAACTGCCTTTGATACTGGTTGACTTGAGTCATATGGAAGTAGATAGAATGTGTAGTGTAGCGGTGAAATGCATAGATATTACACAGAATACCGATTGCGAAGGCAGTCTACTACGTATGTACTGACGCTGAGGGACGAAAGCGTGGGGAGCGAACAGG	ASV_00844	0	0	0	0	2	2	15	9	19	6	2	2	0	0	0	2	3	0	0	0	0	1	0	0	0	0	3	3	0	1	1	1	26	4	0	0	0	0	21	11
ASV_00845	k__Bacteria	p__SAR406	c__AB16	o__ZA3648c	f__AEGEAN_185	g__	s__	TACGAGGGGGGCAAGCGTTGTCCGGATTTATTGGGCGTAAAGAGTTCGTAGGCTGGTTGGTCAGTCGAAATTGAAATCCCACGGCTTAACCGTGGGCCCGGTTTTGATACTGCCAATCTTGAGTGAGGTAGAGGTAAGCGGAATTCCTGGTGTAGCGGTGAAATGCGTAGATATCAGGAGGAACACCAAAGGCGAAGGCAGCTTACTGGACCTATACTGACGCTGAGGAACGAAAGCGTGGGGAGCAAACAGG	ASV_00845	0	111	0	0	0	0	0	0	0	0	0	0	71	0	0	0	0	16	0	0	0	0	30	0	0	0	0	0	31	22	0	0	1	0	0	31	0	0	0	0
ASV_00846	k__Bacteria	p__Proteobacteria	c__Gammaproteobacteria	o__Alteromonadales	f__Alteromonadaceae	g__Marinobacter	s__hydrocarbonoclasticus	TACGGAGGGTGCAAGCGTTAATCGGAATTACTGGGCGTAAAGCGCGCGTAGGTGGTTTGGTAAGCGAGATGTGAAAGCCCCGGGCTTAACCTGGGAACGGCATTTCGAACTGTCAGACTAGAGTGTGGTAGAGGGTAGTGGAATTTCCTGTGTAGCGGTGAAATGCGTAGATATAGGAAGGAACACCAGTGGCGAAGGCGGCTACCTGGACCAACACTGACACTGAGGTGCGAAAGCGTGGGGAGCAAACAGG	ASV_00846	0	0	0	0	0	0	0	0	2	0	0	0	284	5	359	0	0	0	0	0	0	0	0	0	0	0	0	0	0	0	0	0	0	0	0	0	0	0	0	0
ASV_00847	k__Bacteria	p__Proteobacteria	c__Alphaproteobacteria	o__Rickettsiales	f__Pelagibacteraceae	g__	s__	TACGAAGGGACCTAGCGTAGTTCGGAATTACTGGGCTTAAAGAGCTCGTAGGTGGTTAGAAAAGTTAATGGTGAAATCCCAAGGCTTAACCTTGGAACTGCCATTAAAACTTTTTAACTAGAGTATGATAGAGGTAAGCGGAATTTCTAGTGTAGAGGTGAAATTCGTAGATATTAGAAAGAACACCAACTGCGAAGGCAGCTTTCTGGATCATTACTGACACTGAGGAGCGAAAGCATGGGTAGCGAAGAGG	ASV_00847	0	0	0	33	0	0	0	0	0	0	0	0	39	33	0	0	0	0	0	0	0	0	52	0	0	0	0	0	106	0	0	0	0	0	0	0	36	0	0	0
ASV_00848	k__Bacteria	p__Proteobacteria	c__Betaproteobacteria	o__Burkholderiales	f__Comamonadaceae	g__Curvibacter	s__	TACGTAGGGTGCGAGCGTTAATCGGAATTACTGGGCGTAAAGCGTGCGCAGGCGGTTATGTAAGACAGATGTGAAATCCCCGGGCTCAACCTGGGAACTGCATTAGTGACTGCATAGCTGGAGTACGGCAGAGGGGGATGGAATTCCGCGTGTAGCAGTGAAATGCGTAGATATGCGGAGGAACACCGATGGCGAAGGCAATCCCCTGGGCCTGTACTGACGCTCATGCACGAAAGCGTGGGGAGCAAACAGG	ASV_00848	0	0	10	2	0	0	4	0	7	1	0	0	0	1	1	0	0	0	0	1	3	89	341	1	0	0	0	0	0	0	0	0	0	0	0	0	0	0	0	0
ASV_00849	k__Bacteria	p__Proteobacteria	c__Alphaproteobacteria	o__Rickettsiales	f__Pelagibacteraceae	g__	s__	TACGAAGGGACCTAGCGTAGTTCGGAATTACTGGGCTTAAAGAGCTCGTAGGTGGTTAGAAAAGTTAGTGGTGAAATCCCAAGGCTTAACCTTGGAACTGCCACTAAAACTTTTTAACTAGAGTATGATAGAGGAAAGTGGAATTTCTAGTGTAGAGGTGAAATTCGTAGATATTAGAAAGAACACCAATTGCGAAGGCAGCTTTCTGGATCATTACTGACACTGAGGAGCGAAAGCATGGGTAGCGAAGAGG	ASV_00849	0	198	0	19	0	0	0	0	0	0	0	0	27	0	0	0	0	0	9	0	0	0	0	33	0	0	0	0	101	1	0	0	0	0	32	25	0	0	0	0
ASV_00850	k__Bacteria	p__Proteobacteria	c__Alphaproteobacteria	o__Rhodobacterales	f__Rhodobacteraceae	g__Loktanella	s__	TACGGAGGGGGTTAGCGTTGTTCGGAATTACTGGGCGTAAAGCGCGCGTAGGCGGATTGGAAAGTTGGGGGTGAAATCCCAGGGCTCAACCCTGGAACTGCCTCCAAAACTCCCAGTCTAGAGTTCGAGAGAGGTGAGTGGAATTCCAAGTGTAGAGGTGAAATTCGTAGATATTTGGAGGAACACCAGTGGCGAAGGCGGCTCACTGGCTCGATACTGACGCTGAGGTGCGAAAGTGTGGGGAGCAAACAGG	ASV_00850	0	59	46	231	0	0	0	0	0	0	0	0	6	0	0	0	0	43	0	72	0	1	0	0	0	0	0	0	0	0	0	0	0	0	0	0	32	0	0	0
ASV_00852	k__Bacteria	p__Proteobacteria	c__Alphaproteobacteria	o__Rhodospirillales	f__Rhodospirillaceae	g__	s__	TACGGAGGGGGCTAGCGTTGTTCGGAATTACTGGGCGTAAAGCGCGCGTAGGCGGCTAAGCAAGTTAGAGGTGAAAGCCCCGGGCTCAACCTGGGAATTGCCTTTAATACTGTTTGGCTTGAGTTCGGAAGAGGGAAGTGGAATTTCCAGTGTAGAGGTGAAATTCGTAGATATTGGAAAGAACACCAGTGGCGAAGGCGGCTTCCTGGTCCGATACTGACGCTGAGGTGCGAAAGCGTGGGGAGCAAACAGG	ASV_00852	0	0	0	1	0	0	0	0	0	0	0	0	0	0	20	0	4	0	0	3	10	0	0	0	0	0	3	0	0	0	0	0	11	34	0	0	0	45	74	19
ASV_00853	k__Bacteria	p__Proteobacteria	c__Gammaproteobacteria	o__Pseudomonadales	f__Moraxellaceae	g__Psychrobacter	s__	TACAGAGGGTGCAAGCGTTAATCGGAATTACTGGGCGTAAAGGGAGCGTAGGTGGCTCGATAAGTCAGATGTGAAATCCCCGGGCTCAACCTGGGAACTGCATCTGATACTGTTGAGCTAGAGTATGTGAGAGGAAGGTAGAATTCCAGGTGTAGCGGTGAAATGCGTAGAGATCTGGAGGAATACCGATGGCGAAGGCAGCCTTCTGGCATAATACTGACACTGAGGCTCGAAAGCGTGGGTAGCAAACAGG	ASV_00853	0	0	0	0	0	0	0	0	0	0	0	0	0	0	0	0	0	0	0	0	0	0	0	0	0	0	0	0	0	0	0	1	0	0	276	0	140	94	0	0
ASV_00854	k__Bacteria	p__Verrucomicrobia	c__Verrucomicrobiae	o__Verrucomicrobiales	f__Verrucomicrobiaceae	g__Rubritalea	s__	TACGAAGGTCCCGAGCGTTATTCGGAATCACTGGGCGTAAAGGGAGCGTAGGCTGTACGGTAAGTCAGATGTGAAATCTCAGAGCTCAACTCTGAAACTGCATCCGATACTGCCGTACTAGAGTAATGGAGGGGTAACTGGAATTCTCGGTGTAGCAGTGAAATGCGTAGATATCGAGAGGAAGACCAACGGCGAAGGCAGGTTACTGGACATTTACTGACGCTGAGGCTCGAAGGCTAGGGTAGCGAAAGGG	ASV_00854	0	50	394	15	0	0	0	0	0	0	0	0	0	0	0	0	0	1	0	0	0	0	0	0	0	0	0	0	0	16	0	0	0	0	0	0	0	0	54	0
ASV_00855	k__Bacteria	p__Proteobacteria	c__Gammaproteobacteria	o__Oceanospirillales	f__Alcanivoracaceae	g__Alcanivorax	s__	TACGGAGGGTGCAAGCGTTAATCGGAATTACTGGGCGTAAAGCGCGCGTAGGCGGTTTGTTAAGTCAGATGTGAAAGCCCCGGGCTCAACCTGGGAATTGCATTTGAAACTGGCAGGCTAGAATGCAGTAGAGGGAGGTGGAATTTCCGGTGTAGCGGTGAAATGCGTAGAGATCGGAAGGAACACCAGTGGCGAAGGCGGCCTCCTGGACTGACATTGACGCTGAGGTGCGAAAGCGTGGGGAGCAAACAGG	ASV_00855	0	0	0	1	0	0	1	0	0	0	0	0	1027	22	231	20	124	0	0	0	0	0	0	0	0	0	0	0	0	1	0	0	0	0	0	0	0	0	0	0
ASV_00856	k__Bacteria	p__Proteobacteria	c__Deltaproteobacteria	o__Desulfobacterales	f__Nitrospinaceae	g__Nitrospina	s__	TACGGAGGGGGCAAGCGTTGTTCGGAATTATTGGGCGTAAAGCGTATGTAGGCGGCAAAGTAAGTCAGGCGTGCAAGCCCGTGGCTCAACCACGGAATTGCGTTTGAAACTACTTAGCTTGAGTACAGGAGAGGAAAGCGGAATTCCCAGTGTAGCGGTGAAATGCATTGATATTGGGAAGAACATCTGTGGCGAAGGCGGCTTTCTGGTCTGTTACTGACGCTGAGATACGAAAGCCAGGGGAGCAAAGGGG	ASV_00856	2	22	0	0	0	0	0	0	0	0	0	0	0	0	0	0	0	0	0	0	0	0	0	0	0	0	0	0	4	0	0	0	0	0	112	0	0	0	0	0
ASV_00857	k__Bacteria	p__Proteobacteria	c__Betaproteobacteria	o__Burkholderiales	f__Comamonadaceae	g__Polaromonas	s__	TACGTAGGGTGCGAGCGTTAATCGGAATTACTGGGCGTAAAGCGTGCGCAGGCGGTTATATAAGACAGTTGTGAAATCCCCGGGCTCAACCTGGGAATTGCATCTGTGACTGTATAGCTAGAGTACGGTAGAGGGGGATGGAATTCCGCGTGTAGCAGTGAAATGCGTAGATATGCGGAGGAACACCGATGGCGAAGGCAATCCCCTGGACCTGTACTGACGCTCATGCACGAAAGCGTGGGGAGCAAACAGG	ASV_00857	0	0	1	1	0	0	104	173	204	53	21	19	0	0	1	32	70	1	0	0	0	20	0	1	0	0	0	22	0	0	0	0	0	0	0	0	0	0	0	0
ASV_00858	k__Bacteria	p__Proteobacteria	c__Alphaproteobacteria	o__Rhodospirillales	f__Rhodospirillaceae	g__	s__	GACGGAGGGGGCTAGCGTTGCTCGGAATTACTGGGCGTAAAGCGCGCGTAGGCGGTGAGGTAAGTTGGGCGTGAAAGCCCAGGGCTCAACCCTGGAATTGCGCTCAAAACTGCCACACTAGAGTTCGGGAGAGGAGAGTGGAATTCCCAGTGTAGAGGTGAAATTCGTAGATATTGGGAAGAACACCAGTGGCGAAGGCGGCTCTCTGGCCCGATACTGACGCTGAGGTGCGAAAGCGTGGGGAGCAAACAGG	ASV_00858	1	70	14	0	0	0	0	0	0	0	0	0	5	0	0	0	0	162	51	0	0	0	3	0	0	0	0	0	10	0	0	0	0	0	0	19	0	0	0	0
ASV_00859	k__Bacteria	p__Proteobacteria	c__Gammaproteobacteria	o__Pseudomonadales	f__Moraxellaceae	g__Psychrobacter	s__marincola	TACAGAGGGTGCAAGCGTTAATCGGAATTACTGGGCGTAAAGCGAGCGTAGGTGGCTTGATAAGTCAGATGTGAAATCCCCGGGCTTAACCTGGGAACTGCATCTGATACTGTTAGGCTAGAATAGGTGAGAGGAAGGTAGAATTCCAGGTGTAGCGGTGAAATGCGTAGAGATCTGGAGGAATACCGATGGCGAAGGCAGCCTTCTGGCATCATATTGACACTGAGGTTCGAAAGCGTGGGTAGCAAACAGG	ASV_00859	0	0	0	0	0	0	0	0	0	0	0	0	0	0	0	0	0	0	0	0	0	0	0	0	0	0	0	0	0	0	0	0	0	0	0	0	0	1	0	0
ASV_00860	k__Bacteria	p__Bacteroidetes	c__Flavobacteriia	o__Flavobacteriales	f__Flavobacteriaceae	g__Polaribacter	s__irgensii	TACGGAGGGTCCGAGCGTTATCCGGAATCATTGGGTTTAAAGGGTCCGCAGGCGGTCTTTTAAGTCAGAGGTGAAATCCTACAGCTCAACTGTAGAACTGCCTTTGATACTGAAAGACTTGAGTTATTATGAAGTGGTTAGAATGTGTGGTGTAGCGGTGAAATGCATAGATATCACACAGAATACCGATTGCGAAGGCAGATCACTAATAATATACTGACGCTCATGGACGAAAGCGTGGGGAGCGAACAGG	ASV_00860	0	0	0	0	19	1	0	7	2	0	0	0	0	0	1	3	14	0	0	0	0	2	0	0	0	0	7	0	0	0	0	23	15	22	0	0	7	18	91	107
ASV_00862	k__Bacteria	p__Planctomycetes	c__Phycisphaerae	o__Phycisphaerales	f__	g__	s__	TACGAAGGGCCCAAGCGTTAATCGGAATCACTGGGCTTAAAGAGTACGTAGGCGGACTGGAAGGTGCTTTGTGAAATCCCTCGGCTCAACCGAGGAACTGCAGGGCAAACCATCAGTCTAGAGACAGGTAGGGGTCGTCGGAACGCTAGGTGGAGTGGTGATATGCGTTGATATCTAGCGGAACGCCGAAGGAGAAGTCAGGCGACTGGGCCTGATCTGACGCTGAGGTACGAAAGCGTGGGGAGCGAACGGG	ASV_00862	0	0	0	6	0	1	0	0	0	0	0	0	0	0	0	0	1	0	0	0	0	0	0	0	28	0	0	0	0	0	0	0	0	0	28	0	57	0	0	0
ASV_00865	k__Bacteria	p__Proteobacteria	c__Alphaproteobacteria	o__Rickettsiales	f__Pelagibacteraceae	g__	s__	TACGAAGGGACCTAGCGTAGTTCGGAATTACTGGGCTTAAAGAGCTCGTAGGTGGTTAGAGAAGTTGGTGGTGAAATCCCAAGGCTTAACCTTGGAACTGCCATCAAAACTTTTTGACTAGAGTATGATAGAGGAAAGTGGAATTTCTAGTGTAGAGGTGAAATTCGTAGATATTAGAAAGAACACCGATTGCGAAGGCAGCTTTCTGGATCATTACTGACACTGAGGAGCGAAAGCATGGGTAGCGAAGAGG	ASV_00865	189	1	1	0	0	0	0	0	0	0	0	0	11	0	0	0	0	0	13	0	0	0	13	0	0	0	0	0	18	0	0	0	0	0	0	0	0	0	0	0
ASV_00866	k__Bacteria	p__Proteobacteria	c__Alphaproteobacteria	o__Rickettsiales	f__Pelagibacteraceae	g__	s__	TACGAAGGGACCTAGCGTAGTTCGGAATTACTGGGCTTAAAGAGCTCGTAGGTGGTTAGAAAAGTTGGTGGTGAAATCCCAAGGCTTAACCTTGGAACTGCCATCAAAACTTTTTAACTAGAGTATGATAGAGGAAAGTGGAATTTCTAGTGTAGAGGTGAAATTCGTAGATATTAGAAAGAACACCGATTGCGAAGGCAACTTTCTGGATCATTACTGACACTGAGGAGCGAAAGCATGGGTAGCGAAGAGG	ASV_00866	1	0	0	13	0	0	0	0	0	0	0	0	0	0	0	0	0	0	61	0	0	0	8	133	0	0	0	0	99	2	0	0	0	0	1	0	0	0	0	0
ASV_00867	k__Bacteria	p__Proteobacteria	c__Alphaproteobacteria	o__	f__	g__	s__	GACGGAGGGGGCTAGCGTTGTTCGGAATTACTGGGCGTAAAGCGCGCGTAGGCGGTTTTTCAAGTTGGACGTGAAATCCCAGGGCCTAACCCTGGAACTGCGTTCAAAACTGGATGACTAGAGTCCGGCAGAGGTGAGTGGAACTCCCAGTGTAGAGGTGAAATTCGTAGATATTGGGAAGAACACCAGTGGCGAAGGCGGCTCACTGGACCGGTACTGACGCTGAGGTGCGAAAGCGTGGGGAGCAAACAGG	ASV_00867	16	59	0	0	0	0	0	0	0	0	0	0	0	0	0	0	0	0	0	0	0	0	0	0	0	0	0	0	0	0	0	0	0	0	0	0	0	0	0	0
ASV_00868	k__Bacteria	p__Proteobacteria	c__Gammaproteobacteria	o__Oceanospirillales	f__Halomonadaceae	g__Candidatus Portiera	s__	TACGGAAGGTGCAAGCGTTAATCGGAATTACTGGGCGTAAAGCGCGCGTAGGTGGTTTGTTAAGTTGGATGTGAAAGCCCTGGGCTCAACCTAGGAACTGCATCCAAAACTGGCTAACTAGAGTACGATAGAGGGAGGTAGAATTCATAGTGTAGCGGTGGAATGCGTAGATATTATGAAGAATACCAGTGGCGAAGGCGGCCTCCTGGATCTGTACTGACACTGAGGTGCGAAAGCGTGGGTAGCGAACAGG	ASV_00868	0	0	0	0	0	0	0	0	1	0	0	0	0	0	147	0	33	0	0	22	0	0	0	0	0	0	0	0	0	0	0	0	0	0	0	42	0	0	0	1
ASV_00870	k__Bacteria	p__SAR406	c__AB16	o__ZA3648c	f__AEGEAN_185	g__	s__	TACCTGGGGAGCAAGCGTTGTCCGGATTCATTGGGCGTAAAGGGCTCGTAGGTGGATTGACCAGTCGAAATTGAAATACAATGGCTTAACCATTGGAACGGTTTCGATACTATCAATCTTGAGTGAAATAGAGGTAAGCGGAATTCCTGGTGTAGCGGTGAAATGCGTAGATATCAGGAGGAACACCAAAGGCGAAGGCAGCTTACTGGATTTATACTGACACTGAGGAGCGAAAGCGTGGGTAGCGAACAGG	ASV_00870	1	0	0	77	0	0	0	0	0	0	0	0	66	1	0	0	0	0	6	0	0	0	0	2	53	0	0	0	57	0	0	0	0	0	2	47	7	0	0	0
ASV_00871	k__Bacteria	p__SAR406	c__AB16	o__ZA3648c	f__AEGEAN_185	g__	s__	TACTAGGGGGGCAAGCGTTGTCCGGATTTATTGGGCGTAAAGAGTTCGTAGGCGGATTTATAAGTCGGAATTGAAATCCAATGGCTTAACCATTGTGACGGTTTCGATACTGTAAATCTTGAATTATGTAGAGGTAAGCGGAATTCCTGGTGTAGCGGTGAAATGCGTAGATATCAGGAGGAACACCAAAGGCGAAGGCAACTTACTGGGCATATATTGACGCTGAGGAACGAAAGCGTGGGTAGCAAACAGG	ASV_00871	0	0	13	1	0	0	0	0	0	0	0	0	23	0	0	0	0	0	0	0	0	0	0	0	0	0	0	0	4	116	0	0	0	0	0	0	4	0	0	0
ASV_00872	k__Bacteria	p__Proteobacteria	c__Alphaproteobacteria	o__Rickettsiales	f__Pelagibacteraceae	g__	s__	TACGAAGGGACCTAGCGTAGTTCGGAATTACTGGGCTTAAAGAGTTCGTAGGTGGTTAAAAAAGTTGGTGGTGAAAGCCCAGAGCTTAACTCTGGAACTGCCATCAAAACTTTTTAGCTAGAGTATGATAGAGGAAAGCAGAATTTCTAGTGTAGAGGTGAAATTCGTAGATATTAGAAAGAATACCGATTGCGAAGGCAGCTTTCTGGATCATTACTGACACTGAGGAACGAAAGCATGGGTAGCGAAGAGG	ASV_00872	0	0	0	97	36	0	13	0	18	21	0	11	0	58	41	20	36	0	2	32	12	0	0	0	0	1	14	0	0	0	30	0	89	14	0	0	0	0	0	16
ASV_00873	k__Bacteria	p__Proteobacteria	c__Alphaproteobacteria	o__	f__	g__	s__	TACGGAGGGGGCTAGCGTTACTCGGAATTACTGGGCGTAAAGCGAGCGTAGGCGGTTAACTAAGTTGAGGGTGAAAGCCCGGGGCTTAACCCCGGAAATGCCCTCAAAACTATTTGACTAGAGGACGGGAGAGGGGAGTGGAACTCCCAGTGTAGAGGTGAAATTCGTAGATATTGGGAAGAACACCAGTGGCGAAGGCGACTCTCTGGACCGTTTCTGACGCTAAGGCTCGAAAGCGTGGGTAGCAAACAGG	ASV_00873	23	1	0	0	0	0	0	0	0	0	0	0	0	0	0	0	0	0	0	34	0	0	0	55	0	0	0	0	0	0	0	0	0	0	0	0	0	0	0	0
ASV_00874	k__Bacteria	p__Firmicutes	c__Bacilli	o__Lactobacillales	f__Streptococcaceae	g__Streptococcus	s__	TACGTAGGTCCCGAGCGTTGTCCGGATTTATTGGGCGTAAAGCGAGCGCAGGCGGTTTGATAAGTCTGAAGTTAAAGGCTGTGGCTCAACCATAGTTCGCTTTGGAAACTGTCAAACTTGAGTGCAGAAGGGGAGAGTGGAATTCCATGTGTAGCGGTGAAATGCGTAGATATATGGAGGAACACCGGTGGCGAAAGCGGCTCTCTGGTCTGTAACTGACGCTGAGGCTCGAAAGCGTGGGGAGCGAACAGG	ASV_00874	0	0	0	0	0	0	0	0	0	0	0	0	0	0	0	0	0	0	0	21	91	0	0	0	0	0	0	0	0	0	0	0	0	0	0	0	0	0	0	0
ASV_00875	k__Bacteria	p__Bacteroidetes	c__Flavobacteriia	o__Flavobacteriales	f__	g__	s__	TACGGAGGGTGCAAGCGTTATCCGGATTTATTAGGTTTAAAGGGTCCGTAGGCGGAAATTTAAGTCAGTGGTGAAAGCCCATAGCTCAACTATGGAACTGCCATTGAAACTGAATTTCTTGAATATGATTGAAGCAGGCGGAATATGTCATGTAGCGGTGAAATGCTTAGATATGACATAGAACACCGATAGCGAAGGCAGCTTGCTAAGTCATTATTGACGCTGAGGGACGAAAGCGTGGGGAGCGAACAGG	ASV_00875	0	62	0	143	4	0	0	0	0	0	0	0	0	21	113	0	0	0	0	25	0	0	0	0	41	0	0	0	0	0	0	0	0	0	0	76	0	7	5	0
ASV_00876	k__Bacteria	p__Proteobacteria	c__Gammaproteobacteria	o__Oceanospirillales	f__Oceanospirillaceae	g__	s__	TACGGAGGGTGCAAGCGTTAATCGGAATTACTGGGCGTAAAGCGCGCGTAGGTGGTTTGTTAAGTGGAATGTGAAAGCCATGGGCTCAACCTAGGAATTGCATCCCAAACTGGCAAACTAGAGTACAAGAGAGGGGTGTGGAATTTCCTGTGTAGCGGTGAAATGCGTAGATATAGGAAGGAACATCAGTGGCGAAGGCGACGCCCTGGCTTGATACTGACACTGAGGTGCGAAAGCGTGGGGAGCAAACAGG	ASV_00876	1	0	0	1	10	88	101	40	175	38	7	25	0	0	7	5	31	0	1	1	23	20	0	0	1	0	6	12	0	0	0	5	63	12	0	0	1	3	7	16
ASV_00877	k__Bacteria	p__Proteobacteria	c__Gammaproteobacteria	o__Oceanospirillales	f__Halomonadaceae	g__Candidatus Portiera	s__	TACGGAAGGTGCAAGCGTTAATCGGAATTACTGGGCGTAAAGCGCGCGTAGGTGGTTTGTTAAGTTGGATGTGAAAGCCCTGGGCTCAACCTAGGAACTGCATCCAAAACTAACTCACTAGAGTACGATAGAGGGAGGTAGAATTCATAGTGTAGCGGTGGAATGCGTAGATATTATGAAGAATACCAGTGGCGAAGGCGGCCTCCTGGATCTGTACTGACACTGAGGTGTGAAAGCGTGGGTAGCGAACAGG	ASV_00877	0	2	0	0	5	2	5	5	7	5	0	0	0	0	28	9	20	0	0	3	9	13	0	0	0	0	0	8	0	1	0	24	22	4	0	0	2	1	19	27
ASV_00878	k__Bacteria	p__Verrucomicrobia	c__Opitutae	o__Opitutales	f__Opitutaceae	g__Opitutus	s__	TACGGAGACTGCAAGCGTTATTCGGATTCACTGGGCGTAAAGGGTGCGCAGGCGGTTATGTGTGTCAGGTGTGAAATCTCGGAGCTCAACTCCGAAACTGCGCCTGAAACTACATGACTAGAGTATCGGAGAGGTGAGCGGAATTCATGGTGTAGCAGTGAAATGCGTAGATATCATGAGGAACACCAGAGGCGAAGGCGGCTCACTGGACGATTACTGACGCTCAGGCACGAAAGCATGGGTAGCGAAAGGG	ASV_00878	0	0	0	0	0	0	0	0	0	0	0	0	0	0	0	0	0	0	0	0	0	0	0	0	0	0	4	0	0	0	0	0	0	10	0	0	0	42	84	0
ASV_00879	k__Bacteria	p__Bacteroidetes	c__Flavobacteriia	o__Flavobacteriales	f__Flavobacteriaceae	g__Polaribacter	s__	TACGGAGGGTCCGAGCGTTATCCGGAATCATTGGGTTTAAAGGGTCCGCAGGCGGTCGATTAAGTCAGAGGTGAAATCCCATAGCTCAACTATGGAACTGCCTTTGATACTGGTTGACTTGAGTCATATGGAAGTAGATAGAATGTGTAGTGTAGCGGTGAAATGCATAGATATTACACAGAATACCGATTGTGAAGGCAGTCTACTACGTATGTACTGACGCTGAGGGACGAAAGCGTGGGGAGCGAACAGG	ASV_00879	0	2	0	0	0	7	16	2	16	5	0	4	0	0	0	5	6	0	0	1	2	19	0	0	0	1	3	4	0	3	0	4	20	3	0	0	0	0	18	8
ASV_00880	k__Bacteria	p__Planctomycetes	c__Phycisphaerae	o__Phycisphaerales	f__	g__	s__	TACAGAGGGCCCGAGCGTTAATCGGAATCACTGGGCTTAAAGCGTACGCAGGCGGACATGTAGGCATTTTGTGAAATCCCTCGGCTCAACCGAGGAATTGCAGAGTGAACCACATGTCTTGAGGCGAGTAGAGGCGGTCGGAACGATAGGTGGAGCGGTGAAATGCGTAGATATCTATCGGAACGCCAAAGGTGAAGACAGGCCGCTGGGCTCGTCCTGACGCTGAGGTACGAAAGCGTGGGTAGCGAACGGG	ASV_00880	0	0	4	0	2	112	1	0	5	0	0	0	0	0	0	0	49	0	0	0	0	0	0	0	16	0	3	6	0	0	0	14	0	0	0	0	0	6	53	0
ASV_00881	k__Bacteria	p__Proteobacteria	c__Gammaproteobacteria	o__Alteromonadales	f__Alteromonadaceae	g__Marinobacter	s__	TACGGAGGGTGCAAGCGTTAATCGGAATTACTGGGCGTAAAGCGCGCGTAGGTGGTTTGATAAGCGAGATGTGAAAGCCCCGGGCTTAACCTGGGAACGGCATTTCGAACTGTCAGGCTAGAGTGTGGTAGAGGGTAGTGGAATTTCCTGTGTAGCGGTGAAATGCGTAGATATAGGAAGGAACACCAGTGGCGAAGGCGGCTACCTGGACCAACACTGACACTGAGGTGCGAAAGCGTGGGGAGCAAACAGG	ASV_00881	0	0	0	0	0	0	1	4	0	0	0	0	203	319	0	1	703	0	0	0	0	0	0	0	0	0	0	0	0	0	0	25	0	0	0	0	0	0	0	0
ASV_00882	k__Bacteria	p__Proteobacteria	c__Alphaproteobacteria	o__Rickettsiales	f__Pelagibacteraceae	g__	s__	TACGAAGGGACCTAGCGTAGTTCGGAATTACTGGGCTTAAAGAGCTCGTAGGTGGTTAGAAAAGTTGGTGGTGAAATCCCAAGGCTTAACCTTGGAACTGCCATCAAAACTTTTTAACTAGAGTATGATAGAGGAAAGTGGAATTTCTAGTGTAGAGGTGAAATTCGTAGATATTAGAAAGAACACCAATTGCGAAGGCAGCTTTCTGGATCATTACTGACACTGAGGAGCGAAAGCATGGGTAGCGAAGAGG	ASV_00882	19	61	1	2	0	0	0	0	0	0	0	0	1	0	0	0	0	136	22	0	0	0	6	1	0	0	0	0	4	2	0	0	0	1	0	59	0	0	0	0
ASV_00883	k__Bacteria	p__Lentisphaerae	c__[Lentisphaeria]	o__Lentisphaerales	f__Arctic95B-10	g__	s__	TACGTAGGTGGCGAGCGTTATTCGGATTCATTGGGCGTAAAGGGTCCGCAGGGGGTTTGGTAAGTTTGGTGTGAAATGCCAGGGCTCAACCTTGGACATGCATTGAAAACTGCCAGACTAGAGTGCAGGAGAGGAGAGTGGAATACCAGGTGTAGCGGTGGAATGCGTAGATATCTGGTAGAACACCGATGGCGAAGGCAGCTCTCTGGACTGCTACTGACCCTCATGGACGAAAGCCGGGGGAGCGAACAGG	ASV_00883	0	24	5	0	0	0	0	0	0	0	0	0	19	0	0	0	0	9	0	0	0	0	0	0	0	0	0	0	274	23	0	0	0	0	1	0	0	0	0	0
ASV_00885	k__Bacteria	p__Planctomycetes	c__Pla3	o__	f__	g__	s__	TACGTATGGTGCAAACGTTGTTCGGAATCACTGGGCCTAAAGAGCGCGTAGGCGGTTAGGTTAGTTAGGTGTGAAATCCCTCGGCTCAACCGAGGAACTGCATCTAATACTGCTTAGCTAGAGTGCAGGAGGGGAGAGTGGAATTCCTGGTGGAGCGGTGAAATGCGTAGATATCAGGAGGAACGCCGGTGGCGAAAGCGACTCTCTGGCCTGCAACTGACGCTGAGGCGCGAAAGCTAGGGGAGCAAACGGG	ASV_00885	0	30	61	0	0	0	0	0	0	0	0	0	24	0	0	0	0	0	0	0	0	0	16	0	0	0	0	0	132	0	0	0	0	0	0	60	0	0	0	0
ASV_00886	k__Bacteria	p__Proteobacteria	c__Alphaproteobacteria	o__Rhodobacterales	f__Rhodobacteraceae	g__Octadecabacter	s__	TACGGAGGGGGTTAGCGTTGTTCGGAATTACTGGGCGTAAAGCGCACGTAGGCGGATTGGTAAGTTAGAGGTGAAATCCCAGGGCTCAACCCTGGAACTGCCTTTAATACTGCTAGTCTTGAGTTCGAGAGAGGTAAGTGGAATTCCGAGTGTAGAGGTGAAATTCGTAGATATTCGGAGGAACACCAGTGGCGAAGGCGGCTTACTGGCTCGATACTGACGCTGAGGTGCGAAAGTGTGGGGAGCAAACAGG	ASV_00886	0	0	0	0	0	33	25	27	54	2	8	0	0	0	0	10	0	0	0	0	15	19	0	0	0	0	0	3	0	0	0	31	6	0	1	2	0	1	1	1
ASV_00888	k__Bacteria	p__Proteobacteria	c__Gammaproteobacteria	o__Oceanospirillales	f__Oleiphilaceae	g__	s__	TACGGAGGGTGCAAGCGTTAATCGGAATTACTGGGCGTAAAGCGCGCGTAGGCGGCTTGTTAAGCCAGATGTGAAAGCCCCGGGCTCAACCTGGGAACTGCATTTGGAACTGGCAGGCTAGAGTACAGTAGAGGGTGGTGGAATTTCCAGTGTAGCGGTGAAATGCGTAGAGATTGGAAGGAACATCAGTGGCGAAGGCGGCCACCTGGACTGATACTGACGCTGAGGTGCGAAAGCGTGGGGAGCAAACAGG	ASV_00888	0	0	144	78	0	0	0	0	0	0	0	0	48	57	107	34	33	1	0	6	0	0	0	0	0	0	1	0	0	0	0	0	0	0	0	0	55	0	0	0
ASV_00889	k__Bacteria	p__Proteobacteria	c__Gammaproteobacteria	o__Oceanospirillales	f__Halomonadaceae	g__Candidatus Portiera	s__	TACGGAAGGTGCAAGCGTTAATCGGAATTACTGGGCGTAAAGCGCGCGTAGGTGGTTTGTTAAGTTGGATGTGAAAGCCCTGGGCTCAACCTAGGAACTGCATCCAAAACTAACTCACTAGAGTACGATAGAGGGAGGTAGAATTCATAGTGTAGCGGTGGAATGCGTAGATATTATGAAGAATACCAGTGGCGAAGGCGGCCTCCTGGATCTATACTGACACTGAGGTGCGAAAGCGTGGGTAGCGAACAGG	ASV_00889	0	1	0	0	5	6	7	3	7	0	0	2	0	0	8	11	7	0	0	1	14	23	0	0	0	5	2	2	0	2	0	16	7	5	0	0	2	0	8	18
ASV_00891	k__Bacteria	p__Proteobacteria	c__Alphaproteobacteria	o__Rhodobacterales	f__Rhodobacteraceae	g__Octadecabacter	s__antarcticus	TACGGAGGGGGTTAGCGTTGTTCGGAATTACTGGGCGTAAAGCGCACGTAGGCGGACTAATAAGTTAGAGGTGAAATCCCAGGGCTCAACCCTGGAACTGCCTTTAATACTGTTAGTCTTGAGTTCGAGAGAGGTGAGTGGAATTCCGAGTGTAGAGGTGAAATTCGTAGATATTCGGAGGAACACCAGTGGCGAAGGCGGCTCACTGGCTCGATACTGACGCTGAGGTGCGAAAGCGTGGGGAGCAAACAGG	ASV_00891	0	0	0	0	0	0	0	0	1	0	0	0	0	0	0	0	0	488	73	196	0	0	0	135	0	0	0	0	0	0	0	23	0	0	0	0	0	0	0	0
ASV_00892	k__Bacteria	p__Proteobacteria	c__Gammaproteobacteria	o__Oceanospirillales	f__Halomonadaceae	g__Candidatus Portiera	s__	TACGGAGGGTCCAAGCGTTAATCGGAATTACTGGGCGTAAAGCGCGCGTAGGCGGTTTAATAAGTTGCATGTGAAAGCCCTGGGCTCAACCTAGGAACTGCATGCAAAACTATTAAGCTTGAGGACGAGAGAGGAGAGTAGAATTTCAGGTGTAGCGGTGAAATGCGTAGATATCTGAAGGAATACCAATGGCGAAGGCAGCTCTCTGGCTCGTTTCTGACGCTAAGGTGCGAAAGCGTGGGTAGCAAACAGG	ASV_00892	0	8	0	101	4	0	0	0	0	0	0	0	2	74	54	0	0	0	0	0	0	0	0	0	2	0	0	9	0	0	1	0	0	0	0	141	39	18	0	0
ASV_00893	k__Bacteria	p__Proteobacteria	c__Gammaproteobacteria	o__Alteromonadales	f__Colwelliaceae	g__	s__	TACGAGGGGTGCAAGCGTTAATCGGAATTACTGGGCGTAAAGCGTTCGTAGGCGGTTTGTTAAGCAAGATGTGAAAGCCCCGGGCTCAACCTGGGAACTGCATTTTGAACTGGCAAACTAGAGTACTGTAGAGGGTGGTGGAATTTCCAGTGTAGCGGTGAAATGCGTAGAGATTGGAAGGAACATCAGTGGCGAAGGCGGCCACCTGGACAGATACTGACGCTGAGGAACGAAAGCGTGGGGAGCAAACAGG	ASV_00893	0	0	1	0	0	0	8	72	17	106	9	59	0	0	0	0	0	0	0	0	0	0	0	0	0	0	0	0	0	0	0	0	0	0	0	0	0	0	0	0
ASV_00894	k__Bacteria	p__Planctomycetes	c__Phycisphaerae	o__Phycisphaerales	f__Phycisphaeraceae	g__	s__	TACGAAGGGTCCAAGCGTTAATCGGAATCACTGGGCTTAAAGGGTGCGTAGGCGGATATACAAGTGCTTTGTGAAATCCCACGGCTTAACCGTGGAACTGCTCGGCAAACTGTATATCTTGAGGTCGGTAGGGGTTGCCGGAACGCTAGGTGGAGCGGTGAAATGCGTAGATATCTAGCGGAACGCCAAAGGTGAAGACAGGCAACTGGGCCGATTCTGACGCTGAGGCACGAAAGCGTGGGTAGCGAACGGG	ASV_00894	0	18	0	0	0	0	0	0	1	0	0	0	0	0	0	0	0	0	0	0	0	0	0	0	0	0	0	0	159	0	0	0	0	0	0	0	0	0	0	0
ASV_00896	k__Bacteria	p__Proteobacteria	c__Gammaproteobacteria	o__Oceanospirillales	f__Halomonadaceae	g__Candidatus Portiera	s__	TACGGAAGGTCCAAGCGTTAATCGGAATTACTGGGCGTAAAGCGCGCGTAGGTGGTTTATTAAGTTGGGTGTGAAATCCCCGGGCTCAACCTGGGAACTGCATCCAAAACTGATTCACTAGAGTACGATAGAGGGAGGTAGAATTCACAGTGTAGCGGTGGAATGCGTAGATATTGTGAAGAATACCAATGGCGAAGGCAGCCTCCTGGATCTATACTGACACTGAGGTGCGAAAGCGTGGGTAGCGAACAGG	ASV_00896	0	0	0	1	5	7	0	1	0	0	0	0	0	0	32	9	4	1	0	8	6	3	0	0	0	4	3	0	0	0	2	31	13	8	0	1	4	7	32	29
ASV_00897	k__Bacteria	p__Bacteroidetes	c__Flavobacteriia	o__Flavobacteriales	f__Cryomorphaceae	g__Fluviicola	s__	TACGGAGGGTGCAAGCGTTATCCGGAATCATTGGGTTTAAAGGGTCCGCAGGCGGACTTATAAGTCAGTGGTGAAATCTCACAGCTTAACTGTGAAACTGCCATTGATACTGTAAGTCTTGAATTCGGTCGAAGTGGGCGGAATATGTCATGTAGCGGTGAAATGCTTAGATATGACATAGAACACCGATAGCGAAGGCAGCTCACTAGGCCTGGATTGACGCTCAGGGACGAAAGCGTGGGGAGCGAACAGG	ASV_00897	0	0	0	0	0	44	39	3	58	2	3	1	0	15	0	81	0	0	0	0	0	0	0	0	0	0	0	0	0	0	0	0	0	0	0	0	0	0	0	0
ASV_00899	k__Bacteria	p__SAR406	c__AB16	o__ZA3648c	f__AEGEAN_185	g__	s__	TACCTGGGGAGCAAGCGTTGTCCGGATTCATTGGGCGTAAAGGGCTCGTAGGTGGATTGACAAGTCGAAATTGAAATACAATGGCTTAACCATTGGAACGGTTTCGATACTATCAATCTTGAGTGAAATAGAGGTAAGCGGAATTCCTGGTGTAGCGGTGAAATGCGTAGATATCAGGAGGAACACCAAAGGCGAAGGCAGCTTACTGGATTTATACTGACACTGAGGAGCGAAAGCGTGGGTAGCGAACAGG	ASV_00899	2	60	0	0	0	0	0	0	0	0	0	0	68	0	0	0	0	0	0	0	0	0	45	0	0	0	0	0	0	0	0	0	0	0	47	92	9	0	0	0
ASV_00901	k__Bacteria	p__Planctomycetes	c__Planctomycetia	o__Planctomycetales	f__Planctomycetaceae	g__Planctomyces	s__	TACGAACTGTGCAAACGTTATTCGGAATCACTGGGCTTAAAGGGTGCGCAGGCGGCCTGATAAGTAGGATGTGAAATCTCCCGGCCCAACCGGGGAACTGCGTTCTAAACTGTCAGGCTTGAGTGAGATAGGGGTGTGCGGAACTTCTAGTGGAGCGGTGAAATGTGTTGATATTAGAAGGAACACCGGTAGCGAAGGCGGCACACTGGGTCTCTACTGACGCTCATGCACGAAAGCTAGGGTAGCGAACGGG	ASV_00901	129	3	3	0	0	0	0	0	0	0	0	0	0	0	0	0	0	0	2	0	0	0	46	0	0	0	0	0	0	0	0	0	0	0	17	0	0	0	0	0
ASV_00902	k__Bacteria	p__Gemmatimonadetes	c__Gemm-2	o__	f__	g__	s__	GACGGAGGGTGCAAGCGTTGTTCGGAATTACTGGGCGTAAAGCGCGGGCAGGTGGCCCTTTAAGTCCTATGTGAAATTCCGGGGCTCAACCCCGGATCTGCATAGGATACTGGAGGGCTAGAGACTGGTAGAGGCGAGCGGAATTCCTGGTGTAGCGGTGGAATGCGTAGATATCAGGAAGAACACCGGTGGCGAAGGCGGCTCGCTGGGCCAGATCTGACACTCATCCGCGAAAGCGTGGGGAGCAAACAGG	ASV_00902	9	24	0	0	0	0	0	0	0	0	0	0	0	0	0	0	0	0	0	0	0	0	1	0	0	0	0	0	0	0	0	0	0	0	0	0	0	0	0	0
ASV_00903	k__Bacteria	p__Proteobacteria	c__Alphaproteobacteria	o__Rhodobacterales	f__Rhodobacteraceae	g__Phaeobacter	s__	TACGGAGGGGGTTAGCGTTGTTCGGAATTACTGGGCGTAAAGCGTACGTAGGCGGATCAGAAAGTTGGGGGTGAAATCCCAGGGCTCAACCCTGGAACTGCCTCCAAAACTCCTGGTCTTGAGTTCGAGAGAGGTGAGTGGAATTCCAAGTGTAGAGGTGAAATTCGTAGATATTTGGAGGAACACCAGTGGCGAAGGCGGCTCACTGGCTCGATACTGACGCTGAGGTACGAAAGTGTGGGGAGCAAACAGG	ASV_00903	0	0	0	0	0	0	0	0	0	0	0	0	1	0	0	0	0	0	0	0	0	0	1	0	0	0	3	0	0	0	0	0	0	0	0	0	1	0	58	0
ASV_00904	k__Bacteria	p__Proteobacteria	c__Alphaproteobacteria	o__	f__	g__	s__	TACGGAGGGGGCTAGCGTTGTTCGGAATTACTGGGCGTAAAGAGTACGTAGGCGGTTTTTCAAGTTGGGCGTGAAATCCCGGGGCCTAACCCCGGAACTGCGTTCAAAACTGGATGACTAGAGTCCTGGAGAGGTGAGTGGAACTCCCAGTGTAGAGGTGAAATTCGTAGATATTGGGAAGAACACCAGTGGCGAAGGCGGCTCACTGGACAGGTACTGACGCTGAGGTACGAAAGCGTGGGGAGCAAACAGG	ASV_00904	0	0	0	88	0	0	0	0	0	0	0	0	0	19	34	0	0	21	81	0	0	0	0	0	0	0	0	0	0	1	0	0	0	1	0	0	0	0	0	0
ASV_00906	k__Bacteria	p__Verrucomicrobia	c__[Pedosphaerae]	o__Arctic97B-4	f__	g__	s__	TACAGAGGTCCCAAGCGTTGTTCGGATTTACTGGGCGTAAAGAGTGCGTAGGCGGCTAGAAAAGTTTGGTGTGAAATCTTCGGGCTCAACCCGGAAACTGCACTGAAAACTATCTGGCTAGAGGATCGGAGAGGAGATTGGAATTCTCGGTGTAGCAGTGAAATGCGTAGATATCGAGAGGAACACCAGTTGCGAAGGCGGATCTCTGGACGGTTTCTGACGCTGAGGCACGAAAGCTGGGGTAGCGAAGAGG	ASV_00906	53	6	1	0	0	0	0	0	0	0	0	0	0	0	0	0	0	0	0	0	0	0	32	0	0	0	0	0	0	0	0	0	0	0	194	0	0	0	0	0
ASV_00907	k__Bacteria	p__Proteobacteria	c__Gammaproteobacteria	o__Oceanospirillales	f__Halomonadaceae	g__Candidatus Portiera	s__	TACGGAGGGTGCAAACGTTAATCGGAATTACTGGGCGTAAAGCGCGCGTAGGTGGTTTGTTAAGTGGGATGTGAAAGCCCTAGGCTCAACCTAGGAATTGCATTCCAAACTGACAGGCTAGAGTACGATAGAGGGAGGTAGAATTCAGAGTGTAGCGGTGAAATGCGTAGATATTCTGAGGAATACCGGTGGCGAAGGCGGCCTCCTGGATTGATACTGACACTGAGGTGCGAAAGCGTGGGGAGCAAACAGG	ASV_00907	0	0	0	0	5	11	6	0	4	3	0	0	0	0	0	0	1	0	0	0	50	0	0	1	0	0	0	0	0	0	0	0	0	0	0	0	0	65	80	82
ASV_00908	k__Bacteria	p__Proteobacteria	c__Alphaproteobacteria	o__Rickettsiales	f__Pelagibacteraceae	g__	s__	TACGAAGGGACCTAGCGTAGTTCGGAATTACTGGGCTTAAAGAGCTCGTAGGTGGTTAAGAAAGTTGGTGGTGAAATCCCAAGGCTTAACCTTGGAACTGCCACCAAAACTTTTTGACTAGAGTATGATAGAGGAAAGTGGAATTTCTAGTGTAGAGGTGAAATTCGTAGATATTAGAAAGAACACCGAATGCGAAGGCAACTTTCTGGATCATTACTGACACTGAGGAGCGAAAGCATGGGTAGCGAAGAGG	ASV_00908	2	47	0	1	0	0	1	0	0	0	0	0	80	1	0	0	0	2	0	2	0	0	46	2	0	0	0	0	100	0	8	0	0	0	118	14	0	0	0	0
ASV_00909	k__Bacteria	p__Proteobacteria	c__Gammaproteobacteria	o__Pasteurellales	f__Pasteurellaceae	g__Haemophilus	s__parainfluenzae	TACGGAGGGTGCGAGCGTTAATCGGAATAACTGGGCGTAAAGGGCACGCAGGCGGTGACTTAAGTGAGGTGTGAAAGCCCCGGGCTTAACCTGGGAATTGCATTTCATACTGGGTCGCTAGAGTACTTTAGGGAGGGGTAGAATTCCACGTGTAGCGGTGAAATGCGTAGAGATGTGGAGGAATACCGAAGGCGAAGGCAGCCCCTTGGGAATGTACTGACGCTCATGTGCGAAAGCGTGGGGAGCAAACAGG	ASV_00909	0	0	0	0	0	0	0	0	0	0	0	0	0	0	0	0	0	0	0	0	1	0	0	0	0	0	0	0	0	0	0	0	0	0	0	0	0	0	0	0
ASV_00910	k__Bacteria	p__Bacteroidetes	c__Flavobacteriia	o__Flavobacteriales	f__Cryomorphaceae	g__	s__	TACGGAGGGTGCAAGCGTTATCCGGATTTATTGGGTTTAAAGGGTCCGTAGGCGGATCATTAAGTCAGTGGTGAAATCCGACAGCTCAACTGTCGAACTGCCATTGATACTGATGATCTTGAGTACGGTTGAAGTAGGCGGAATATGACATGTAGCGGTGAAATGCTTAGATATGTCATAGAACACCGATTGCGAAGGCAGCCTACTAAGCCGTTACTGACGCTGAGGGACGAAAGTGTGGGGAGCGAACAGG	ASV_00910	0	1	0	65	71	2	0	0	0	0	0	0	0	0	1	0	0	0	0	2	2	0	0	0	0	0	0	1	0	0	4	0	0	0	0	0	0	25	16	0
ASV_00911	k__Bacteria	p__SAR406	c__AB16	o__ZA3648c	f__AEGEAN_185	g__	s__	TACGAGGGGGGCAAGCGTTGTCCGGATTTATTGGGCGTAAAGAGTTCGTAGGCTGGTTGGTCAGTCGAAATTGAAATCCCACGGCTTAACCGTGGTTCCGGTTTCGATACTGCCAATCTTGAGTGAGGTAGAGGTAAGCGGAATTCCTGGTGTAGCGGTGAAATGCGTAGATATCAGGAGGAACACCAAAGGCGAAGGCAGCTTACTGGACCTATACTGACGCTGAGGAACGAAAGCGTGGGGAGCGAACAGG	ASV_00911	25	0	0	0	0	0	0	0	0	0	0	0	5	0	0	0	0	23	0	0	0	0	0	0	0	0	0	0	0	0	0	0	0	0	19	0	0	0	0	0
ASV_00912	k__Bacteria	p__SAR406	c__AB16	o__ZA3648c	f__AEGEAN_185	g__	s__	TACGAGGGGGGCAAGCGTTGTCCGGATTTATTGGGCGTAAAGAGTTCGTAGGCTGGTTGGTCAGTCGAAATTGAAATCCCACGGCTTAACCGTGGTTCCGGTTTCGATACTGCCAATCTTGAGTGAGGTAGAGGTAAGCGGAATTCCTGGTGTAGCGGTGAAATGCGTAGATATCAGGAGGAACACCAAAGGCGAAGGCAGCTTACTGGACCTATACTGACGCTGAGGAACGAAAGCGTGGGGAGCAAACAGG	ASV_00912	2	0	0	0	0	0	0	0	0	0	0	0	0	0	0	0	0	1	0	0	0	0	0	0	0	0	0	0	26	0	0	0	0	0	0	0	0	0	0	0
ASV_00913	k__Bacteria	p__Proteobacteria	c__Gammaproteobacteria	o__Oceanospirillales	f__Halomonadaceae	g__Candidatus Portiera	s__	TACGGAGGGTCCAAGCGTTAATCGGAATTACTGGGCGTAAAGCGCGCGTAGGCGGCTTGACAAGTTGGGTGTGAAATCCCCGGGCTTAACCTGGGAACTGCATTCAAAACTTACAAGCTAGAGTACGGGAGAGGAGAGTAGAATTCATGGTGTAGCGGTGAAATGCGTAGATATCATGAGGAATACCAATGGCGAAGGCAACTCTCTGGACCGTAACTGACGCTGAGGTGCGAAAGCGTGGGTAGCAAACAGG	ASV_00913	0	0	0	0	0	0	0	0	0	0	0	0	1	0	0	12	0	0	0	0	0	0	0	0	0	0	0	0	0	0	0	12	14	0	1	0	0	0	132	41
ASV_00914	k__Bacteria	p__Proteobacteria	c__Alphaproteobacteria	o__Rickettsiales	f__Pelagibacteraceae	g__	s__	TACGAAGGGACCTAGCGTAGTTCGGAATTACTGGGCTTAAAGAGTTCGTAGGTGGTTAAAAAAGTTGGTGGTGAAATCCCAGAGCTTAACTCTGGAACTGCCATCAAAACTTTTTAGCTAGAGTATGATAGAGGAAGGCAGAATTTCTAGTGTAGAGGTGAAATTCGTAGATATTAGAAAGAATACCGATTGCGAAGGCAGCTTTCTGGATCATTACTGACGCTGAGGAACGAAAGCATGGGTAGCGAAGAGG	ASV_00914	0	0	52	0	0	0	0	0	0	0	0	0	0	0	0	0	0	77	1	0	0	0	219	0	0	0	0	0	0	0	0	0	0	0	0	0	0	0	0	0
ASV_00915	k__Bacteria	p__Chloroflexi	c__SAR202	o__	f__	g__	s__	TACGTAGGGAGCGAGCGTTACCCGGAATTACTGGGCGTAAAGAGCACGTAGGCGGTTGGATAAGTCTTCTGTGAAAGCTCCTGGCTTAACTGGGAGAGGTCAGGAGATACTATTCGACTTGAGGGCTGTAGAGGTAAGCGGAATTCCCGGTGTAGCGGTGAAATGCGTAGATATCGGGAGGAACACCAGCGGCGAAAGCGGCTTACTGGGCAGTGCCTGACGCTGAGGTGCGAGAGCGTGGGGAGCAAACTGG	ASV_00915	124	7	0	0	0	0	0	0	0	0	0	0	0	0	0	0	0	1	0	0	0	0	79	4	0	0	1	0	0	0	0	0	0	0	45	0	0	0	0	0
ASV_00916	k__Bacteria	p__Verrucomicrobia	c__Opitutae	o__	f__	g__	s__	TACGGAGACTGCAAGCGTTACTCGGATTTACTGGGCGTAAAGGGTGTGTAGGCGGCCAAGTGTGTCAGATGTGAAATCTCGGGGCTTAACCCCGAAACTGCACCTGAAACTATTTGGCTTGAGTCTCGGAGAGGGTAGCGGAATTCCTGGTGTAGCGGTGAAATGCGTAGATATCGGGAGGAACACCTAAGGCGAAGGCAGCTACCTGGACGAGTACTGACGCTGAGGCACGAAAGCGTGGGGAGCAAAAGGG	ASV_00916	64	0	0	0	0	0	0	0	0	0	0	0	1	0	0	0	0	0	0	0	0	0	274	0	0	0	0	0	0	0	0	0	1	0	11	0	0	0	0	0
ASV_00917	k__Bacteria	p__Proteobacteria	c__Gammaproteobacteria	o__Thiotrichales	f__Piscirickettsiaceae	g__	s__	TACGGAGGGTGCAAGCGTTAATCGGAATTACTGGGCGTAAAGCGTACGCAGGTGGCTAGGTCAGTCGGATGTGAAAGCCCTGGGCTTAACCTGGGAATTGCATTCGATACTGCCTAGCTAGAGTATGGGAGAGGGAAGTGGAATTCCCGGTGTAGCGGTGAAATGCGTAGATATCGGGAGGAACACCAGTGGCGAAGGCGGCTTCCTGGCCCAATACTGACACTCATGTACGAAAGCGTGGGGAGCAAACAGG	ASV_00917	0	139	103	0	0	0	0	0	0	0	0	0	3	0	0	0	0	0	65	0	0	0	0	0	0	0	0	0	96	0	30	0	0	0	0	0	0	0	4	0
ASV_00918	k__Bacteria	p__Proteobacteria	c__Alphaproteobacteria	o__Rickettsiales	f__Pelagibacteraceae	g__	s__	TACGAAGGGACCTAGCGTAGTTCGGAATTACTGGGCTTAAAGAGTTCGTAGGTGGTTAAAAAAGTTGGTGGTGAAAGCCCAGAGCTTAACTCTGGAACTGCCATCAAAACTTTTTAGCTAGAGTATGATAGAGGAAAGTGGAATTTCTAGTGTAGAGGTGAAATTCGTAGATATTAGAAAGAACACCGATTGCGAAGGCAGCTTTCTGGATCATTACTGACACTGAGGAACGAAAGCATGGGTAGCGAAGAGG	ASV_00918	0	52	0	0	0	0	0	1	0	0	0	0	24	0	0	0	0	24	0	0	0	0	0	0	0	0	0	0	0	0	2	0	0	0	0	0	0	0	0	0
ASV_00920	k__Bacteria	p__Bacteroidetes	c__Flavobacteriia	o__Flavobacteriales	f__Flavobacteriaceae	g__Polaribacter	s__	TACGGAGGGTCCGAGCGTTATCCGGAATCATTGGGTTTAAAGGGTCCGCAGGCGGTTTATTAAGTCAGAGGTGAAATCCCATAGCTCAACTATGGAACTGCCTTTGATACTGGTTGACTTGAGTCATATGGAAGTAGATAGAATGTGTAGTGTAGCGGTGAAATGCATAGATATTACACAGAATACCGATTGCGAAGGCAGTCTACTACGTATGTACTGACGCTGAGGGACGAAAGCGTGGGGAGCGAACAGG	ASV_00920	0	0	0	1	1	1	1	2	5	1	0	0	0	0	0	1	0	0	1	0	3	5	0	0	0	1	5	11	1	0	0	5	2	1	75	0	0	0	5	4
ASV_00921	k__Bacteria	p__Proteobacteria	c__Alphaproteobacteria	o__Rhodobacterales	f__Rhodobacteraceae	g__Phaeobacter	s__	TACGGAGGGGGTTAGCGTTGTTCGGAATTACTGGGCGTAAAGCGCACGTAGGCGGATCAGAAAGTATGAGGTGAAATCCCAGGGCTCAACCCTGGAACTGCCTTGTAAACTCCTGGTCTTGAGTTCGAGAGAGGTGAGTGGAATTCCGAGTGTAGAGGTGAAATTCGTAGATATTCGGAGGAACACCAGTGGCGAAGGCGGCTCACTGGCTCGATACTGACGCTGAGGTGCGAAAGTGTGGGGAGCAAACAGG	ASV_00921	0	1	0	0	0	0	0	0	0	0	0	0	677	0	122	8	4	0	0	0	0	0	0	0	0	0	0	0	0	0	0	0	0	1	1	0	0	0	1	0
ASV_00922	k__Bacteria	p__Proteobacteria	c__Deltaproteobacteria	o__Desulfobacterales	f__Nitrospinaceae	g__Nitrospina	s__	TACGGAGGGGGCAAGCGTTGTTCGGAATTATTGGGCGTAAAGAGTATGTAGGCGGCTGGATAAGTCAAGCGTGTAAGCCCACGGCTCAACCGTGGAATTGCGTTTGAAACTATTCGGCTTGAGTACAGGAGAGGAAGGCGGAATTCCCAGTGTAGCGGTGAAATGCATTGATATTGGGAAGAACACCGGTGGCGAAGGCGGCCTTCTGGTCTGTTACTGACGCTGAGATACGAAAGCCAGGGGAGCAAAGGGG	ASV_00922	0	0	1	195	0	0	0	0	0	0	0	0	0	0	39	0	0	0	0	272	0	0	0	0	0	0	0	0	0	0	5	0	0	0	0	0	31	1	0	0
ASV_00923	k__Archaea	p__Euryarchaeota	c__Thermoplasmata	o__E2	f__Marine group II	g__	s__	TACCGGCACCCCAAGTGGTCGTCGCTTTTATTGGGCCTAAAACGTCCGTCGCCTGTTTGGTACATTCGTGGGTAAATCAAGCCGCTTAACGGCTTGAATTCTGCGAGGACGGCCAGACTAGGGACCGGGAGAGGTATGGGGTACTCTCAGGGTAGGGGTAAAATCCAGTCATCCTGAGGGGACCACCTGTTGCGAAGGCGCCATACTAGAACGGATCCGACGGTCAGGGACGAAGCCTAGGGGCACGAACCGG	ASV_00923	119	0	1	0	0	0	0	0	0	0	0	0	0	0	0	0	0	0	0	0	0	0	0	0	0	0	0	0	0	0	0	0	0	0	0	0	0	0	0	0
ASV_00924	k__Bacteria	p__Proteobacteria	c__Alphaproteobacteria	o__Rhodospirillales	f__Rhodospirillaceae	g__	s__	TACGGAGGGGGCTAGCGTTGTTCGGAATTACTGGGCGTAAAGCGCGCGTAGGCGGCATGGTAAGTTAGAGGTGAAAGGCCTGGGCTCAACCTAGGAATTGCCTTTGATACTGCTGTGCTAGAGTCCGGGAGAGGGTAGCGGAATTCCAAGTGTAGAGGTGAAATTCGTAGATATTTGGAAGAACACCAGTGGCGAAGGCGGCTACCTGGACCGGAACTGACGCTGATGTGCGAAAGCGTGGGGAGCGAACAGG	ASV_00924	1	0	0	0	0	0	0	0	0	0	0	0	7	0	0	0	0	28	0	0	0	0	0	37	0	0	0	0	0	0	0	0	0	0	0	0	0	0	0	0
ASV_00925	k__Bacteria	p__Gemmatimonadetes	c__Gemm-2	o__	f__	g__	s__	TACGGAGGGCGCAAGCGTTGTTCGGAATTACTGGGCGTAAAGGGCGGGTAGGCGGTCCGTTAAGTCGTTTGTGAAAATCCGGGGCTCAACCCCGTGAACTGCATACGATACTGGCGGACTGGAGACCGGTAGAGGCTAGCGGAATTCCTGGTGTAGCGGTGGAATGCGTAGATATCAGGAAGAACACCTGTGGCGAAGGCGGCTAGCTGGGCCGGGTCTGACGCTGAACCGCGAAAGCGTGGGGAGCAAACAGG	ASV_00925	1	76	63	0	0	0	0	0	0	0	0	0	66	0	0	0	0	73	1	0	0	0	60	0	0	0	0	0	4	0	0	0	0	0	7	0	0	0	0	0
ASV_00926	k__Bacteria	p__Bacteroidetes	c__[Saprospirae]	o__[Saprospirales]	f__Saprospiraceae	g__Saprospira	s__	TACGGAGGGTGCAAGCGTTATCCGGAATCACTGGGTTTAAAGGGTACGTAGGCGGTAATATAAGTCAGACGTCAAAGGCTGTGGCTAAACCATAGTACGCGTTTGAAACTATATCACTTGAATATGTTCGAGGTGCACGGAATGCGTCATGTAGCGGTGAAATGCATAGATATGACGTAGAACACCAATTGCGAAGGCAGTGCACTAGGGCATCATTGACGCTGAGGTACGAAAGCGTGGGTAGCGAACAGG	ASV_00926	0	0	0	36	0	0	0	0	0	0	0	0	0	0	0	0	0	0	0	0	0	0	0	0	0	0	0	0	0	0	0	0	0	0	0	85	0	0	0	0
ASV_00927	k__Bacteria	p__Proteobacteria	c__Alphaproteobacteria	o__Rhizobiales	f__Phyllobacteriaceae	g__	s__	TACGAAGGGGGCTAGCGTTGTTCGGAATTACTGGGCGTAAAGAGTACGTAGGCGGATTAGAAAGTTAGGGGTGAAATCCCGAGGCTCAACCTCGGAACTGCCTCTAAAACTCCTAATCTTGAGTTCGAGAGAGGTGAGTGGAATTCCGAGTGTAGAGGTGAAATTCGTAGATATTCGGAGGAACACCAGTGGCGAAGGCGGCTCACTGGCTCGATACTGACGCTGAGGTACGAAAGCGTGGGGAGCAAACAGG	ASV_00927	0	0	0	0	0	0	0	0	0	0	0	0	0	0	0	0	0	235	355	215	45	244	0	0	0	0	0	0	0	1	0	0	0	0	0	0	0	0	0	0
ASV_00928	k__Bacteria	p__Proteobacteria	c__Gammaproteobacteria	o__Alteromonadales	f__Alteromonadaceae	g__Marinobacter	s__	TACGGAGGGTGCAAGCGTTAATCGGAATTACTGGGCGTAAAGCGCGCGTAGGTGGTTTGGTAAGCGAGATGTGAAAGCCCCGGGCTCAACCTGGGAACGGCATTTCGAACTGTCAGGCTAGAGTATGGTAGAGGAGTGTGGAATTTCCTGTGTAGCGGTGAAATGCGTAGATATAGGAAGGAACACCAGTGGCGAAGGCGGCACTCTGGACCAATACTGACACTGAGGTGCGAAAGCGTGGGGAGCAAACAGG	ASV_00928	0	0	0	0	0	0	0	0	1	0	0	0	435	93	70	123	2	0	0	0	0	0	0	0	0	0	0	0	0	0	0	0	0	1	0	4	1	0	0	0
ASV_00929	k__Bacteria	p__Bacteroidetes	c__Flavobacteriia	o__Flavobacteriales	f__Flavobacteriaceae	g__Sufflavibacter	s__maritimus	TACGGAGGATCCAAGCGTTATCCGGAATCATTGGGTTTAAAGGGTCCGTAGGCGGGTCTATAAGTCAGTGGTGAAAGTCTGCAGCTTAACTGTAGAACTGCCATTGATACTGTAGACCTTGAATTAGTATGAAGTGGTTAGAATGTGTAGTGTAGCGGTGAAATGCATAGATATTACACAGAATACCGATTGCGAAGGCAGATCACTAATACTATATTGACGCTGATGGACGAAAGCGTAGGTAGCGAACAGG	ASV_00929	0	0	0	0	0	0	0	0	0	0	0	0	0	0	0	0	0	0	0	0	0	0	0	0	0	0	0	0	0	0	0	0	0	0	0	0	860	188	0	0
ASV_00930	k__Bacteria	p__Proteobacteria	c__Alphaproteobacteria	o__Rhodobacterales	f__Rhodobacteraceae	g__Octadecabacter	s__	TACGGAGGGGGTTAGCGTTGTTCGGAATTACTGGGCGTAAAGCGTACGTAGGCGGATTGGTAAGTTAGAGGTGAAATCCCAGGGCTCAACCCTGGAACTGCCTTTAATACTGCTAGTCTTGAGTTCGAGAGAGGTAAGTGGAATTCCGAGTGTAGAGGTGAAATTCGTAGATATTCGGAGGAACACCAGTGGCGAAGGCGGCTTACTGGCTCGATACTGACGCTGAGGTACGAAAGTGTGGGGAGCAAACAGG	ASV_00930	0	0	0	0	1	19	93	7	238	36	0	23	0	0	0	1	0	0	0	1	0	1	0	0	0	0	10	6	0	0	1	52	0	9	0	0	0	1	11	0
ASV_00931	k__Bacteria	p__Proteobacteria	c__Deltaproteobacteria	o__Sva0853	f__SAR324	g__	s__	TACATAGGGTGCGAGCGTTGTTCGGAATTACTGGGCGTAAAGGGCGCGCAGGCGGAATAGTAAGTCGGAGGTGAAAGCCCGGGGCTCAACCCCGGAGGGTCTTTCGAAACTACTAATCTAGAGAGGGTCAGGGGCCGGCAGAATTCCTGGTGTAGAGGTGAAATTCGTAGATATCAGGAGGAATACCGGTGGCGAAGGCGGCCGGCTGGGACCACTCTGACGCTGAGGCGCGAAAGCGTGGGGAGCAAACAGG	ASV_00931	9	8	5	0	0	0	0	0	0	0	0	0	4	0	0	0	0	24	5	1	0	0	94	8	0	0	0	0	12	0	0	0	0	0	14	1	0	0	0	0
ASV_00932	k__Bacteria	p__Proteobacteria	c__Alphaproteobacteria	o__Rhodospirillales	f__Rhodospirillaceae	g__	s__	TACGGAGGGGGCTAGCGTTGTTCGGAATTACTGGGCGTAAAGCGCGCGTAGGCGGTCTGCATAGTTAGGCGTGAAAGGCCTGGGCTCAACCCGGGAACTGCGCTTAATACTGGCAAACTCGAGTCCGGAAGAGGGTGGCGGAATTCCCAGTGTAGAGGTGAAATTCGTAGATATTGGGAAGAACACCAGTGGCGAAGGCGGCCACCTGGTCCGGTACTGACGCTGAGGTGCGAAAGCGTGGGGAGCAAACAGG	ASV_00932	0	0	136	50	0	0	0	0	0	0	0	0	41	33	0	0	0	0	0	1	0	0	0	0	0	0	0	0	0	78	40	0	0	0	0	76	0	0	0	0
ASV_00933	k__Bacteria	p__Chloroflexi	c__SAR202	o__	f__	g__	s__	TACGTAGGGGCCGAACGTTGTCCGGATTTACTGGGCGTAAAGAGCGCGTAGGCGGTTTGTTAAGTCTCATGTGAAATCTCCCGGCTCAACTGGGAGGGGTCATGGGATACTGGCAGGCTTGAGGGTAGCAGAGGAAAGCGGAATTCACGGAGTAGTGGTGAAATGCGTAGATACCGTGAGGAACACCAGAGGCGAAGGCGGCTTTCTGGGCTATTCCTGACGCTGAGGCGCGAAAGCGTGGGTAGCAAACCGG	ASV_00933	0	0	0	0	0	0	0	0	0	0	0	0	0	0	0	0	0	0	0	0	0	0	0	0	0	0	0	0	0	0	0	0	0	0	0	0	0	0	0	0
ASV_00934	k__Bacteria	p__Verrucomicrobia	c__Verrucomicrobiae	o__Verrucomicrobiales	f__Verrucomicrobiaceae	g__MSBL3	s__	TACGAAGGTCCCAAGCGTTGTTCGGAATCACTGGGCGTAAAGCGTGCGTAGGCGGCATGGTAAGTCAGATGTGAAAGCCCGGGGCTCAACCCCGGAACTGCATCCGATACTGCCAAGCTTGAGTAGTGGAGGGGAGTCTGGAATTCACGGTGTAGCAGTGAAATGCGTAGATATCGTGAGGAACACTAGTGGCGAAGGCGAGACTCTGGACACTAACTGACGCTGAGGCACGAAGGCTAGGGTAGCGAAAGGG	ASV_00934	0	1	1	0	0	0	0	0	0	0	0	0	119	0	0	0	0	0	0	0	0	0	0	0	3	0	0	0	0	0	0	0	0	0	0	31	0	0	0	0
ASV_00935	k__Bacteria	p__Proteobacteria	c__Gammaproteobacteria	o__Oceanospirillales	f__Halomonadaceae	g__Candidatus Portiera	s__	TACGGAGGGATCGAACGTTAATCGGAATTACTGGGCGTAAAGCGCGCGTAGGTGGTTTGTTAAGTGGGATGTGAAAGCCCCGGGCTCAACCTGGGAACTGCATTCCAAACTGACAAACTAGAGTACGATAGAGGGGGGTAGAATTCAGAGTGTAGCGGTGAAATGCGTAGATATTCTGAGGAATACCGGTGGCGAAGGCGGCCCCCTGGATTGATACTGACACTGAGGTGCGAAAGCGTGGGGAACAAACAGG	ASV_00935	0	0	0	0	0	0	0	0	0	0	0	0	0	0	0	0	0	0	0	0	0	0	0	0	0	0	0	0	0	0	0	0	0	0	0	0	1	0	0	0
ASV_00936	k__Bacteria	p__Bacteroidetes	c__Flavobacteriia	o__Flavobacteriales	f__Cryomorphaceae	g__Fluviicola	s__	TACGGAGGGTGCAAGCGTTATCCGGAATCATTGGGTTTAAAGGGTCCGCAGGCGGACTAATAAGTCAGTGGTGAAATCCCATCGCTCAACGATGGAACTGCCATTGAAACTGTTAGTCTTGAATTCGGTCGAAGTGGGCGGAATGTGTCATGTAGCGGTGAAATGCATAGATATGACACAGAACACCGATAGCGAAGGCAGCTCACTAGACCTGAATTGACGCTCAGGGACGAAAGCGTGGGGAGCGAACAGG	ASV_00936	0	0	0	0	95	65	0	0	0	0	0	0	0	0	0	0	100	0	0	0	0	0	0	0	0	0	0	0	0	0	0	1	0	0	0	0	0	0	0	202
ASV_00937	k__Bacteria	p__Planctomycetes	c__Phycisphaerae	o__Phycisphaerales	f__	g__	s__	TACGAAGGGCCCGAGCGTTAATCGGAATCACTGGGCTTAAAGCGTGCGTAGGCGGACTTGAAGGCGTCCTGTGAAATCCCTCGGCTCAACCGAGGAACTGCAGGGCGAACCATGAGTCTCGAGACAGGTAGAGGTTGTCGGAACGATAGGTGGAGTGGTGAAATGCGTTGATATCTATCGGAACGCCAATGGAGAAGTCAGGCAACTGGGCCTGTTCTGACGCTAAGGCACGAAAGCGTGGGGAGCGAACGGG	ASV_00937	25	53	0	0	0	0	0	0	0	0	0	0	0	0	0	0	0	49	0	0	0	0	0	0	0	0	0	0	75	0	0	0	0	0	2	0	0	0	0	0
ASV_00938	k__Bacteria	p__Proteobacteria	c__Alphaproteobacteria	o__Rhodospirillales	f__Rhodospirillaceae	g__	s__	TACGGAGGGGGCTAGCGTTGTTCGGAATTACTGGGCGTAAAGCGCACGTAGGCGGTTTATCTAGTTAGGCGTGAAAGCCCTGGGCTCAACCCAGGAACTGCGTTTAATACTGGTAAACTAGAGACCGAGAGAGGATGGCGGAATTCCCAGTGTAGAGGTGAAATTCGTAGATATTGGGAAGAACACCGGTTGCGAAGGCGGCCATCTGGATCGGAACTGACGCTGAGGTGCGAAAGCGTGGGGAGCGAACAGG	ASV_00938	0	0	0	3	0	0	0	0	0	0	0	0	17	29	0	0	0	0	0	0	0	0	0	148	0	0	0	0	0	35	0	0	0	0	0	12	70	0	0	0
ASV_00939	k__Bacteria	p__SAR406	c__AB16	o__Arctic96B-7	f__A714017	g__SGSH944	s__	TACTAGGGGTGCAAGCGTTGTCCGGAATCATTGGGCGTAAAGGGTCCGCAGGCGTCTCAATAAGTCACTTGTTAAAGACACCGGCTTAACCGGTGGAATGCATGTGAAACTGTTGAGATAGAGTATAGGAGAGGAAAGTGGAATTCCTGGTGTAGCGGTGACATGCGTAGATATCAGGAGGAACACCAATGGCGAAGGCAACTTTCTGGCCTATTACTGACGCTGAGGGACGAAAGCGTGGGGAGCAAACAGG	ASV_00939	57	17	14	0	0	0	0	0	0	0	0	0	4	0	0	0	0	28	2	0	0	0	0	32	0	0	0	0	3	0	0	0	0	0	26	1	0	0	0	0
ASV_00941	k__Bacteria	p__Proteobacteria	c__Gammaproteobacteria	o__Alteromonadales	f__Alteromonadaceae	g__Alteromonas	s__	TACGGAGGGTGCGAGCGTTAATCGGAATTACTGGGCGTAAAGCGCACGCAGGCGGTTTGTTAAGCTAGATGTGAAAGCCCTGGGCTCAACCTGGGACGGTCATTTAGAACTGGCAGACTAGAGTCTTGGAGAGGGGAGTGGAATTCCAGGTGTAGCGGTGAAATGCGTAGATATCTGGAGGAACATCAGTGGCGAAGGCGACTCCCTGGCCAAAGACTGACGCTCATGTGCGAAAGTGTGGGTAGCGAACAGG	ASV_00941	0	0	0	0	1	0	0	1	1	1	0	0	0	0	0	0	0	7	65	2	0	0	5	5	2	0	0	0	10	0	0	4	129	1	2	0	21	0	1	0
ASV_00942	k__Bacteria	p__Bacteroidetes	c__Flavobacteriia	o__Flavobacteriales	f__Flavobacteriaceae	g__Maribacter	s__	TACGGAGGGTCCGAGCGTTATCCGGAATTATTGGGTTTAAAGGGTCCGTAGGCGGGCCGATAAGTCAGGGGTGAAAGTCTGCCGCTCAACGGTAGAACTGCCTTTGATACTGTCGGTCTTGAGTTATAGTGAAGTTGCCGGAATATGTAGTGTAGCGGTGAAATGCATAGATATTACATAGAACACCGATTGCGAAGGCAGGTGACTAACTATATACTGACGCTGATGGACGAAAGCGTGGGGAGCGAACAGG	ASV_00942	0	0	0	0	0	0	0	0	0	0	0	0	0	0	46	2	0	0	0	0	0	0	0	0	0	0	0	0	0	0	0	0	0	0	108	0	0	0	0	0
ASV_00943	k__Bacteria	p__Proteobacteria	c__Gammaproteobacteria	o__Thiohalorhabdales	f__Thiohalorhabdaceae	g__	s__	TACGGAGGGTGCAAGCGTTAATCGGAATCACTGGGCGTAAAGCGCGCGTAGGCGGTCTAGTCAGTCAGATGTGAAAGCCCCGGGCTCAACCTGGGAATTGCATTTGAAACAGCTAGACTAGAGTGTGGTAGAGGGAAGTGGAATTCCGAGTGTAGCGGTGAAATGCGTAGAGATTCGGAGGAACATCAGTGGCGAAGGCGACTTCCTGGACCAACACTGACGCTGAGGTGCGAAAGCGTGGGGAGCAAACAGG	ASV_00943	29	3	0	0	0	0	0	0	0	0	0	0	27	0	0	0	0	112	0	0	0	0	0	0	0	0	0	0	0	0	0	0	0	0	22	0	0	0	1	0
ASV_00944	k__Bacteria	p__Proteobacteria	c__Alphaproteobacteria	o__Rhodobacterales	f__Rhodobacteraceae	g__	s__	TACGGAGGGGGTTAGCGTTGTTCGGAATTACTGGGCGTAAAGCGCACGTAGGCGGATTAGTAAGTGAGGGGTGAAATCCCGAGGCTCAACCTCGGAACTGCCTTTCATACTGCTAGTCTAGAGTTCGAGAGAGGTGAGTGGAATTCCGAGTGTAGAGGTGAAATTCGTAGATATTCGGAGGAACACCAGTGGCGAAGGCGGCTCACTGGCTCGATACTGACGCTGAGGTGCGAAAGCGTGGGGAGCAAACAGG	ASV_00944	0	0	0	0	10	0	0	0	0	0	0	0	0	0	16	0	0	0	0	4	3	0	0	0	0	0	0	0	0	0	0	0	31	0	0	0	2	1	28	0
ASV_00945	k__Bacteria	p__Proteobacteria	c__Gammaproteobacteria	o__Oceanospirillales	f__Halomonadaceae	g__Candidatus Portiera	s__	TACGGAAGGTACAAGCGTTAATCGGAATTACTGGGCGTAAAGCGCGCGTAGGTGGTTTGTTAAGTTGGATGTGAAAGCCCTGGGCTCAACCTAGGAACTGCATCCAAAACTAACTCACTAGAGTACGATAGAGGGAGGTAGAATTCATAGTGTAGCGGTGGAATGCGTAGATATTATGAAGAATACCAGTGGCGAAGGCGGCCTCCTGGATCTGTACTGACACTGAGGTGCGAAAGCGTGGGTAGCGAACAGG	ASV_00945	0	1	0	0	16	7	6	5	5	4	1	1	0	0	3	11	7	0	0	3	9	16	0	0	0	2	2	3	0	1	0	17	5	4	0	0	1	3	13	37
ASV_00946	k__Bacteria	p__Proteobacteria	c__Alphaproteobacteria	o__Rhodospirillales	f__Rhodospirillaceae	g__	s__	TACGGAGGGGGCTAGCGTTATTCGGATTTACTGGGCGTAAAGCGCGTGTAGGCGGTTTTTCAAGTTGGGCGTGAAATCCCGGGGCTCAACCCCGGAACTGCGTTCAAAACTGGATTACTTGAGGCCGGGAGAGGGTAGTGGAATTCCCAGTGTAGAGGTGAAATTCGTAGATATTGGGAAGAACACCAGTGGCGAAGGCGGCTACCTGGACCGGATCTGACGCTGAGGCGCGAAAGCGTGGGGAGCAAACAGG	ASV_00946	0	29	0	0	0	0	0	0	0	0	0	0	26	0	0	0	0	0	15	0	0	0	0	38	0	0	0	0	0	80	0	0	0	0	0	49	0	0	0	0
ASV_00947	k__Bacteria	p__Proteobacteria	c__Deltaproteobacteria	o__Sva0853	f__SAR324	g__	s__	TACATAGGGTGCGAGCGTTGTTCGGAATTACTGGGCGTAAAGGGCGCGCAGGCGGAATAGTAAGTCGGAGGTGAAAGCCCGGGGCTCAACCCCGGAGGGTCTTTCGAAACTGCTAATCTAGAGAGGGTCAGGGGCCGGCAGAATTCCTGGTGTAGAGGTGAAATTCGTAGATATCAGGAGGAATACCGGTGGCGAAGGCGGTCGGCTGGGGCCACTCTGACGCTGAGGCGCGAAAGCGTGGGGAGCAAACAGG	ASV_00947	7	6	27	47	1	0	0	0	0	0	0	0	12	1	0	0	0	7	13	11	0	0	16	26	6	2	0	0	21	33	11	0	0	6	3	8	19	1	0	0
ASV_00948	k__Bacteria	p__Proteobacteria	c__Gammaproteobacteria	o__Alteromonadales	f__Colwelliaceae	g__Thalassomonas	s__	TACGGAGGGTCCGAGCGTTAATCGGAATTACTGGGCGTAAAGCGTGCGTAGGCGGTTCATTAAGTCAGATGTGAAATCCCGGGGCTCAACCTCGGAACTGCATTTGAAACTGGTGAACTAGAGTATTGTAGAGGGTGGTGGAATTTCCAGTGTAGCGGTGAAATGCGTAGAGATTGGAAGGAACATCAGTGGCGAAGGCGGCCACCTGGACAAATACTGACGCTGAGGCACGAAAGCGTGGGGAGCAAACAGG	ASV_00948	0	0	0	0	0	0	0	0	0	0	0	0	0	0	0	72	0	0	0	0	0	0	0	0	0	0	0	0	0	0	0	0	0	0	0	0	0	0	0	0
ASV_00950	k__Bacteria	p__Verrucomicrobia	c__[Pedosphaerae]	o__	f__	g__	s__	TACAGAGGTCCCAAGCGTTGTTCGGATTCACTGGGCGTAAAGAGTGCGTAGGTGGCTAGGTAAGTTTGATGTGAAAGCTCCGAGCTCAACTCGGAAATTGCATTGAAAACTGCTTGGCTAGAGGGTCGGAAGGGAGACTGGAATTTTCGGTGTAGCAGTGAAATGCGTAGATATCGAGAGGAACACCAGTGGCGAAGGCGAGTCTCTGGACGAATCCTGACACTGAGGCACGAAAGCTAGGGGAGCAAACAGG	ASV_00950	0	0	0	127	0	0	0	0	0	0	0	0	0	23	0	1	0	82	0	0	0	0	0	47	1	0	0	0	0	0	0	0	0	0	45	0	0	0	0	0
ASV_00951	k__Bacteria	p__Proteobacteria	c__Deltaproteobacteria	o__Sva0853	f__SAR324	g__	s__	TACATAGGGTGCGAGCGTTGTTCGGAATTACTGGGCGTAAAGGGCGCGCAGGCGGAATAGTAAGTCGGAGGTGAAAGCCCGGGGCTCAACCCCGGAGGGTCTTTCGAAACTGCTAATCTAGAGAGGGTCAGGGGCCGGCAGAATTCCTGGTGTAGAGGTGAAATTCGTAGATATCAGGAGGAATACCGGTGGCGAAGGTGGCCGGCTGGGGCCACTCTGACGCTGAGGCGCGAAAGCGTGGGGAGCAAACAGG	ASV_00951	5	12	13	43	2	0	0	0	0	0	0	0	8	2	4	0	0	14	12	11	0	0	10	57	8	0	0	0	7	31	6	0	0	1	0	5	1	4	1	1
ASV_00952	k__Bacteria	p__Proteobacteria	c__Alphaproteobacteria	o__Rickettsiales	f__Pelagibacteraceae	g__	s__	TACGAAGGGTCCTAGCGTAGTTCGGAATTACTGGGCTTAAAGAGCTCGTAGGTGGTTAAAAAAGTTGATGGTGAAATCCCAAGGCTCAACCTTGGAACTGCCATCAAAACTTTTTAGCTAGAGTATGATAGAGGAAAGTGGAATTTCTAGTGTAGAGGTGAAATTCGTAGATATTAGAAAGAACACCAAATGCGAAGGCAACTTTCTGGATCATTACTGACACTGAGGAGCGAAAGCATGGGTAGCGAAGAGG	ASV_00952	0	0	0	1	1	0	10	2	13	1	0	0	0	0	2	0	0	0	0	25	0	0	0	2	0	0	0	0	0	35	0	0	1	2	0	0	1	0	1	0
ASV_00953	k__Archaea	p__Crenarchaeota	c__Thaumarchaeota	o__Cenarchaeales	f__Cenarchaeaceae	g__Nitrosopumilus	s__	AACCAGCACCTCAAGTGGTCAGGATGATTATTGGGCCTAAAGCATCCGTAGCCGGCTCTATAAGTTTTCGGTTAAATCTGTACGCTTAACGTACAGGCTGCCGGGAATACTGCAGAGCTAGGGAGTGGGAGAGGTAGACGGTACTCGGTAGGAAGTGGTAAAATGCTTTGATCTATCGATGACCACCTGTGGCGAAGGCGGTCTACCAGAACACGTCCGACGGTGAGGGATGAAAGCTGGGGGAGCAAACCGG	ASV_00953	0	1	1	17	1	0	0	0	0	0	0	0	0	1	1	0	0	2	1	1	0	0	1	1	0	0	0	0	0	29	2	25	0	27	0	0	11	1	2	0
ASV_00954	k__Bacteria	p__Bacteroidetes	c__Flavobacteriia	o__Flavobacteriales	f__Flavobacteriaceae	g__Ulvibacter	s__	TACGGAGGGTCCGAGCGTTATCCGGAATCATTGGGTTTAAAGGGTCCGTAGGCGGACAGCTCAGTCAGTGGTGAAAGTTTGCAGCTCAACTGTAAAATTGCCATTGATACTGGTTGTCTTGAATTAATGTGAAGTGGTTAGAATAAGTAGTGTAGCGGTGAAATGCATAGATATTACTTAGAATACCAATTGCGAAGGCAGATCACTAACATTATATTGACGCTGATGGACGAAAGCGTGGGGAGCGAACAGG	ASV_00954	1	0	0	87	0	0	0	0	0	0	0	0	0	0	0	0	19	0	0	0	0	0	128	0	0	0	0	0	0	0	807	18	0	0	0	0	0	0	47	0
ASV_00955	k__Bacteria	p__Chloroflexi	c__SAR202	o__	f__	g__	s__	AACGTAGGGGGCGAGCGTTACCCGGAATTATTGGGCGTAAAGGGCATGTAGGCGGTTTGATCCGTCGTTGGTGAAATATCCCAGCTTAACTGGGAAACCGCTAACGATACCATCAGACTAGAGGGCAGCAGAGGTGAGTGGAATTCCCGGCGTAGCGTTGATATGCGTAGAGTTCGGGAGGAACACCAGTGGCGAAGGCGACTCACTGGGCTGTCCCTGACGCTAAGGTGCGAAAGCGTGGGGAGCAAACAGG	ASV_00955	83	15	134	0	0	0	0	0	0	0	0	0	0	0	0	0	0	0	4	0	0	0	0	0	0	0	0	0	7	0	0	0	0	0	14	0	0	0	0	0
ASV_00956	k__Bacteria	p__Proteobacteria	c__Alphaproteobacteria	o__	f__	g__	s__	GACGGAGGGGGCTAGCGTTGTTCGGAATTACTGGGCGTAAAGAGTACGTAGGCGGTTTTTTAAGTTGGACGTGAAATCCCAGGGCCCAACCCTGGAACTGCGTTCAAAACTGGATGGCTAGAGTCCGGCAGAGGTGAGTGGAACTCCCAGTGTAGAGGTGAAATTCGTAGATATTGGGAAGAACACCAGTGGCGAAGGCGGCTCACTGGACCGGTACTGACGCTGAGGTACGAAAGCGTGGGGAGCAAACAGG	ASV_00956	0	0	17	0	0	0	0	0	0	0	0	0	0	8	20	0	0	0	58	0	0	0	0	57	11	0	0	0	0	0	0	0	0	19	0	0	62	0	0	0
ASV_00957	k__Bacteria	p__Planctomycetes	c__Planctomycetia	o__Planctomycetales	f__Planctomycetaceae	g__Planctomyces	s__	CACGTACTGTGCGAACGTTATTCGGAATCACTGGGCTTAAAGGGTGCGTAGGCGGTTTATCAAGTCAGATGTGAAATGCCTGAGCTCAACTGAGGCACTGCGTTTGAAACTGATAGACTTGAGTATTCCAGGGGTATGCGGAACTGCCAGTGGAGCGGTGAAATGCGTTGATATTGGCAGGAACACCAGTGGCGAAGGCGGCATACTGGGGGATAACTGACGCTGAGGCACGAAAGCCAGGGTAGCGAACGGG	ASV_00957	1	1	0	0	0	0	0	0	0	0	0	0	29	0	0	0	0	0	4	0	0	0	63	0	0	0	0	0	50	0	0	0	0	0	48	0	1	0	0	0
ASV_00959	k__Bacteria	p__Proteobacteria	c__Deltaproteobacteria	o__Bdellovibrionales	f__Bacteriovoracaceae	g__	s__	TACGGAGGGTGCAAGCGTTGTTCGGATTTACTGGGCGTAAAGCGCGCGCAGGCGGATAATCAAGTCAGATGTGAAATCCCGGGGCTCAACCCCGGAACTGCGTCTGAAACTGGTAATCTAGAGTCTCACAGGGGGTAGGGGAATTTCACGTGTAGGGGTAAAATCCGTAGAGATGTGAAGGAACACCGGTGGCGAAGGCGCCTACCTGGATGAGTACTGACGCTGAGGCGCGAAAGCGTGGGGAGCAAACAGG	ASV_00959	0	0	0	0	0	0	0	0	0	0	0	0	0	0	0	0	0	0	0	0	0	0	0	0	0	0	0	0	0	0	0	0	0	0	0	0	0	0	0	0
ASV_00961	k__Bacteria	p__Actinobacteria	c__Acidimicrobiia	o__Acidimicrobiales	f__ntu14	g__	s__	TACGTAGGGACCAAGCGTTGTCCGGAATTATTGGGCGTAAAGAGCTCGTAGGCGGTTCGGTAAGTCGGGTGTGAAAATCCAGGGCTCAACCCTGGGACGCCACCCGATACTGCTGTGACTAGAGTCCGGTAGAGGAGTGTGGAATTCCTGGTGTAGCGGTGAAATGCGCAGATATCAGGAGGAACACCAGCGGCGAAGGCGGCACTCTGGGCCGGTACTGACGCTGAGGAGCGAAAGCATGGGGAGCAAACAGG	ASV_00961	0	0	0	0	53	0	0	0	0	0	0	0	0	0	5	0	0	0	0	0	0	0	0	0	0	7	0	0	33	0	1	0	0	0	0	0	2	8	7	0
ASV_00963	k__Bacteria	p__Proteobacteria	c__Gammaproteobacteria	o__Chromatiales	f__	g__	s__	TACAGAGGGTGCGAGCGTTAATCGGAATTACTGGGCGTAAAGGGCGCGTAGGCGGTCTGGTCAGTCGGATGTAAAAGCCCCGGGCTTAACCTGGGAATGCCATTCGATACTGCCCGACTTGAGTATGGTAGAGGGAAGCGGAATTCCGGGTGTAGCGGTGAAATGCGTAGAGATCCGGAGGAACACCAGTGGCGAAGGCGGCTTCCTGGACCAATACTGACGCTGAGGCGCGAAAGCGTGGGGAGCAAACAGG	ASV_00963	0	0	0	528	0	0	0	0	0	0	0	0	0	0	0	0	0	0	0	0	0	0	0	4	0	0	0	0	1	0	0	0	0	0	3	0	5	0	0	0
ASV_00964	k__Bacteria	p__Bacteroidetes	c__Flavobacteriia	o__Flavobacteriales	f__Flavobacteriaceae	g__Lutibacter	s__maritimus	TACGGAGGGTGCAAGCGTTATCCGGAATCATTGGGTTTAAAGGGTCCGTAGGCGGGCTATTAAGTCAGAGGTGAAATCCCACAGCTCAACTGTGGAACTGCCTTTGATACTGGTAGTCTTGAATTATATGGAAGTAGATAGAATGTGTAGTGTAGCGGTGAAATGCTTAGAGATTACACAGAATACCGATTGCGAAGGCAGTCTACTACGTATATATTGACGCTAATGGACGAAAGCGTGGGGAGCGAACAGG	ASV_00964	0	0	0	0	0	47	8	202	15	0	24	0	0	0	1	0	6	0	0	0	0	41	0	0	0	0	13	29	22	0	0	0	0	0	0	0	0	0	0	0
ASV_00965	k__Bacteria	p__Bacteroidetes	c__Flavobacteriia	o__Flavobacteriales	f__Flavobacteriaceae	g__Winogradskyella	s__	TACGGAGGATCCAAGCGTTATCCGGAATCATTGGGTTTAAAGGGTCCGTAGGTGGACTGTTAAGTCAGAGGTGAAATCCTGCAGCTCAACTGTAGAATTGCCTTTGATACTGGCGGTCTTGAATCATTGTGAAGTGGTTAGAATATGTAGTGTAGCGGTGAAATGCATAGATATTACATAGAATACCGATTGCGAAGGCAGATCACTAACAATGTATTGACACTGATGGACGAAAGCGTGGGGAGCGAACAGG	ASV_00965	0	0	0	0	0	0	0	0	0	0	0	0	0	0	0	0	0	0	0	0	0	0	63	0	0	1	0	0	19	0	0	0	0	0	0	0	0	0	0	0
ASV_00966	k__Bacteria	p__Verrucomicrobia	c__Opitutae	o__Puniceicoccales	f__Puniceicoccaceae	g__MB11C04	s__	TACGGAGACCTCGAGCGTTACTCGGATTTACTGGGCGTAAAGGGTGAGTAGGCGGCTAGATATGTCAAGTGTGAAATCCCGGGGCTCAACCTCGGAACTGCGCCTGAAACTATTTAGCTAGAGTCTCGGAGAGGATAGTGGAATTCCAGGTGTAGCGGTGAAATGCGTAGATATCTGGAGGAACACCAGTGGCGAAGGCGACTATCTGGACGAGTACTGACGCTCAATCACGAAAGCGTGGGTAGCGAAAGGG	ASV_00966	0	29	0	0	0	0	0	0	0	0	0	0	0	0	0	0	0	0	0	0	0	0	0	0	0	0	0	0	0	0	0	0	0	0	0	64	184	0	0	0
ASV_00968	k__Bacteria	p__Proteobacteria	c__Alphaproteobacteria	o__Sphingomonadales	f__	g__	s__	TACGGAGGGAGCTAGCGTTGTTCGGAATTACTGGGCGTAAAGCGCGCGTAGGCGGTTACTCAAGTCAGAGGTGAAAGCCCGGAGCTCAACTCCGGAACTGCCTTTGAAACTAGGTGACTAGAATCTTGGAGAGGCGAGTGGAATTCCGAGTGTAGAGGTGAAATTCGTAGATATTCGGAAGAACACCAGTGGCGAAGGCGACTCGCTGGACAAGTATTGACGCTGAGGTGCGAAAGCGTGGGGAGCAAACAGG	ASV_00968	0	0	0	0	0	0	0	0	0	0	0	0	27	0	0	0	0	0	71	0	3	0	0	0	0	0	0	0	0	0	0	0	0	0	81	13	0	0	0	0
ASV_00969	k__Bacteria	p__Planctomycetes	c__OM190	o__CL500-15	f__	g__	s__	TACAGAGGGTGCAAACGTTGTTCGGAATTACTGGGCATAAAGCGCGCGTAGGCGGCCAGGTAAGTGTGAAGTGAAATCCCACGGCTCACCCGTGGAACTGCTTTGCATACTGCTTGGCTAGAGGAAGGTAGGGGAGAGCAGAACTCTTGGAGGAGCGGTGAAATGCGTAGATATCAAGGGGAATACCAGTGGCGAAGGCGGCTCTCTGGTCCTTTACTGACGCTGAGGTGCGAAAGCTAGGGTAGCGAACGGG	ASV_00969	44	0	0	57	0	0	0	0	0	0	0	0	17	0	0	0	0	0	0	0	0	0	0	0	0	0	0	0	203	92	0	0	0	0	0	5	31	0	0	0
ASV_00970	k__Bacteria	p__Planctomycetes	c__Phycisphaerae	o__Phycisphaerales	f__	g__	s__	TACGAAGGGCCCGAGCGTTAATCGGAATCACTGGGCTTAAAGCGTGCGTAGGCGGACTTGAAGGCACCTTGTGAAATCCCTCGGCTCAACCGAGGAACTGCAGGGTGAACCATGAGTCTCGAGACAGGTAGAGGTTGTCGGAACGATAGGTGGAGTGGTGAAATGCGTTGATATCTATCGGAACGCCAATGGAGAAGTCAGGCAACTGGGCCTGTTCTGACGCTGAGGCACGAAAGCGTGGGGAGCGAACGGG	ASV_00970	0	35	0	0	0	0	0	1	0	0	0	0	2	36	0	0	0	0	65	0	0	0	19	0	28	0	0	0	0	1	0	0	0	0	0	67	50	0	0	0
ASV_00971	k__Bacteria	p__Proteobacteria	c__Gammaproteobacteria	o__Oceanospirillales	f__Halomonadaceae	g__Candidatus Portiera	s__	TACGGAGGGTACAAGCGTTAATCGGAATTACTGGGCGTAAAGCGCGCGTAGGCGGTTAAGTAAGTTGGATGTGAAAGCCCTGGGCTCAACCTAGGAACTGCATTCAAAACTATTTAACTAGAGTACGAGAGAGGAGAGTAGAATTTCTGGTGTAGCGGTGAAATGCGTAGATATCAGAAGGAATACCAATGGCGAAGGCAGCTCTCTGGATCGTCACTGACGCTAAGGTGCGAAAGCGTGGGTAGCAAACAGG	ASV_00971	91	0	0	0	0	0	0	0	0	0	0	0	0	0	0	0	0	1	0	0	0	0	0	0	0	0	0	0	0	0	0	0	0	0	2	0	0	0	0	0
ASV_00972	k__Archaea	p__Crenarchaeota	c__Thaumarchaeota	o__Cenarchaeales	f__Cenarchaeaceae	g__Nitrosopumilus	s__pIVWA5	AACCAGCACCTCAAGTGGTCAGGAGGATTATTGGGCCTAAAGCATCCGTAGCCGGCTCTGTAAGTTTTCGGTTAAATCTATATGCTCAACATATAGGCTGCCGAAAATACTGCACAGCTAGGGAATGGGAGAGGTAGACGGTACTCGGTAGGAAGGGGTAAAATCCTTTGATCTATCGATGACCACCTGTGGCGAAGGCGGTCTACCAGAACATGTTCGACGGTGAGGGATGAAAGCTGGGGGAGCAAACCGG	ASV_00972	0	2	0	0	0	0	0	0	0	0	0	0	0	0	0	0	0	0	0	0	0	0	0	0	0	0	0	0	5	0	0	0	0	0	0	0	0	0	0	0
ASV_00973	k__Bacteria	p__Bacteroidetes	c__Flavobacteriia	o__Flavobacteriales	f__	g__	s__	TACGGAGGGTCCAAGCGTTATCCGGATTCATTGGGTTTAAAGGGTCCGTAGGCGGGAAAATAAGTCAGTGGTGAAAGCCTACAGCTTAACTGTAGAACTGCCATTGAAACTGTTTTTCTTGAATTTAGATGAAGTGGGCGGAATATATCATGTAGCGGTGAAATGCATAGATATGATATAGAACACCGATTGCGAAGGCAGCTCACTAAACTAACATTGACGCTGAGGGACGAAAGCGTGGGGAGCGAACAGG	ASV_00973	43	132	1	0	0	165	29	2	37	0	1	0	0	0	0	1	0	14	0	0	0	0	0	0	8	0	0	0	0	0	0	0	0	0	6	0	0	0	0	0
ASV_00974	k__Bacteria	p__Proteobacteria	c__Gammaproteobacteria	o__Alteromonadales	f__Alteromonadaceae	g__HTCC2207	s__	TACGGAGGGTGCGAGCGTTAATCGGAATTACTGGGCGTAAAGCGTACGTAGGTGGTTTGATAAGCTAGCTGTGAAAGCCCCGGGCTCAACCTGGGAACTGCAGTTAGAACTGTCTAGCTAGAGTATAGTAGAGGGTGGCGGAATTTCCTGTGTAGCGGTGAAATGCGTAGATATAGGAAGGAACATCAGTGGCGAAGGCGGCCACCTGGACTAATACTGACACTGAGGTACGAAAGCGTGGGGAGCAAACAGG	ASV_00974	0	0	0	1	0	0	0	3	2	0	0	0	0	0	0	0	13	0	0	0	1	0	0	0	0	7	0	0	0	0	0	0	0	14	0	0	0	0	28	122
ASV_00975	k__Bacteria	p__Proteobacteria	c__Alphaproteobacteria	o__Rhodospirillales	f__Rhodospirillaceae	g__	s__	TACGGAGGGGGCAAGCGTTGTTCGGAATTACTGGGCGTAAAGGGCGCGTAGGCGGCCAAGTCAGTCAGGCGTGAAAGCCCAGGGCTCAACCCTGGAATTGCGTTTGATACTGCTAGGCTCGAGATCGGAAGAGGGTAGTGGAATTCCCAGTGTAGAGGTGAAATTCGTAGATATTGGGAAGAACACCAGTGGCGAAGGCGGCTACCTGGTCCGCATCTGACGCTGAGGCGCGAAAGCGTGGGGAGCAAACAGG	ASV_00975	0	0	0	0	0	0	0	0	0	0	0	0	0	0	0	0	0	0	0	0	0	0	0	0	0	0	0	0	0	0	0	0	0	0	0	0	0	12	23	5
ASV_00977	k__Bacteria	p__Proteobacteria	c__Alphaproteobacteria	o__Rickettsiales	f__Pelagibacteraceae	g__	s__	TACGAAGGGACCTAGCGTAGTTCGGAATTACTGGGCTTAAAGAGCTCGTAGGTGGTTAGAAAAGTTGGTGGTGAAATCCCAAGGCTTAACCTTGGAACTGCCATCAAAACTTTTTAACTAGAGTATGATAGAGGAAAGTGGAATTTCTAGTGTAGAGGTGAAATTCGTAGATATTAGAAAGAACACCAATTGCGAAGGCAACTTTCTGGATCATTACTGACACTGAGGAGCGAAAGCATGGGTAGCGAAGAGG	ASV_00977	0	24	0	1	0	0	0	0	0	0	0	0	0	0	0	0	0	0	28	0	0	0	409	0	0	0	0	0	103	1	0	0	0	0	0	0	11	0	0	0
ASV_00978	k__Bacteria	p__SAR406	c__AB16	o__Arctic96B-7	f__A714017	g__SGSH944	s__	TACGAGGGGTGCTAGCGTTGTCCGGAATCATTGGGCGTAAAGGGTCCGTAGGCGGTTTGATAAGTCAATTGTTAAATACATCGGCTTAACCGGTGGAATGCAGTTGAAACTGTCAGAATAGAGTTTAGGAGAGGAAAGTGGAATTTCTGGTGTAGCGGTGACATGCGTAGATATCAGAAGGAACACCAATGGCGAAGGCAACTTTCTGGCCTAAAACTGACGCTGAGGGACGAAAGCGTGGGGAGCGAACAGG	ASV_00978	13	30	0	0	0	0	0	0	0	0	0	0	0	0	0	0	0	0	0	0	0	0	0	1	0	0	0	0	67	0	0	0	1	0	1	0	0	0	0	0
ASV_00979	k__Bacteria	p__Planctomycetes	c__Phycisphaerae	o__Phycisphaerales	f__	g__	s__	TACAGAGGGCCCGAGCGTTAATCGGAATCACTGGGCTTAAAGAGTGTGTAGGCGGACATATAGGTACTTTGTGAAATCCCACGGCTCAACCGTGGAATTGCTTGGTAAACCATATGTCTTGAGGCAGGTAGGGGTGGTCGGAACGATAGGTGGAGCGGTGAAATGCGTAGATATCTATCGGAACGCCAACGGAGAAGTCAGGCCACTGGGCCTGTCCTGACGCTGAGACACGAAAGCATGGGTAGCGAACGGG	ASV_00979	0	0	0	1	32	0	0	0	0	0	0	0	0	0	0	0	0	0	29	0	0	0	0	0	9	0	3	0	0	0	0	0	0	0	0	0	8	13	136	89
[truncated: 6,001 more rows]
[truncated: 219 more columns]
